# Supplementary material for: Antibacterial T6SS effectors with a VRR-Nuc domain are structure-specific nucleases
Source: eLife. 2022 Oct 13;11:e82437. doi: 10.7554/eLife.82437 (PMC9635880; doi:10.7554/eLife.82437)
Supplement: Figure 1—source data 1. [file elife-82437-fig1-data1.zip]

Archive with 1 entries (1 files):
- Figure 1- source data 1/Bacterial competition Figure 1C.xlsx
