# Supplementary material for: Antibacterial T6SS effectors with a VRR-Nuc domain are structure-specific nucleases
Source: eLife. 2022 Oct 13;11:e82437. doi: 10.7554/eLife.82437 (PMC9635880; doi:10.7554/eLife.82437)
Supplement: Figure 2—source data 1. [file elife-82437-fig2-data1.zip]

Archive with 10 entries (10 files):
- Figure 2- source data 1/TseV1 arab_iptg.jpg
- Figure 2- source data 1/TseV1 gluc.jpg
- Figure 2- source data 1/TseV2 arab_iptg.jpg
- Figure 2- source data 1/TseV2 gluc.jpg
- Figure 2- source data 1/TseV2_3 all imm arab_iptg.jpg
- Figure 2- source data 1/TseV2_3 all imm gluc.jpg
- Figure 2- source data 1/TseV3 arab_iptg.jpg
- Figure 2- source data 1/TseV3 gluc.jpg
- Figure 2- source data 1/TseV4 arab_iptg.jpg
- Figure 2- source data 1/TseV4 gluc.jpg
