# Supplementary material for: Antibacterial T6SS effectors with a VRR-Nuc domain are structure-specific nucleases
Source: eLife. 2022 Oct 13;11:e82437. doi: 10.7554/eLife.82437 (PMC9635880; doi:10.7554/eLife.82437)
Supplement: Figure 2—source data 2. [file elife-82437-fig2-data2.zip › Figure 2- source data 2/Growth Curve Figure Figure 2C.xlsx]

## Sheet: TseV2
TseV2
Exp1								Exp2								Exp3
Time (h)	Glucose		Mean	Arbinose		Mean		Time (h)	Glucose		Mean	Arabinose		Mean		Time (h)	Glucose		Mean	Arabinose		Mean
0	0.242	0.221	0.2315	0.22	0.237	0.2285		0	0.297	0.272	0.2845	0.282	0.267	0.2745		0	0.249	0.233	0.241	0.245	0.211	0.228
0.5	0.261	0.239	0.25	0.235	0.241	0.238		0.5	0.418	0.391	0.4045	0.351	0.357	0.354		0.5	0.251	0.255	0.253	0.261	0.256	0.2585
1	0.319	0.337	0.328	0.334	0.335	0.3345		1	0.557	0.61	0.5835	0.571	0.56	0.5655		1	0.351	0.308	0.3295	0.363	0.317	0.34
1.5	0.335	0.336	0.3355	0.318	0.327	0.3225		1.5	0.691	0.615	0.653	0.672	0.613	0.6425		1.5	0.338	0.422	0.38	0.363	0.357	0.36
2	0.413	0.394	0.4035	0.444	0.355	0.3995		2	1.043	1.022	1.0325	0.954	0.964	0.959		2	0.507	0.513	0.51	0.473	0.419	0.446
2.5	0.739	0.608	0.6735	0.594	0.559	0.5765		2.5	1.53	1.481	1.5055	1.318	1.241	1.2795		2.5	0.731	0.801	0.766	0.691	0.649	0.67
3	1.095	1.082	1.0885	0.814	0.782	0.798		3	1.643	1.822	1.7325	1.46	1.379	1.4195		3	1.235	1.294	1.2645	0.959	0.886	0.9225
3.5	1.507	1.423	1.465	0.996	0.97	0.983		3.5	2.131	2.138	2.1345	1.696	1.595	1.6455		3.5	1.518	1.617	1.5675	1.082	1.095	1.0885
4	1.73	1.613	1.6715	0.962	1.043	1.0025		4	2.66	2.481	2.5705	1.698	1.582	1.64		4	1.848	1.854	1.851	1.09	1.025	1.0575
4.5	2.051	1.836	1.9435	0.945	1.062	1.0035		4.5	2.806	2.746	2.776	1.892	1.688	1.79		4.5	2.122	2.039	2.0805	1.13	1.19	1.16
5	2.12	2.113	2.1165	1.105	1.095	1.1		5	3.13	2.948	3.039	1.772	1.74	1.756		5	2.344	2.43	2.387	1.14	1.136	1.138
5.5	2.738	2.472	2.605	1.075	0.936	1.0055		5.5	3.318	3.26	3.289	1.846	1.666	1.756		5.5	2.54	2.652	2.596	1.153	1.073	1.113
6	2.882	2.816	2.849	1.146	1.056	1.101		6	3.43	3.36	3.395	1.774	1.756	1.765		6	2.798	2.714	2.756	1.194	1.115	1.1545

## Sheet: TseV3
TseV3
Exp1								Exp2								Exp3
Time (h)	Glucose		Mean	Arabinose		Mean		Time (h)	Glucose		Mean	Arabinose		Mean		Time (h)	Glucose		Mean	Arabinose		Mean
0	0.327	0.242	0.2845	0.233	0.221	0.227		0	0.231	0.223	0.227	0.203	0.223	0.213		0	0.334	0.323	0.3285	0.301	0.303	0.302
0.5	0.343	0.286	0.3145	0.246	0.245	0.2455		0.5	0.257	0.255	0.256	0.255	0.248	0.2515		0.5	0.34	0.346	0.343	0.355	0.359	0.357
1	0.494	0.446	0.47	0.356	0.38	0.368		1	0.396	0.37	0.383	0.36	0.419	0.3895		1	0.467	0.53	0.4985	0.442	0.551	0.4965
1.5	0.33	0.445	0.3875	0.302	0.377	0.3395		1.5	0.406	0.434	0.42	0.428	0.492	0.46		1.5	0.591	0.427	0.509	0.576	0.594	0.585
2	0.588	0.455	0.5215	0.368	0.514	0.441		2	0.545	0.58	0.5625	0.557	0.732	0.6445		2	0.751	0.67	0.7105	0.691	0.685	0.688
2.5	0.747	0.785	0.766	0.537	0.856	0.6965		2.5	0.967	0.931	0.949	0.786	0.976	0.881		2.5	1.28	1.016	1.148	0.919	0.961	0.94
3	1.099	1.127	1.113	0.673	1.101	0.887		3	1.344	1.306	1.325	0.999	1.23	1.1145		3	1.598	1.305	1.4515	1.145	1.09	1.1175
3.5	1.545	1.58	1.5625	0.702	0.944	0.823		3.5	1.658	1.7	1.679	0.991	1.225	1.108		3.5	1.867	1.59	1.7285	1.178	1.153	1.1655
4	1.713	1.755	1.734	0.712	0.908	0.81		4	1.895	1.945	1.92	1.097	1.212	1.1545		4	2.067	1.89	1.9785	1.189	1.182	1.1855
4.5	1.912	2.065	1.9885	0.707	0.914	0.8105		4.5	2.15	2.045	2.0975	1.018	1.205	1.1115		4.5	2.59	2.288	2.439	1.171	1.17	1.1705
5	2.452	2.35	2.401	0.694	0.964	0.829		5	2.582	2.686	2.634	1.042	1.194	1.118		5	2.838	2.51	2.674	1.196	1.149	1.1725
5.5	2.594	2.716	2.655	0.7	0.952	0.826		5.5	2.778	2.75	2.764	1.029	1.195	1.112		5.5	3.048	2.688	2.868	1.145	1.146	1.1455
6	2.678	2.748	2.713	0.765	0.918	0.8415		6	2.981	2.932	2.9565	0.911	1.092	1.0015		6	3.056	2.772	2.914	1.185	1.17	1.1775

## Sheet: Means of 3 exp
TseV2 OD600nm	time (h)	Glucose			Arabinose				TseV3 OD600nm	time (h)	Glucose			Arabinose
	0	0.2845	0.2315	0.241	0.2745	0.2285	0.228			0	0.2845	0.227	0.3285	0.227	0.216	0.302
	0.5	0.4045	0.25	0.253	0.354	0.238	0.2585			0.5	0.3145	0.256	0.343	0.2455	0.2515	0.357
	1	0.5835	0.328	0.3295	0.5655	0.3345	0.34			1	0.47	0.383	0.4985	0.368	0.3895	0.4965
	1.5	0.653	0.3355	0.38	0.6425	0.3225	0.36			1.5	0.3875	0.42	0.509	0.3395	0.46	0.585
	2	1.0325	0.4035	0.51	0.959	0.3995	0.446			2	0.5215	0.5665	0.7105	0.441	0.6445	0.688
	2.5	1.5055	0.6735	0.766	1.2795	0.5765	0.67			2.5	0.766	0.949	1.148	0.6965	0.881	0.94
	3	1.7325	1.0885	1.2645	1.4195	0.798	0.9225			3	1.113	1.325	1.4515	0.887	1.1145	1.1175
	3.5	2.1345	1.465	1.5675	1.6455	0.983	1.0885			3.5	1.5625	1.679	1.7285	0.823	1.108	1.1655
	4	2.5705	1.6715	1.851	1.64	1.0025	1.0575			4	1.734	1.92	1.9785	0.81	1.1545	1.1855
	4.5	2.776	1.9435	2.0805	1.79	1.0035	1.16			4.5	1.9885	2.0975	2.439	0.8105	1.1115	1.1705
	5	3.039	2.1165	2.387	1.756	1.1	1.138			5	2.401	2.634	2.674	0.829	1.118	1.1725
	5.5	3.289	2.605	2.596	1.756	1.0055	1.113			5.5	2.655	2.764	2.868	0.826	1.112	1.1455
	6	3.395	2.849	2.756	1.765	1.101	1.1545			6	2.713	2.9115	2.914	0.8415	1.0015	1.1775
