# Supplementary material for: Antibacterial T6SS effectors with a VRR-Nuc domain are structure-specific nucleases
Source: eLife. 2022 Oct 13;11:e82437. doi: 10.7554/eLife.82437 (PMC9635880; doi:10.7554/eLife.82437)
Supplement: Figure 2—source data 3. [file elife-82437-fig2-data3.zip]

Archive with 6 entries (4 files):
- Figure 2- source data 3/Figure 2E- data source/
- Figure 2- source data 3/Figure 2E- data source/TseV2 bacterial competiton.xlsx
- Figure 2- source data 3/Figure 2E- data source/TseV3 bacterial competitions.xlsx
- Figure 2- source data 3/Figure 2F- data source/
- Figure 2- source data 3/Figure 2F- data source/TseV2 VgrGs competitions.xlsx
- Figure 2- source data 3/Figure 2F- data source/TseV3 VgrGs competitons.xlsx
