# Supplementary material for: Antibacterial T6SS effectors with a VRR-Nuc domain are structure-specific nucleases
Source: eLife. 2022 Oct 13;11:e82437. doi: 10.7554/eLife.82437 (PMC9635880; doi:10.7554/eLife.82437)
Supplement: Figure 3—source data 1. [file elife-82437-fig3-data1.zip]

Archive with 14 entries (13 files):
- Figure 3- source data 1/aln_data/
- Figure 3- source data 1/aln_data/Source_data_figure_3A_and_C_Aave_0499.aln
- Figure 3- source data 1/aln_data/Source_data_figure_3A_and_C_all_groups.aln
- Figure 3- source data 1/aln_data/Source_data_figure_3A_and_C_all_groups_trimmed.tree
- Figure 3- source data 1/aln_data/Source_data_figure_3A_and_C_all_groups_trimmed_to_tree.aln
- Figure 3- source data 1/aln_data/Source_data_figure_3A_and_C_Bce1019.aln
- Figure 3- source data 1/aln_data/Source_data_figure_3A_and_C_HP1472.aln
- Figure 3- source data 1/aln_data/Source_data_figure_3A_and_C_idrD.aln
- Figure 3- source data 1/aln_data/Source_data_figure_3A_and_C_Kia1018.aln
- Figure 3- source data 1/aln_data/Source_data_figure_3A_and_C_PmgM.aln
- Figure 3- source data 1/aln_data/Source_data_figure_3A_and_C_PoNe_PAAR.aln
- Figure 3- source data 1/aln_data/Source_data_figure_3A_and_C_T1p21.aln
- Figure 3- source data 1/aln_data/Source_data_figure_3A_and_C_TseV_Pseudomonas.aln
- Figure 3- source data 1/aln_data/Source_data_figure_3A_and_C_TseV_Salmonella.aln
