# Supplementary material for: Antibacterial T6SS effectors with a VRR-Nuc domain are structure-specific nucleases
Source: eLife. 2022 Oct 13;11:e82437. doi: 10.7554/eLife.82437 (PMC9635880; doi:10.7554/eLife.82437)
Supplement: Figure 3—source data 1. [file elife-82437-fig3-data1.zip › Figure 3- source data 1/aln_data/Source_data_figure_3A_and_C_Aave_0499.aln]

>AZC90157.1/628-695
KGSRVLDFVVK-T--K-DG-W-KGVEVTSKT----AR--KYIQTTKEGVIR----NAGGSYV----RHPKT-KE--LIKLSDETS-KIIRI-
>WP_186655666.1/1438-1505
KGSRILDFVVK-T--K-DGRW-RAIEVTSGT----AP--KGVQRAKEATIR----ANGGTYV----RIPGS-KK--VVEVDDM-S-RIIRI-
>WP_082725273.1/1469-1534
EGSRILDFVVK-T--K-DG-W-KGIEVTSGS----AV--KSAQSAKEQAIR----DAGGIFV----RYPRS-KK--LIELSDTIS-RRI---
>EAX6604155.1/481-548
KGSRILDFVVK-T--K-DG-W-KGIEVTSKT----AS--KVAQSAKEEIIR----ASGGGFV----RHPVT-KE--LIELSDDIS-RIIRL-
>WP_074797110.1/1276-1344
GEMRRIDIVVI-NISK-GNVM-RTVEVTSKN----AP--KAEQLNKEKRIR----AAGGQCI----RDRKT-GK--LIRVPRV-S-RVVR--
>MBP3198837.1/378-449
GEARRIDYVVS-D--G-KKVI-ESIEVTSET----AD--KALQTAKELRILEQAKKMGGAFI----RDDK--GN--LIEFGVDVVTEIRR--
>WP_111877499.1/1517-1584
GTGRNIDYVVK-G--K-DGKW-RPVEVTSKS----AD--KTAQLSKERAIR----NQGGTFV----RLPGS-KV--LVPVEGT-S-RVIRV-
>WP_077033342.1/1467-1534
GTARRPDFHVR-L--A-DGQW-HPVEVTSRT----AP--KTEQLAKELRIR----SAGGIFI----RLPGS-QT--LAPTTGL-S-RIIRV-
>WP_074692348.1/1451-1521
EERRRIDTVVI-D--N-GRA--QTYEVTSPT----AL--KQSQIDKENRII----DSGGTYIRVRDRDRKT-KQ--LVPINGP-S-IIKRI-
>NUF09211.1/190-259
GERRRIDFVVK-G--Q-DGKW-RPVEVTSRT----GALNKGPQIAKEERIR----EAGGVFV----KNKNT-GQ--LIQLDDV-S-TVIGV-
>WP_160947759.1/1536-1604
GEARRVDFVVK-G--P-DGKG-TAVEVTSRT----AD--KRAQTLKEARIR----SQGGTYV----REPGS-KV--LVEVRNT-S-RVIRVE
>QQR75321.1/3488-3559
QEGRRVDFVVL-D--DKGNAR-FVVEATSRNQVAVGG--KAPQLFKETNIR----ARGGTFV----RNPRT-GQ--LVDVSKT-PTRVV---
>WP_144290513.1/92-159
GERRRVDFMVK-K--S-DGKW-HPYEVTSKT----AP--KDVQISKEIRII----ESGGTFF----KNPTT-GR--IEAVEGL-S-TIIRA-
>HIU66468.1/99-166
GEARRIDFVVV-K--D-GKVV-DSIEVTSKT----AD--KTSQIAKETRIR----ESGGNYI----RDYD--GN--LIRIPDNVCTRIER--
>WP_121279169.1/1375-1442
GERRRIDFVVK-G--Q-DGVW-RPVEITSQT----AP--KFDQLSKELRIR----EMGGTFA----RDPNT-GN--LVPVDGI-S-RLIRV-
>WP_130428078.1/1250-1316
QEYRRLDIVVL-N--K-GSVT-RAIEVTSMT----AP--KADQLAKERRIR----AKGGQCI----RDRKT-GK--LKKVPRV-S-SVVR--
>MBM1218333.1/134-201
GEARRVDFVIK-N--S-DGSG-TAKEITSLT----AN--KRGQLLKEDRIR----DVGGTFV----RDPKT-KK--LIEVRNI-S-TVVRV-
>WP_081783981.1/262-327
NTRRRIDTVVI-E--D-GKA--QTHEVTSLT----AK--KVAQAAKERMII----ENGGTFI----RDRTT-KD--LVPITGP-S-IIIR--
>WP_109726665.1/117-184
DSYRRIDFVVI-K--D-GKVV-DSVEVTSMN----VD--KRAQMSKEDRIR----ENGGNYI----KDSN--GK--LAEMPDNIHTRIER--
>WP_080937549.1/265-331
GERRRVDTAVI-E--G-GHA--QTYEVTSMT----AD--KDLQLAKEGRIL----QNSGTHI----RDRSS-GD--LVPVNGV-S-DLVKL-
>MBL4940038.1/169-235
GKARRIDFIIT-K--D-GEFV-KSVEVTSET----AP--KEVQVAKEDRIR----NEGGNFI----KDRDT-GQ--LSEIPKEKKTEI----
>WP_161092111.1/1315-1382
GSARRVDFVIK-G--K-DGTG-TAIEVTSRT----AD--KTGQLLKEQEIR----ELGGTFV----RDPLT-KQ--LIPINDV-S-RIIRV-
>WP_160474191.1/1512-1578
GERRRIDTAVI-E--N-GRA--QTYEVTSPT----GS--KKRQQQKEENIL----KNGGNWI----RDKTT-GE--LVSVNGP-S-ELIRI-
>KPW90817.1/1332-1399
GTARRVDFVVK-R--K-DGSW-SPVEVTSKT----AD--KTSQITKESEIR----QMGGTFV----RDPKT-KQ--LVELSDI-S-RIVRV-
>EKS67891.1/255-321
GERRRVDTAVI-Q--N-GQA--NTYEVTSPA----AN--KLDQLAKEGRIR----QNGGTYV----RDRST-GN--LIPVSGI-S-KVERI-
>AST07597.1/104-173
GQARRIDFVVV-K--N-GQVV-DSIEVTSKT----AP--KEEQMAKEGRIR----DSGGNYI----KDQET-GE--LYRFPSEVQTRVWRL-
>ALG48814.1/115-182
GEARRIDFIIT-K--D-GKVV-KSIEVTSKT----AS--KEVQTAKENRIR----ESGGNYI----KDSN--GN--LVEIPKNIKTEIWR--
>WP_192727366.1/162-230
NQGRRVDHVVI-E--D-GKVT-RIVETTSPT----AS--KTAQRLKEIAIR----DSGGEYI----KDRKT-GK--LISIKDI-SSETARV-
>WP_047299630.1/444-510
EERRRVDTVVI-E--D-GKA--QTFEVTSPT----AD--KTKQIEKEINIH----TEGGVFI----RDRTT-RD--LIPVNGV-S-EIVRI-
>WP_055182080.1/92-157
GQKRRIDFVVV-K--D-GKVV-DMVEVTSET----AP--KRNQLQKEYRIR----SVGGNYV----QYE---GR--IYRIPDNVETRVR---
>WP_162144464.1/141-206
KERRRLDTVVI-E--N-GQA--TAYEVTSMT----AD--KQAQIEKEARIR----AKGGTFV----KDRTT-GD--LVPVVGV-S-KVVR--
>WP_167081024.1/1349-1416
NEARRVDFVVV-G--K-NNKG-TAFEVTSKT----AN--KEVQIQKETNIR----NAGGTYV----RRPGK-KE--LIEVVNL-S-TEVRL-
>WP_179695370.1/1488-1553
GERRRIDTAVI-E--G-GQA--KTYEVTSHN----AD--KREQIAKEARIR----ANGGTYI----KVRST-GE--LVPVTGI-S-KVER--
>WP_183524213.1/114-181
GEARRVDFVVL-K--D-GEVV-QSIEVTSET----AP--KDAQLAKEDRIR----EQGGEWI----RHPET-HE--LYRYKDEVKTEVW---
>WP_185222844.1/103-171
GQARRIDFVVV-K--D-GVVI-DSIEVTSET----AT--KEAQLAKEQRIR----ESGGNYI----KDPET-GE--IYEFSPQIQTHVWR--
>WP_186944241.1/349-417
GEGRRIDHAVI-E--N-GVVI-YLIETTSKT----SD--KAAQTEKEINIR----SEGGTFI----RDKRT-GK--LIDVSNV-PTRIIRV-
>WP_189396311.1/153-218
GERRRVDTAVI-E--N-GQA--KAYEVTSLH----AS--KVDQIRKEERIA----SAGWVYV----KNRSN-ND--LVPVSGV-S-EVWR--
>WP_199901435.1/536-603
GESRKLDFVIK-GAGA-NGGA-HAQEVTSLT----AS--KTAQILKESRIR----DAGGIYV----RDGQS-----LIRVDGI-S-EIIRL-
>MBK6496874.1/2052-2119
DTGRRIDHVVV-K--D-GKAI-DAVETTSLN----AN--KKSQIEKENRIR----ESGGYFV----RNKGT-RD--LIDISNI-MTRISR--
>MBQ5564139.1/122-187
GTARRIDFVVV-K--D-GKVV-DSIEVTGMN----VD--KSKQMEHEKRVK----EEGGVYI----RDDN--GN--LIKVDVN--TRIER--
>KKW08109.1/308-376
GEGRRIDFAVI-Q--N-GRVQ-GLHEVTSQT----AD--KATQTLKEDSIR----QAGGTFI----KDRQT-GN--LINASQT-KTQLNRV-
>MAS94488.1/4843-4911
GEARRVDHAVI-D--K-EKASAQTVETTGTN----VD--KTKQLEKEQRIR----EQGGTYV----RDRET-RD--VVPVKDV-S-EVRKL-
>MBA4078142.1/390-457
GTGRRIDHVVI-Q--N-GRAL-DSVETTSQT----AT--KAAQIAKENRIR----QQGGTFV----RDRGT-GQ--LIDLKDV-PTQIIR--
>ANH81768.1/1360-1424
GERRRIDLVVI-E--D-GKVT-KVVEVTSHT----AD--KTAQREKEMRIR----NEGGTYI----REPGKRGKNGLHDISGI---------
>MBI4664768.1/812-880
GEARRVDVAIV-Q--D-AQGR-FLVEVTSKT----AD--KAAQIAKEVRIR----ARGGTFI----RDRVS-GQ--LIDVSQI-PTRLIRV-
>WP_165828501.1/212-279
GEGRRVDFAAI-K--D-GHAL-DLIEATSMT----SR--KAAQIAKETRIR----QNGGNFI----KDRSS-GH--LIDIAQT-PTRIVR--
>ADY35654.1/1360-1424
GSRRRVDFVVV-E--N-GKVI-GVYEVTSST----AD--KSFQALKEERIK----RRGGTYI----KEPGKKGK--LYDISNI-KT------
>RUM60672.1/183-246
KEGRRVDFAVI-K--G-NKLI-RLIEVTTKT----AN--KKYQILKERKIR----KLRDVYI----KFKNK-----LIKVPKN-M-KIE---
>HGX39444.1/151-218
QTGRRIDWVVL-Q--D-GAVL-DSVETTSMT----AN--KAAQIAKEMRIR----QAGGVFV----RDRAT-GQ--LIDISQV-PTRIVR--
>WP_195360781.1/1409-1477
GSGRRVDFVVL-D--DNGNAI-KVYEVTSRT----AN--KRDQMTKENRIR----LQGITNV----KDYR--GN--LIDISNV-PTEIIRI-
>WP_021628358.1/59-123
GEARRIDIVVI-E--D-KKIV-HIEEVTSLK----AR--KVEQEEKTRRIR----ENGPTYI----RDRKT-NE--LILLPKR-K-KI----
>NEY90149.1/123-191
NRGRRLDIVVI-K--D-GKVVGNPIEVTSMN----AS--KRQQLSREASIH----ANSSVFV----RDRTT-GN--LVEISGLIS-RVER--
>OGV73566.1/5314-5381
GEARRIDHVII-E--N-GQAR-YSVETTSKT----AP--KAEQLAKEARIR----ANGGTFV----RDRTT-GE--LIDVSNA-PTRVSR--
>MBF1624448.1/372-435
-SRRRLDFVAV-E--D-GKVV-GIYEVTSPT----AN--KTSQVLKEAEIR----ANGGDYI----KEPGRKGK--LYDISDV-ET------
>MBK8525517.1/896-962
GTARRLDHVVV-V--G-GKIV-DVVETTSLT----AE--KDKQIEHERETR----KAGGVYI----RDRNT-GN--LIEVPSI-S-RIER--
>WP_155419653.1/246-312
GTSRRIDHVVV-Q--N-GQVI-DSVETTSNT----AD--KRAQLQHEADTR----AAGGLYI----RDRDT-GR--LLSVPNV-S-RLER--
>WP_155438650.1/359-426
GEARRIDHVVI-K--D-GKAV-KAVETTSMG----AS--KKAQAAKEDRIR----SQGGTFI----RDRET-KR--LVDFENV-PTELVR--
>WP_118865350.1/1210-1277
GTARRIDSVVI-Q--N-GRVL-DAVEVTSMN----AN--KTVQLRKELRIR----NNGDTFV----RDRAS-GQ--LIDISGT-PTRTVR--
>WP_171562783.1/187-253
GEGRRLDCVVV----N-GQCG-YAAEVTSPT----VD--KTQQIRKETNIR----NAGGTFV----QNPRT-GE--LIELENT-S-EIIRL-
>WP_145466505.1/5336-5400
GERRRVDHVVI-E--D-GRVT-DAVETTSLT----AK--KDAQKAKEDRII----EQGGNFV----KDRDT-EC--IIPIDCE-----IRL-
>WP_191984708.1/299-364
GEARRVDHAVI-R--G-DRA--QTVETTSPT----AP--KVRQLAKEQRIR----DAGGTHV----KDRET-GK--LCAVSAV-S-AIRR--
>RLB92246.1/553-618
GEGRRIDHVVI-K--D-KEVV-ETVETTSTK----VN--KSNQLAKELRIR----KSGGNFI----KDRET-GQ--LIDLKDI-P--ISR--
>WP_156597345.1/53-119
GEGRRLDIVVV-K--G-GKG--TSYEITSQT----AP--KLLQLQKEGRIL----DAGGNYI----RAPGT-KE--LIPVEGL-S-KVMRL-
>WP_169703222.1/44-112
REARRIDFLIG-T--D-REIM-KSIEVTSEK----AP--KEMQLAKEERIR----EQGGNYI----RLPET-GE--LIIFPSNIKTEIWR--
>WP_179091281.1/1021-1085
GTGRRIDFSVV-M--K-DKVS-NLVEVTSLT----AD--KTLQTQKEGRIR----AVGGTYI----KAPGKKGI--LYPVQDI-VT------
>WP_097554918.1/138-202
GKGRRVDFVVT-D--G-SGNG-VGIEVTSKT----AN--KKSQAANEKAIR----ANGGNYV----KDSN--GN--LINTSKT---KTIR--
>WP_121356786.1/2957-3020
GEARRIDFAVI-E--N-GRVK-QLVETTSLT----AN--KTAQTAKEMRIR----NAGGTFI----RDSKT-RK--LYDVSTI-QT------
>MBW2732213.1/75-137
GKARRFDVVVI-S--PFGGVS-QLIEVTGLK----VD--KKAQEAKTKRVF---ARRGGVYI----RDKRN-GK--LLKIRP----------
>WP_140814195.1/43-106
GSRRRIDFVII-E----NNFG-KCYEVTGPE----TD--KTKQMAKEKEIR----KKGGICI----KPKGS-KE--LIEVSMS---QIM---
>MBU1279570.1/307-365
GTGRRLDHVVIEE--D-GTVA-KTVETTSLT----AD--KTAQIAKEQRIR----ENGGTYI----RDRRD-RE--LRD-------------
>WP_077435774.1/237-290
NSGRRVDFVVK-G--K-DGSW-KPVEITSRT----AD--KTLQIEKERRIQ----ALGGRFI----RHPQT-K-------------------
>WP_174816080.1/32-99
KGSRILDFVVK-T--K-DG-W-KGIEVTSKT----AS--KIVQSAKEEIIR----ASGGNFV----RHPVT-KE--LIELSDDIS-RIIRL-
>WP_025073111.1/32-97
-SRRRLDFVVI-E--D-GKVK-GVYEVTSPT----AD--KTAQLEKEMNIRRK--AKGGAHV----KAPERKGA--LYDISDI-ET------
>MBK6515132.1/434-479
DTGRRIDLAVI-E--D-QSVL-DLIEVTSLT----AP--KAPQIAKERRIR----EAGEC--------------------------------
>WP_209439667.1/26-91
GERRRVGTAVI-E--N-RQA--TTYEVTSLT----AD--KYDQQMKESRIL----TSGGTFI----RDRTT-GK--LVPVAGL-S-QVER--
>WP_219074495.1/109-149
GSRRRVDFVII-E----NNFG-KCYEVTGPE----TD--KTKQMTKEKEIR----K------------------------------------
>WP_192677311.1/34-99
GQGRRVDHAVI-K--D-GKA--TTYETTSMG----AN--KTAQSAKEQRIL----QNGGTYV----RDRNT-GK--LVPVNGQ-S-QLRR--
>WP_186490689.1/36-87
GTGRRVDFVVD-K--D-GNIV-DSIEVTSKT----AD--KTAQIAKETRIR----ENGGNYV----KLKK----------------------
>WP_129538972.1/49-90
GTGRRVDFIVT-D--NNGNAI-KSYEVTSKT----AD--KGAQVAKKMQLE-----------------------------------------
>WP_211709825.1/19-86
GESRKLDFVIK-GAGK-KGGG-LAQEITSET----AS--KRSQLAKEERIR----DAGGVYV----RDGKS-----LVHVDGI-S-EIIRL-
>WP_213881480.1/19-85
GEGRRIDFVIK-Q--T-DGTG-FAKEITSLT----AD--KTGQLLKEERIR----EAGGLFV----RDPKT-KQ--RLQVSDV-S-AVVR--
