# Supplementary material for: Antibacterial T6SS effectors with a VRR-Nuc domain are structure-specific nucleases
Source: eLife. 2022 Oct 13;11:e82437. doi: 10.7554/eLife.82437 (PMC9635880; doi:10.7554/eLife.82437)
Supplement: Figure 3—source data 1. [file elife-82437-fig3-data1.zip › Figure 3- source data 1/aln_data/Source_data_figure_3A_and_C_all_groups.aln]

>MBI4954577.1/233-292
---PT-R-RPDIV-------MV---K----------NP----------------------LE---PA-VQ----G-------NIA-----------------AIFEAKF----------------E-----------G------------------------D------------R-----W-R---------E------------------------------------------------------------G---Q------------Y-------DAYKT---------------------------------IA-----------------G----G----------A-----------------------------------------PVVE----------------------LSSIT------------------
>WP_105810943.1/130-206
---LL-R-RPDVI-------IV---R----------NPADRWPGRSPRDH----------QG---NP-HA----D-------NSL-----------------RLVEVKF----------------P-----------G------------------------D------------A-----W-G---------A------------------------------------------------------------G---Q------------E-------RAYQK---------------------------------IA-----------------G----A--PGEH----K----------------Y------------------------RMTV----------------------IDVSD------------------
>TSJ98813.1/194-259
---MI-R-IPDVI-------RK---K----------DH------------------TLTGEK---GY-HP----D-------NIN-----------------TVIEIKF----------------P-----------G------------------------D------------D-----L-S---------K------------------------------------------------------------D---Q------------R-------KDYLK---------------------------------IA-----------------G----G----------NR---------------D------------------------RFRL----------------------MTLKQ------------------
>WP_152603185.1/189-255
---LL-R-IPDVI-------RV---R----------DFR-----------------GRTGVD---RF-AA----D-------NIE-----------------FLVEIKF----------------E-----------G------------------------D------------R-----L-T---------P------------------------------------------------------------D---Q------------V-------EDYRK---------------------------------IV-----------------N----H----------DR---------------I------------------------KFRE----------------------LQTKA------------------
>WP_175717398.1/129-190
---LL-R-IPDVV-------IV---K----------SR---------------------YDF---DL-SQ----R-------NIE-----------------FVVEIKF----------------P-----------G------------------------D------------A-----W-Q---------V------------------------------------------------------------G---Q------------E-------RAYIS---------------------------------IA-----------------G----D----------A----------------D------------------------RLKL----------------------LSPSQ------------------
>WP_049601620.1/224-278
---GG-R-RMDII-------KV----------------------------------------------NN----G-------RAE-----------------KLYDVKF----------------P-----------N------------------------D------------R-----I-D---------N------------------------------------------------------------V---R------------F-------DDYTD---------------------------------MA-----------------D----K-----L----DA----------------------------------------DYET----------------------YDVTK------------------
>ENV32604.1/78-152
---YR-R-RPDLI-------IV---K----------DESRRWPGGEIGIE----------DSIYETE-YD----D-------NLK-----------------RLVEMKF----------------P-----------K------------------------D------------S-----L-N---------K------------------------------------------------------------D---Q------------E-------EDYKY---------------------------------IS-----------------G----I----------E-----------------------------------------SFST----------------------LWITQ------------------
>WP_076486464.1/31-86
---GA-P-RPDIS-------WW----------------------------------------------KN----G-------KLW-----------------KIFEMKF----------------P-----------G------------------------D------------T-----H-T---------A------------------------------------------------------------A---Q------------AS------GIYND---------------------------------IA-----------------R----D----------QNA---------------------------------------EIQE----------------------LDVGR------------------
>SDU18863.1/169-233
---LL-R-IPDVL-------RL---R----------SF------------------GNPGMS---QY-SQ----G-------NLA-----------------SVIEMKF----------------P-----------G------------------------D------------R-----L-T---------R------------------------------------------------------------D---Q------------Q-------TAYAD---------------------------------IA-----------------G----G----------Y----------------Q------------------------KLRL----------------------LETRN------------------
>ECF1703729.1/67-127
---KV-V-IWDMV-------VV---E----------DK----------------------YQ---RA-NL----S-------NIK-----------------KILEIKF----------------S-----------G------------------------D------------S-----L-T---------D------------------------------------------------------------N---Q------------R-------KALLD------NK------------E------------MA-----------------A---------------------------------------------------------QVEI----------------------VNEAD------------------
>WP_162232976.1/107-171
---LV-R-IPDVV-------RL---K----------SF------------------QQPGKL---QY-SQ----K-------NLL-----------------SVIEMKF----------------P-----------G------------------------D------------T-----L-S---------P------------------------------------------------------------A---Q------------Q-------LAYQR---------------------------------IA-----------------G----D----------P----------------G------------------------NLRL----------------------LETKQ------------------
>WP_156041091.1/486-545
---GS-K-IPDVV-------VV---R----------DG----------------------AR---AP-TQ----D-------NIE-----------------KIIEIKF----------------P-----------P------------------------D------------S-----L-H---------R------------------------------------------------------------D---Q------------R-------FKYDD---------------------------------IA-----------------G----E----------A-----------------------------------------PFEV----------------------LDPER------------------
>WP_112742646.1/127-208
---NL-R-IPDCI-------IL---K----------VSDTEVANLVKKFAEGKGSQADLKQF---IP-TQ----E-------NID-----------------TVVEIKF----------------E-----------G------------------------D------------K-----L-S---------D------------------------------------------------------------E---Q------------R-------EAYEI---------------------------------IA-----------------G----P----------N-----------------------------------------KFRE----------------------LKEVD------------------
>WP_112742646.1/127-204
---NL-R-IPDCI-------IL---K----------VSDTEVANLVKKFAEGKGSQADLKQF---IP-TQ----E-------NID-----------------TVVEIKF----------------E-----------G------------------------D------------K-----L-S---------D------------------------------------------------------------E---Q------------R-------EAYEI---------------------------------IA-----------------G----P----------N-----------------------------------------KFRE----------------------L----------------------
>WP_092511335.1/136-207
---RI-R-RPDII-------LV---K----------NKQVRWPGRAETYF----------DG---SK-HP----D-------NLE-----------------RLIEVKF----------------P-----------G------------------------D------------I-----L-S---------E------------------------------------------------------------A---Q------------E-------SDYKK---------------------------------IC-----------------K----P----------E-----------------------------------------RFCV----------------------LHVKD------------------
>WP_092511335.1/136-196
---RI-R-RPDII-------LV---K----------NKQVRWPGRAETYF----------DG---SK-HP----D-------NLE-----------------RLIEVKF----------------P-----------G------------------------D------------I-----L-S---------E------------------------------------------------------------A---Q------------E-------SDYKK---------------------------------IC-----------------K----------------------------------------------------------------------------------------------------------
>EAA0559744.1/147-218
---CM-R-RPDII-------IV---N----------KKETRWPGRETTYF----------DN---EQ-YS----D-------NLQ-----------------LLLEMKF----------------F-----------E------------------------D------------D-----L-T---------W------------------------------------------------------------G---Q------------E-------NDYTQ---------------------------------IA-----------------T----A----------E-----------------------------------------RFGV----------------------FRVEK------------------
>KYF93041.1/95-154
---GS-K-VPDVV-------IL---K----------DP----------------------TK---PP-TQ----D-------NLK-----------------KVVEIKF----------------P-----------P------------------------D------------I-----L-D---------D------------------------------------------------------------D---Q------------R-------DDYKR---------------------------------IA-----------------G----A----------A-----------------------------------------PFDV----------------------WTPAT------------------
>WP_098715270.1/34-94
---MV-R-RPDVI-------IV---K----------DP----------------------TK---PP-TQ----D-------NIK-----------------QVVEIKF----------------G-----------N------------------------D------------V-----F-S---------E------------------------------------------------------------R---Q------------K-------KDYAT---------------------------------IA-----------------G----S----------E----------------H------------------------KVKQ----------------------LDADE------------------
>WP_039478283.1/130-201
---GM-R-RPDII-------LV---N----------DPNCRWPGLGATYF----------DG---KT-YS----D-------NLK-----------------MLIEVKF----------------P-----------R------------------------D------------T-----L-S---------E------------------------------------------------------------G---Q------------R-------KDYIL---------------------------------IA-----------------T----N----------S-----------------------------------------RFGV----------------------MRIED------------------
>WP_148746413.1/3-67
---LF-R-IPDVI-------RI---N----------NT------------------MLTGKQ---AF-TQ----Q-------NIH-----------------TVIEIKF----------------P-----------G------------------------D------------K-----L-S---------P------------------------------------------------------------E---Q------------Q-------IAYQR---------------------------------IA-----------------G----D----------R----------------Q------------------------KFRL----------------------LETKV------------------
>RBC10737.1/11-69
---LI-R-RPDVV-------TV---V----------DP----------------------TR---PP-TQ----D-------NLE-----------------DVIEIKF----------------P-----------G------------------------D------------E-----M-S---------D------------------------------------------------------------A---Q------------R-------EDYRR---------------------------------IA-----------------G----K----------D----------------P------------------------ILLE----------------------SSE--------------------
>EUL80267.1/89-155
---LF-R-APDVV-------KL---R----------DI------------------THTGIS---AF-QQ----G-------NID-----------------DIIEIKFNE--------------T-----------K------------------------D------------A-----L-S---------H------------------------------------------------------------E---Q------------E-------TAYIV---------------------------------IA-----------------G----D----------P----------------G------------------------KLHF----------------------LESHT------------------
>GEC32022.1/9-73
---GA-P-RPDIS-------WW----------------------------------------------KD----G-------KLW-----------------KIFELKF----------------P-----------TANG----------G---------VD------------G-----K-T---------P------------------------------------------------------------M---Q------------AA------GEYER---------------------------------IA-----------------R----S----------NGLN-----------PRK------------------------DVVD----------------------IDVQK------------------
>WP_145873293.1/122-182
---FI-R-RPDVV-------IV---K----------DP----------------------AQ---PP-TQ----D-------NIK-----------------KIVEIKF----------------P-----------P------------------------D------------K-----P-N---------R------------------------------------------------------------E---Q------------T-------FAYAR---------------------------------IA-----------------D----D----------E----------------S------------------------KVEV----------------------MGPDD------------------
>WP_145873293.1/122-178
---FI-R-RPDVV-------IV---K----------DP----------------------AQ---PP-TQ----D-------NIK-----------------KIVEIKF----------------P-----------P------------------------D------------K-----P-N---------R------------------------------------------------------------E---Q------------T-------FAYAR---------------------------------IA-----------------D----D----------E----------------S------------------------KVEV----------------------M----------------------
>WP_167231585.1/261-320
---TI-V-IWDMV-------TL---K----------NG----------------------SL---PA-TW----D-------NVD-----------------KIVEIKF----------------A-----------G------------------------D------------D-----W-T---------P------------------------------------------------------------N---Q------------S-------KAMKNL-------------------E------------VN-----------------G---------------------------------------------------------KLVR----------------------IDESD------------------
>VWC75298.1/131-204
---AL-R-RPDVI-------IV---E----------KEAILWPGRGTVDR----------EG---GH-HV----N-------NML-----------------RLVEVKF----------------P-----------G------------------------D------------N-----W-G---------L------------------------------------------------------------G---Q------------E-------EAYRA---------------------------------IS-----------------G----D-----F----K----------------N------------------------RMTV----------------------IDVTD------------------
>WP_213846627.1/42-115
---IY-R-RPDVI-------IV---K----------NKEDRWPGLAGPDT----------EG---NM-HG----D-------NLA-----------------RLVEVKF----------------P-----------G------------------------D------------R-----L-Y---------E------------------------------------------------------------D---Q------------Y-------KEYMK---------------------------------IV-----------------G----R----------NR---------------T------------------------RMTI----------------------LEIHD------------------
>WP_124320734.1/132-204
---LL-R-RPDVI-------IV---K----------TRSIRWPGQAGTDH----------QG---VA-HP----N-------NLE-----------------RLVEVKF----------------P-----------G------------------------D------------V-----L-G---------M------------------------------------------------------------A---Q------------R-------EAYLD---------------------------------IA-----------------G----G----------P----------------N------------------------RFSV----------------------LEIND------------------
>AGR60334.1/276-334
---KI-V-IWDLV-------VL---K----------NS----------------------AL---SA-RW----K-------NIE-----------------QIIEIKF----------------D-----------G------------------------D------------I-----L-T---------K------------------------------------------------------------N---Q------------E-------EALKT--------------------K------------MS----------------------K----------------------------------------------------KVRI----------------------IDENK------------------
>WP_083086724.1/137-197
---NI-R-RPDVV-------IV---N----------DP----------------------SL---PP-EQ----S-------NIR-----------------TVVEMKF----------------P-----------P------------------------D------------D-----M-N---------R------------------------------------------------------------G---Q------------R-------TDYIR---------------------------------IA-----------------G----S----------S----------------K------------------------KFVT----------------------MTPAD------------------
>WP_146232454.1/176-239
---LL-R-IPDVL-------RL---K----------VY------------------DNPGEA---QY-SQ----A-------NLK-----------------SVIEMKF----------------P-----------G------------------------D------------V-----L-S---------P------------------------------------------------------------A---Q------------Q-------EAYEI---------------------------------IA-----------------G----P----------A-----------------------------------------GLRV----------------------LYTET------------------
>HHI94262.1/16-75
---GH-R-RPDVI-------IT--------------DG--------------------------GPP-AF----D-------NIR-----------------TVVEMKF----------------D------------------------------------DG-----------NTP---Q-S---------T------------------------------------------------------------E---Q-I------------------EAYKE---------------------------------IF-----------------G-------------------------------------------------------PEKVAV----------------------MEEGV------------------
>WP_046807700.1/193-254
---GS-L-APDLV-------IV---E----------YR----------------------QQ---PF-EV----G-------NVF-----------------AAVEIKF----------------P-----------D------------------------D------------W-----V-R---------D------------------------------------------------------------R---Q------------M-------GAY-V--------------------R------------LM-----------------N----E-----D----K----------------S------------------------KVAL----------------------LRVPE------------------
>WP_154753890.1/228-286
---GG-R-RMDII-------RV--------------DP------------------------------VT----K-------QPL-----------------GLYDLKF----------------P-----------T------------------------D------------K---TTL-P---------H------------------------------------------------------------K---R------------L-------EDYRN---------------------------------MA-----------------E----K-----L----NA----------------------------------------KYQT----------------------YEVKE------------------
>WP_167050483.1/129-193
---EV-R-RPDVV-------IV---E----------NEGNRWPGRGAVDH----------DG---MA-QW----P-------NLL-----------------RLVEVKF----------------P-----------G------------------------D------------T-----W-G---------K------------------------------------------------------------G---Q------------E-------EDYVG---------------------------------IA-----------------G----D----------N----------------H------------------------------------------------------------------------H
>WP_171260677.1/128-204
---RL-R-IPDVI-------VL---K----------VTDQELINMRVQ------GQADWSKL---IP-VQ----K-------NIS-----------------KVIEIKF----------------G-----------K------------------------D------------K-----L-S---------R------------------------------------------------------------E---Q------------R-------NDYIQ---------------------------------IA-----------------G----N----------R----------------N------------------------NFKL----------------------LEDVD------------------
>WP_171260677.1/128-200
---RL-R-IPDVI-------VL---K----------VTDQELINMRVQ------GQADWSKL---IP-VQ----K-------NIS-----------------KVIEIKF----------------G-----------K------------------------D------------K-----L-S---------R------------------------------------------------------------E---Q------------R-------NDYIQ---------------------------------IA-----------------G----N----------R----------------N------------------------NFKL----------------------L----------------------
>WP_162700311.1/216-270
---GG-I-RPDVL-----------CR------------------------------------------TG----G-------SNS-----------------MLVEMKF----------------K-----------G------------------------D------------T-----L-S---------P------------------------------------------------------------R---Q------------K-------ELYPQ---------------------------------AA-----------------K----D-----I----GA----------------------------------------KNET----------------------LDVEQ------------------
>WP_020846545.1/53-127
---YR-R-RPDLI-------IV---K----------DESRRWPGGEIGIE----------DSIYETE-YD----D-------NLK-----------------RLVEMKF----------------P-----------K------------------------D------------S-----L-N---------K------------------------------------------------------------D---Q------------E-------EDYKY---------------------------------IS-----------------G----I----------E-----------------------------------------SFST----------------------LWITQ------------------
>WP_020846545.1/53-118
---YR-R-RPDLI-------IV---K----------DESRRWPGGEIGIE----------DSIYETE-YD----D-------NLK-----------------RLVEMKF----------------P-----------K------------------------D------------S-----L-N---------K------------------------------------------------------------D---Q------------E-------EDYKY---------------------------------IS-----------------G----I----------E------------------------------------------------------------------------------------------
>WP_219696296.1/132-202
---RI-R-RPDII-------LV---N----------EETNRWPGRGENW-----------DG---KA-CT----D-------NLL-----------------RLIEVKF----------------P-----------G------------------------D------------F-----L-K---------K------------------------------------------------------------R---Q------------E-------SDYKL---------------------------------IS-----------------T----P----------A-----------------------------------------RFSV----------------------FHVEE------------------
>WP_156338412.1/838-898
---GC-R-SPDVV-------IV---K----------DP----------------------SK---PP-TQ----D-------NLE-----------------EVVEIKF----------------G-----------K------------------------D------------A-----L-G---------D------------------------------------------------------------E---Q------------R-------KEYRR---------------------------------IA-----------------G----S----------D----------------V------------------------LFRV----------------------LSPDD------------------
>WP_205793208.1/30-90
---NV-R-IPDVV-------IV---K----------DP----------------------AK---EP-TQ----D-------NLD-----------------AVVEMKF----------------K-----------G------------------------D------------S-----Y-S---------T------------------------------------------------------------R---H------------Q-------KQDED---------------------------------IA-----------------G----P----------H----------------A------------------------SAVL----------------------LTPAD------------------
>WP_111739196.1/179-245
---LF-R-IPDVV-------KL---K----------NI------------------ELSGKA---AF-EQ----A-------NLD-----------------DVIEIKFNQ--------------S-----------G------------------------D------------K-----L-L---------E------------------------------------------------------------T---Q------------K-------RAYER---------------------------------IA-----------------G----E----------R----------------R------------------------KFHL----------------------LQSNT------------------
>WP_111739196.1/179-241
---LF-R-IPDVV-------KL---K----------NI------------------ELSGKA---AF-EQ----A-------NLD-----------------DVIEIKFNQ--------------S-----------G------------------------D------------K-----L-L---------E------------------------------------------------------------T---Q------------K-------RAYER---------------------------------IA-----------------G----E----------R----------------R------------------------KFHL----------------------L----------------------
>KJF79277.1/13-82
---GR-R-RPDII-------LV---K----------KEANRWPGRGENW-----------EG----P-CI----D-------NLH-----------------RLIEVKF----------------P-----------G------------------------D------------R-----L-S---------R------------------------------------------------------------E---Q------------E-------KDYKL---------------------------------IS-----------------T----E----------E-----------------------------------------RFSV----------------------LHVEE------------------
>EJL06220.1/24-84
---EA-R-RPDVV-------IV---K----------DP----------------------KK---PP-TQ----D-------NIK-----------------QVVEMKF----------------P-----------P------------------------D------------P-----P-D---------R------------------------------------------------------------K---Q------------A-------RAYEK---------------------------------IA-----------------G----D----------E----------------R------------------------KLVE----------------------MKSTD------------------
>WP_180058952.1/128-202
---AF-R-IPDVT-------IL---K----------VTAAEIIQMRKA------GVIDWKRF---EP-ID----A-------NIE-----------------NLVEIKF----------------G-----------N------------------------D------------T-----W-G---------N------------------------------------------------------------K---Q------------F-------EDYNT---------------------------------IC-----------------P----T----------------------------------------------------KVRE----------------------IADKD------------------
>WP_180058952.1/128-191
---AF-R-IPDVT-------IL---K----------VTAAEIIQMRKA------GVIDWKRF---EP-ID----A-------NIE-----------------NLVEIKF----------------G-----------N------------------------D------------T-----W-G---------N------------------------------------------------------------K---Q------------F-------EDYNT---------------------------------IC----------------------------------------------------------------------------------------------------------------------------
>ASG54320.1/224-280
---GG-R-RMDII-------QL---N------------------------------------------RD----G-------KPR-----------------RLIDVKF----------------P-----------T------------------------D------------R----DL-T---------P------------------------------------------------------------D---R------------A-------RDYRK---------------------------------MA-----------------K----K-----L----DS----------------------------------------EYDT----------------------FNVKK------------------
>WP_095835612.1/179-243
---LF-R-IPDVV-------RL---K----------NR------------------MLIGKQ---AF-SQ----P-------NLH-----------------TVIEIKF----------------P-----------G------------------------D------------N-----L-S---------D------------------------------------------------------------K---Q------------Q-------RDYEY---------------------------------IA-----------------G----V----------R----------------R------------------------NFRL----------------------LKTDT------------------
>WP_095835612.1/179-239
---LF-R-IPDVV-------RL---K----------NR------------------MLIGKQ---AF-SQ----P-------NLH-----------------TVIEIKF----------------P-----------G------------------------D------------N-----L-S---------D------------------------------------------------------------K---Q------------Q-------RDYEY---------------------------------IA-----------------G----V----------R----------------R------------------------NFRL----------------------L----------------------
>WP_015876337.1/132-192
---YI-R-RPDVV-------IV---N----------DP----------------------SQ---PP-NQ----S-------NLE-----------------RVVEMKF----------------F-----------D------------------------D------------G-----Y-G---------P------------------------------------------------------------D---Q------------E-------DDYLR---------------------------------IA-----------------G----Q----------P----------------S------------------------KFVP----------------------INPGD------------------
>WP_128098970.1/110-177
---GS-R-IPDVV-------VV---K----------DP----------------------NL---PP-TL----G-------NIQ-----------------KVYEMKF----------------P-----------G------------------------D------------S-----F-S---------N--VI-------------------G-------------------------------R-DGMT---Q------------L-------EAYEN---------------------------------IF-----------------G----D----------------------------------------------------TLEKR--------------------AMDAQS------------------
>WP_168813119.1/241-298
---GS-R-WLDAV-------WVD---------------------------------------------SS----G-------DTT-----------------DFWDIKF----------------------------G------------------------D------------D---KEN-S---------A------------------------------------------------------------A---K------------N-------DAYRN---------------------------------AA-----------------K----A-----N----GG-------------VYH-----------------------GEFYV----------------------PS---------------------
>WP_054907061.1/129-189
---MI-R-RPDVV-------IV---K----------DP----------------------SK---PP-TQ----D-------NIK-----------------QVVEMKF----------------P-----------P------------------------D------------P-----A-D---------K------------------------------------------------------------G---Q------------K-------DAYAE---------------------------------IT-----------------G----D----------E----------------Q------------------------KVVV----------------------LKSTE------------------
>WP_181420722.1/204-263
---GG-I-RPDCI-------LRD---------------------------------------------GS----G-------TVT-----------------RLVEMKC----------------P-----------R------------------------D------------T-----L-R---------P------------------------------------------------------------T---Q------------ALTRG---SPYNR---------------------------------AA-----------------Q----G-----L----GT----------------------------------------DCDL----------------------LDVTE------------------
>WP_092378883.1/151-211
---MV-R-RPDVV-------IV---R----------NP----------------------SM---PP-TQ----D-------NIE-----------------RIVEMKF----------------V-----------G------------------------D------------V-----P-D---------H------------------------------------------------------------D---Q------------T-------KAYSK---------------------------------IV-----------------G----N----------E----------------D------------------------KVDL----------------------MREGV------------------
>WP_092378883.1/151-206
---MV-R-RPDVV-------IV---R----------NP----------------------SM---PP-TQ----D-------NIE-----------------RIVEMKF----------------V-----------G------------------------D------------V-----P-D---------H------------------------------------------------------------D---Q------------T-------KAYSK---------------------------------IV-----------------G----N----------E----------------D------------------------KVDL---------------------------------------------
>WP_208606216.1/112-176
---DL-R-IPDVV-------IT---Q----------DP----------------------SQ---PP-VQ----S-------NIK-----------------RVVEIKF----------------P-----------G------------------------D------------R-----W-G---------K------------------------------------------------------------G---Q------------R-------EAYKE---------------------------------IA-----------------G----E----------D----------------E------------F--------GDPKLTE----------------------LTPNK------------------
>SSQ91872.1/38-112
---DF-R-IPDVT-------IL---T----------IKAAEIIEMRMS------GTIDWKRF---YP-ER----N-------NIE-----------------RLVEIKF----------------G-----------K------------------------D------------E-----W-A---------E------------------------------------------------------------G---Q------------Y-------RAYEQ---------------------------------IA-----------------P----D----------------------------------------------------KVRE----------------------VSDKD------------------
>CCG95959.1/93-153
---EL-R-IPDAV-------VL---R----------DP----------------------AG---LP-TQ----D-------NLL-----------------GVVEVKF----------------R-----------G------------------------D------------R-----W-G---------D------------------------------------------------------------G---Q------------A-------EAYRR---------------------------------IA-----------------G----S----------R----------------N------------------------GLHE----------------------LNEDT------------------
>CCG95959.1/93-149
---EL-R-IPDAV-------VL---R----------DP----------------------AG---LP-TQ----D-------NLL-----------------GVVEVKF----------------R-----------G------------------------D------------R-----W-G---------D------------------------------------------------------------G---Q------------A-------EAYRR---------------------------------IA-----------------G----S----------R----------------N------------------------GLHE----------------------L----------------------
>WP_120532220.1/238-298
---MV-R-RPDVV-------IV---K----------NG----------------------SS---PP-LQ----N-------NIQ-----------------HVVEMKF----------------P-----------G------------------------D------------T-----P-T---------L------------------------------------------------------------E---Q------------R-------RAYER---------------------------------IA-----------------G----D----------R----------------S------------------------KLTI----------------------LKLED------------------
>WP_120532220.1/238-294
---MV-R-RPDVV-------IV---K----------NG----------------------SS---PP-LQ----N-------NIQ-----------------HVVEMKF----------------P-----------G------------------------D------------T-----P-T---------L------------------------------------------------------------E---Q------------R-------RAYER---------------------------------IA-----------------G----D----------R----------------S------------------------KLTI----------------------L----------------------
>WP_160621256.1/228-282
---GG-R-RLDIV-------LS----------------------------------------------DG----D-------KIT-----------------RIYDVKF----------------P-----------G------------------------D------------D-----F-A---------P------------------------------------------------------------G---Q------------L-------EAYED---------------------------------IA-----------------A----D-----A----EG----------------------------------------DFSD----------------------YFFEE------------------
>RBC90980.1/48-106
---LI-R-RPDVV-------TV---V----------DP----------------------TR---PP-TQ----D-------NLE-----------------DVIEIKF----------------P-----------G------------------------D------------E-----M-S---------D------------------------------------------------------------A---Q------------R-------EDYRR---------------------------------IA-----------------G----K----------D----------------P------------------------ILLE----------------------SSE--------------------
>WP_166827518.1/180-248
---LL-R-IPDVI-------RF---K----------DYK-----------------SLSGSA---LF-TP----A-------NIA-----------------FVIEMKF----------------G-----------N------------------------D------------Q-----L-W---------R------------------------------------------------------------D---Q------------K-------DDYIK---------------------------------IA-----------------GG-VRD----------K----------------D------------------------KLRL----------------------LETKL------------------
>WP_166827518.1/180-237
---LL-R-IPDVI-------RF---K----------DYK-----------------SLSGSA---LF-TP----A-------NIA-----------------FVIEMKF----------------G-----------N------------------------D------------Q-----L-W---------R------------------------------------------------------------D---Q------------K-------DDYIK---------------------------------IA-----------------GG-VRD-----------------------------------------------------------------------------------------------------
>WP_072958199.1/114-174
---GI-R-IPDIV-------IT---E----------DL----------------------TK---AP-TQ----D-------NIR-----------------QIVEIKF----------------P-----------G------------------------D------------K-----W-G---------I------------------------------------------------------------G---Q------------K-------KAYEK---------------------------------IA-----------------G----K----------S----------------R------------------------KVKE----------------------LSPNR------------------
>WP_072958199.1/114-170
---GI-R-IPDIV-------IT---E----------DL----------------------TK---AP-TQ----D-------NIR-----------------QIVEIKF----------------P-----------G------------------------D------------K-----W-G---------I------------------------------------------------------------G---Q------------K-------KAYEK---------------------------------IA-----------------G----K----------S----------------R------------------------KVKE----------------------L----------------------
>NPU92827.1/234-296
---GH-R-RPDVV-------CL---A----------AP-----------------------G---PA-AG----L-------NIT-----------------RIVEMKF----------------P-----------G------------------------D------------A-----W-N---------D------------------------------------------------------------G---Q------------Q-------RAYER---------------------------------IA-----------------Q----E----------N----------------N-------------P--------DATVEM----------------------IDGEN------------------
>WP_052370314.1/125-197
---YL-R-RPDLI-------IV---K----------DKETRWPGRAAADH----------DG---VA-HG----D-------NLA-----------------RVVEIKF----------------P-----------G------------------------D------------E-----F-G---------R------------------------------------------------------------G---Q------------E-------DAYKR---------------------------------IA-----------------G----G----------D----------------D------------------------RFTV----------------------LDVLD------------------
>WP_009906853.1/134-194
---LI-R-RPDVI-------VV---N----------DP----------------------DQ---PP-VQ----S-------NIK-----------------MCVEMKF----------------P-----------P------------------------D------------D-----F-S---------R------------------------------------------------------------E---Q------------R-------TDYIR---------------------------------IA-----------------G----G----------P----------------N------------------------KFER----------------------IGPAE------------------
>WP_113255848.1/128-186
---LI-R-RPDVV-------TV---V----------DP----------------------TR---PP-TQ----D-------NLE-----------------DVIEIKF----------------P-----------G------------------------D------------E-----M-S---------R------------------------------------------------------------G---Q------------I-------QDYTT---------------------------------IA-----------------G----K----------L----------------P------------------------VLLE----------------------SIE--------------------
>WP_156647593.1/32-98
---GA-P-RPDVS-------WW----------------------------------------------QD----G-------ALS-----------------ELWEMKF----------------P-----------KAGG----------G---------VD------------G-----K-T---------N------------------------------------------------------------A---Q------------RG------GAYEE---------------------------------IA-----------------E----D----------QSQP-----------GRK-P----------V-----------KVKE----------------------IDVAK------------------
>MBL8410024.1/180-240
---SL-R-RPDIV-------IV---R----------NP----------------------AR---PP-EE----S-------NVA-----------------MIYELKF----------------------------D------------------------E------------K-----P-D---------E------------------------------------------------------------E---Q------------L-------LAYRK---------------------------------IV-----------------N----Y----------DR---------------S------------------------RVDL----------------------IEVKD------------------
>MBL8410024.1/180-232
---SL-R-RPDIV-------IV---R----------NP----------------------AR---PP-EE----S-------NVA-----------------MIYELKF----------------------------D------------------------E------------K-----P-D---------E------------------------------------------------------------E---Q------------L-------LAYRK---------------------------------IV-----------------N----Y----------DR---------------S------------------------R------------------------------------------------
>WP_052726132.1/135-206
---GF-R-RPDII-------LV---K----------NEQLRWPGRDGIYF----------DK---ST-HT----D-------NLK-----------------VLIEVKF----------------P-----------G------------------------D------------T-----L-K---------K------------------------------------------------------------D---Q------------E-------RDYKL---------------------------------IA-----------------T----K----------E-----------------------------------------RFGV----------------------FKVKD------------------
>WP_019464795.1/137-209
---LL-R-RPDII-------IV---T----------NPLNRWPGRGTVDR----------EG---GA-HA----P-------NLR-----------------RLVEVKF----------------P-----------G------------------------D------------V-----L-N---------K------------------------------------------------------------D---Q------------E-------EAYLA---------------------------------IS-----------------G----G----------V----------------P------------------------FMSV----------------------LDVND------------------
>WP_019464795.1/137-198
---LL-R-RPDII-------IV---T----------NPLNRWPGRGTVDR----------EG---GA-HA----P-------NLR-----------------RLVEVKF----------------P-----------G------------------------D------------V-----L-N---------K------------------------------------------------------------D---Q------------E-------EAYLA---------------------------------IS-----------------G----G-----------------------------------------------------------------------------------------------------
>WP_174171768.1/440-504
---GM-P-RPDIS-------WW----------------------------------------------KD----G-------KLW-----------------KIFELKF----------------P-----------KAGG----------G---------VD------------G-----Q-T---------P------------------------------------------------------------M---Q------------AD------GAYEE---------------------------------IA-----------------R----K----------NKLN-----------PRK------------------------DLIN----------------------LDIEE------------------
>WP_217245272.1/56-115
---QI-R-RPDVV-------IV---H----------DP----------------------SQ---PP-VQ----S-------NIK-----------------AVVEMKF----------------------------E------------------------D------------S-----F-G---------Y------------------------------------------------------------G---Q------------E-------ISYKR---------------------------------IA-----------------G----D----------D----------------S------------------------KYVS----------------------LRRAD------------------
>WP_137925563.1/168-234
---LL-R-IPDVL-------RV---K----------DV------------------NRTGAE---KY-RQ----D-------NLE-----------------FVIEIKF----------------P-----------G------------------------D------------R-----F-R---------E------------------------------------------------------------G---Q------------L-------RAYRQ---------------------------------IA-----------------G----P----------KH--------------AT------------------------TLRL----------------------LDPRV------------------
>WP_073432970.1/130-203
---FL-R-RPDVI-------IV---K----------NPMDRWPGRGTVDR----------DG---AP-HV----D-------NML-----------------RLVEVKF----------------P-----------G------------------------D------------T-----W-N---------E------------------------------------------------------------G---Q------------E-------DAYQK---------------------------------IA-----------------G----D-----Y----K----------------N------------------------RMTV----------------------IDVSD------------------
>ALU91198.1/130-206
---ML-R-IPDCI-------IL---A----------TTGEELAAMRAS------GKIDWKRL---MP-VQ----A-------NIE-----------------QVVEIKF----------------E-----------G------------------------D------------K-----L-G---------K------------------------------------------------------------E---Q------------M-------SDYQT---------------------------------IA-----------------G----D----------P----------------D------------------------KFRL----------------------LTIAE------------------
>WP_130104757.1/129-190
---LL-R-IPDVI-------IV---K----------DK---------------------NNF---SL-EQ----S-------NIE-----------------MVVEIKF----------------P-----------R------------------------D------------T-----L-K---------T------------------------------------------------------------G---Q------------Q-------MAYER---------------------------------IA-----------------G----D----------A----------------N------------------------KFKL----------------------LETSE------------------
>WP_130104757.1/129-186
---LL-R-IPDVI-------IV---K----------DK---------------------NNF---SL-EQ----S-------NIE-----------------MVVEIKF----------------P-----------R------------------------D------------T-----L-K---------T------------------------------------------------------------G---Q------------Q-------MAYER---------------------------------IA-----------------G----D----------A----------------N------------------------KFKL----------------------L----------------------
>WP_179708543.1/116-176
---NI-R-RPDVV-------VV---D----------DP----------------------SR---PP-TQ----D-------NLN-----------------AVVEMKF----------------L-----------G------------------------D------------T-----Y-S---------P------------------------------------------------------------L---H------------Q-------MQDRQ---------------------------------IA-----------------G----P----------N----------------A------------------------SPVL----------------------LTVDK------------------
>WP_198661060.1/160-220
---MV-R-RPDVS-------VP---L----------DP----------------------DK---PL-SR----A-------NLK-----------------VLVEMKH----------------K-----------G------------------------D------------D-----V-K---------K------------------------------------------------------------N---Q------------I-------KDYEK---------------------------------TA-----------------G----D----------K----------------S------------------------KVIL----------------------LNEEN------------------
>WP_198661060.1/160-214
---MV-R-RPDVS-------VP---L----------DP----------------------DK---PL-SR----A-------NLK-----------------VLVEMKH----------------K-----------G------------------------D------------D-----V-K---------K------------------------------------------------------------N---Q------------I-------KDYEK---------------------------------TA-----------------G----D----------K----------------S------------------------KVI----------------------------------------------
>WP_065060880.1/131-203
---AL-R-RPDVI-------IV---H----------RPEDRWPGRGERDR----------EG---GG-HM----D-------NLL-----------------RLVEIKF----------------P-----------G------------------------D------------V-----L-N---------E------------------------------------------------------------G---Q------------E-------RDYLL---------------------------------IA-----------------G----S----------K----------------D------------------------RMSV----------------------LDVSD------------------
>WP_065060880.1/131-199
---AL-R-RPDVI-------IV---H----------RPEDRWPGRGERDR----------EG---GG-HM----D-------NLL-----------------RLVEIKF----------------P-----------G------------------------D------------V-----L-N---------E------------------------------------------------------------G---Q------------E-------RDYLL---------------------------------IA-----------------G----S----------K----------------D------------------------RMSV----------------------L----------------------
>WP_161634070.1/61-119
---DA-R-RPDVI-------IV---R----------DP----------------------ES---PP-VQ----T-------NIT-----------------RVVEFKF----------------P-----------G------------------------D------------S-----F-S---------D------------------------------------------------------------E---Q------------R-------ANYQR---------------------------------IG-----------------G----M----------P----------------P------------L---------ELNVEE---------------------------------------------
>WP_161634070.1/61-110
---DA-R-RPDVI-------IV---R----------DP----------------------ES---PP-VQ----T-------NIT-----------------RVVEFKF----------------P-----------G------------------------D------------S-----F-S---------D------------------------------------------------------------E---Q------------R-------ANYQR---------------------------------IG-----------------G----M-----------------------------------------------------------------------------------------------------
>WP_202227349.1/252-307
---GA-P-RPDVS-------WW----------------------------------------------KD----G-------KLW-----------------KIFEMKF----------------P-----------G------------------------D------------G-----Y-T---------S------------------------------------------------------------A---Q------------RG------GLYQV---------------------------------IA-----------------E----D----------QDA---------------------------------------DLEE----------------------LDVGR------------------
>WP_082702665.1/133-205
---HL-R-RPDVI-------IV---R----------NKSVRWPGRATQDH----------TG---QS-HA----D-------NLE-----------------RLVEIKF----------------P-----------G------------------------D------------D-----W-G---------K------------------------------------------------------------G---Q------------E-------KAYQR---------------------------------IA-----------------G----G----------T----------------H------------------------RMSV----------------------LDVSD------------------
>EAQ4906432.1/178-244
---LF-R-APDVV-------KL---R----------DI------------------TRTGVS---AF-QQ----G-------NID-----------------DIIEIKFNE--------------T-----------N------------------------D------------S-----L-S---------I------------------------------------------------------------E---Q------------R-------DAYRY---------------------------------IA-----------------G----S----------N----------------N------------------------KLHL----------------------LESHT------------------
>WP_152327622.1/178-242
---LF-R-IPDVI-------RI---T----------NP------------------MLSGSL---AF-SQ----E-------NIH-----------------TVIEIKF----------------P-----------G------------------------D------------R-----L-S---------Y------------------------------------------------------------D---Q------------Q-------QAYQR---------------------------------IS-----------------G----N----------R----------------E------------------------NFRL----------------------LETKV------------------
>WP_206958114.1/222-279
---DS-R-RLDVA-------QV----------------------------------------------EN----G-------KVT-----------------KLYDMKF----------------G-----------D------------------------D------------S-----L-S---------P------------------------------------------------------------R---A------------Q-------ADYED---------------------------------IA-----------------Q----K-----H----TG-------------DAD------------------------NFEE----------------------FRVDE------------------
>WP_160292279.1/57-115
---YI-R-RPDIV-------VT---K----------DM----------------------FG---PP-VQ----S-------NIQ-----------------DVIEIKF----------------P-----------G------------------------D------------R-----V-R---------E------------------------------------------------------------G---Q------------M-------EDYAL---------------------------------IA-----------------G----K----------E----------------P------------------------CFLT------------------------PDD------------------
>WP_101079079.1/178-244
---LF-R-IPDVV-------KI---K----------NI------------------MLSGKI---EF-QQ----E-------NID-----------------DVIEIKFNE--------------T-----------K------------------------D------------T-----L-S---------G------------------------------------------------------------E---Q------------R-------DAYID---------------------------------IA-----------------G----S----------R----------------S------------------------KFHL----------------------LESNV------------------
>WP_136932004.1/299-359
---GS-K-IPDNV-------LV---K----------DP----------------------SK---PP-TQ----D-------NID-----------------RIIEVKF----------------P-----------P------------------------D------------D-----W-W---------E------------------------------------------------------------G---Q------------Q-------TAYER---------------------------------IA-----------------G----D----------P----------------T------------------------KVEK----------------------WGPDN------------------
>WP_188345247.1/204-257
---GS---RLDVI-------AV----------------------------------------------AG----G-------QPV-----------------SFVEMKF----------------P-----------G------------------------D------------R-----F-R---------G------------------------------------------------------------S---Q------------R-------SRYQA---------------------------------IA-A----QN---------G----K----------------------------------------------------QLNE----------------------ITVAT------------------
>WP_183714488.1/171-235
---LL-R-IPDTL-------RL---H----------SF------------------TAPSEA---QY-SQ----P-------NLA-----------------CVIEMKF----------------P-----------G------------------------D------------R-----L-S---------E------------------------------------------------------------P---Q------------Q-------KAYLT---------------------------------IA-----------------G----D----------D----------------G------------------------KFRL----------------------LHTSR------------------
>WP_124482308.1/118-178
---WI-R-RPDVV-------IV---K----------DP----------------------GK---PP-TQ----D-------NLS-----------------GVVEMKF----------------P-----------P------------------------D------------K-----R-D---------I------------------------------------------------------------E---Q------------I-------ADYQE---------------------------------IA-----------------G----P----------N----------------A------------------------KVTE----------------------LDPAT------------------
>EIJ44882.1/233-291
---DS-R-RLDVA-------RIG---------------------------------------------PD----G-------KVI-----------------KIFDVKF----------------G-----------K------------------------D------------P-----L-T---------D------------------------------------------------------------D---A------------A-------RDYRK---------------------------------IA-----------------E----R-----H----TG-------------SKK------------------------NFEK----------------------FEVSK------------------
>HAP27368.1/120-180
---YV-R-RPDVV-------IV---N----------DP----------------------MS---SP-TQ----D-------NIR-----------------MVVEIKF----------------P-----------N------------------------D------------D-----L-G---------D------------------------------------------------------------G---Q------------L-------EAYVR---------------------------------IA-----------------G----S----------F----------------D------------------------KTVL----------------------LESSE------------------
>WP_181424939.1/106-170
---LL-R-IPDVL-------RI---R----------SF------------------NNPSKA---QY-SQ----N-------NFI-----------------SVIEMKF----------------P-----------G------------------------D------------V-----L-S---------E------------------------------------------------------------P---Q------------R-------EAYQK---------------------------------IA-----------------G----D----------S----------------N------------------------VFRI----------------------LKTEQ------------------
>WP_181424939.1/106-166
---LL-R-IPDVL-------RI---R----------SF------------------NNPSKA---QY-SQ----N-------NFI-----------------SVIEMKF----------------P-----------G------------------------D------------V-----L-S---------E------------------------------------------------------------P---Q------------R-------EAYQK---------------------------------IA-----------------G----D----------S----------------N------------------------VFRI----------------------L----------------------
>MPT04366.1/110-177
---GS-R-IPDVV-------VV---K----------NP----------------------RL---PP-VL----D-------NVQ-----------------RVYEMKF----------------P-----------G------------------------D------------G-----F-S---------S--VE-------------------G-------------------------------P-DGKS---Q------------F-------HAYRE---------------------------------IF-----------------E----D----------------------------------------------------KFLQK--------------------ALDAGS------------------
>AGR60329.1/235-294
---QV-R-VPDAV-------IM---R----------NP---------------------AIP---DL-TA----P-------NLK-----------------AVVEIKF----------------D------------------------------------Q------------A-----W-D---------P------------------------------------------------------------I---Q------------I-------RDY-G--------------------L------------IA----------------------G----------P----------------D------------------------KVVL----------------------LSPTI------------------
>WP_079774703.1/0-50
---------MDLV-------VK----------------------------------------------VL----G-------KIK-----------------YLFDVKF----------------P-----------E------------------------D------------G-----F-T---------E------------------------------------------------------------E---Q------------E-------KAYHR---------------------------------IA-----------------E----D-----I----GA----------------------------------------DFEP----------------------FYLED------------------
>ARN44061.1/44-104
---MI-R-RPDVI-------IV---Q----------NP----------------------NR---PP-TQ----D-------NIK-----------------QVVEMKF----------------P-----------P------------------------D------------P-----H-N---------R------------------------------------------------------------E---Q------------L-------EDYAA---------------------------------IA-----------------G----N----------K----------------N------------------------KIVE----------------------MKPSD------------------
>WP_128293456.1/185-244
---GA-P-RPDVS-------WW----------------------------------------------KN----G-------QLW-----------------KILELKF----------------K-----------G------------------------D------------K-----D-T---------P------------------------------------------------------------M---Q------------ER------GAYRD---------------------------------IA-----------------R----D----------QGLD-----------PDE------------------------DVIK----------------------LDVEK------------------
>WP_203403531.1/129-189
---KV-R-IPDVV-------IV---N----------DP----------------------SR---PP-DT----G-------NID-----------------RVVEIKF----------------M-----------G------------------------D------------S-----L-S---------K------------------------------------------------------------D---R------------E-------VDYTD---------------------------------IA-----------------G----G----------R----------------S------------------------RFAV----------------------MGSSK------------------
>WP_203403531.1/129-185
---KV-R-IPDVV-------IV---N----------DP----------------------SR---PP-DT----G-------NID-----------------RVVEIKF----------------M-----------G------------------------D------------S-----L-S---------K------------------------------------------------------------D---R------------E-------VDYTD---------------------------------IA-----------------G----G----------R----------------S------------------------RFAV----------------------M----------------------
>WP_160854244.1/110-177
---GS-R-IPDVV-------VV---K----------NP----------------------RL---PP-VL----D-------NVQ-----------------RVYEMKC----------------P-----------G------------------------D------------K-----F-S---------S--EF-------------------G-------------------------------P-DGKI---Q------------F-------QAYSD---------------------------------IF-----------------K----E----------------------------------------------------KFFKD--------------------ALDAGS------------------
>WP_202227868.1/215-272
---GG-I-RPDCV-------IVD---------------------------------------------SQ----G-------SPK-----------------RIIEMKF----------------P-----------G------------------------D------------A-----L-R---------D------------------------------------------------------------T---Q------------K--PG---GAYDM---------------------------------AA-----------------Q----Q-----H----GA----------------------------------------EYDV----------------------LEVGD------------------
>WP_173292970.1/123-188
---DL-R-IPDVV-------IT---N----------AA----------------------NQ---VP-SQ----N-------NIK-----------------QVVEIKF----------------P-----------G------------------------D------------K-----W-G---------I------------------------------------------------------------G---Q------------E-------KAYKE---------------------------------IA-----------------G----K----------D----------------V------------MT-------GDDKLTE----------------------MTPSK------------------
>WP_166330526.1/214-271
---GG-I-RPDVV-------TTD---------------------------------------------GR----G-------NPT-----------------RIVEVKF----------------P-----------G------------------------D------------S-----P-N---------A------------------------------------------------------------N---Q------------L--PG---GKYSA---------------------------------AA-----------------N----D-----L----GI----------------------------------------DYDL----------------------IDVAV------------------
>WP_195774082.1/124-198
---DL-R-IPDIV-------IL---T----------ITPSEMITMRQK------RIIDWSKF---YP-FD----S-------NIK-----------------NIVEVKF----------------N-----------D------------------------D------------D-----W-N---------E------------------------------------------------------------G---Q------------Y-------KAYNK---------------------------------IA-----------------E----G----------------------------------------------------KVRE----------------------LRNGD------------------
>WP_195774082.1/124-190
---DL-R-IPDIV-------IL---T----------ITPSEMITMRQK------RIIDWSKF---YP-FD----S-------NIK-----------------NIVEVKF----------------N-----------D------------------------D------------D-----W-N---------E------------------------------------------------------------G---Q------------Y-------KAYNK---------------------------------IA-----------------E----G----------------------------------------------------K------------------------------------------------
>AOJ85048.1/42-102
---NI-R-RPDVV-------VV---N----------DQ----------------------SL---PP-TQ----D-------NLK-----------------SVVEVKF----------------P-----------G------------------------D------------T-----F-S---------D------------------------------------------------------------M---Q------------R-------NAYER---------------------------------IA-----------------G----D----------P----------------A------------------------KVTV----------------------LGPEK------------------
>WP_004532838.1/134-194
---YF-R-RPDVV-------IV---N----------DP----------------------SQ---PP-VQ----S-------NIK-----------------QIVEMKF----------------P-----------P------------------------D------------D-----F-S---------K------------------------------------------------------------G---Q------------R-------EAYLD---------------------------------IA-----------------G----D----------D----------------R------------------------KLAA----------------------IGPED------------------
>WP_004532838.1/134-189
---YF-R-RPDVV-------IV---N----------DP----------------------SQ---PP-VQ----S-------NIK-----------------QIVEMKF----------------P-----------P------------------------D------------D-----F-S---------K------------------------------------------------------------G---Q------------R-------EAYLD---------------------------------IA-----------------G----D----------D----------------R------------------------KLAA---------------------------------------------
>WP_160537084.1/27-86
---IY-R-RPDVI-------IV---K----------NKEDRWPGLAGPDT----------EG---NM-HS----D-------NLA-----------------RLVEVKF----------------P-----------G------------------------D------------V-----L-S---------R------------------------------------------------------------E---Q------------Y-------NEYMQ---------------------------------IE----------------------------------------------------------------------------------------------------------------------------
>WP_012746041.1/79-143
---LL-R-IPDVI-------RV---K----------DR------------------FAKGAA---RY-AP----A-------NLE-----------------FVIEMKF----------------E-----------G------------------------D------------S-----M-S---------D------------------------------------------------------------E---Q------------R-------ISYLL---------------------------------IA-----------------G----S----------D----------------I------------------------KLRL----------------------LNTGV------------------
>WP_012746041.1/79-138
---LL-R-IPDVI-------RV---K----------DR------------------FAKGAA---RY-AP----A-------NLE-----------------FVIEMKF----------------E-----------G------------------------D------------S-----M-S---------D------------------------------------------------------------E---Q------------R-------ISYLL---------------------------------IA-----------------G----S----------D----------------I------------------------KLRL---------------------------------------------
>WP_201651033.1/130-202
---FL-R-RPDVI-------IA---K----------NPGDRWPGRGPVDL----------DG---AP-HT----D-------NLL-----------------RLVEIKF----------------P-----------G------------------------D------------S-----W-G---------M------------------------------------------------------------G---Q------------E-------NAYQQ---------------------------------IA-----------------G----S----------R----------------Q------------------------RMCV----------------------LDVSD------------------
>EGD00512.1/36-95
---QT-R-RPDVV-------IV---R----------DP----------------------TL---PP-EQ----S-------NIK-----------------TVVEMKF----------------------------E------------------------D------------S-----Y-G---------D------------------------------------------------------------R---Q------------K-------EAYVR---------------------------------IA-----------------G----S----------D----------------K------------------------KVAT----------------------LRPAD------------------
>WP_051524073.1/129-189
---YI-K-RPDVI-------IV---H----------DP----------------------LK---SP-VQ----S-------NIK-----------------TVVEVKF----------------P-----------N------------------------D------------T-----F-G---------K------------------------------------------------------------D---Q------------I-------EDYIE---------------------------------IA-----------------G----S----------E----------------D------------------------KVAV----------------------LLTED------------------
>WP_051524073.1/129-184
---YI-K-RPDVI-------IV---H----------DP----------------------LK---SP-VQ----S-------NIK-----------------TVVEVKF----------------P-----------N------------------------D------------T-----F-G---------K------------------------------------------------------------D---Q------------I-------EDYIE---------------------------------IA-----------------G----S----------E----------------D------------------------KVAV---------------------------------------------
>WP_133510457.1/239-303
---QV-R-IPDAV-------VT---R----------TP------------------QDISNK---AL-TA----P-------NLK-----------------SVVEIKF----------------N-----------Y------------------------Q------------P-----R-D---------Q------------------------------------------------------------E---Q------------L-------DDYAI---------------------------------IA-----------------G----G----------E----------------D------------------------KVVE----------------------LSPAE------------------
>WP_154234757.1/148-222
---RL-R-IPDVI-------VL---K----------CSPSLLIELKN-------GKADIRHF---IP-AQ----Q-------NIE-----------------RIVEVKF----------------D-----------G------------------------D------------F-----L-S---------K------------------------------------------------------------Y---Q------------A-------IAYQD---------------------------------IA-----------------G----S----------A-----------------------------------------EFNI----------------------LEPEH------------------
>WP_154234757.1/148-213
---RL-R-IPDVI-------VL---K----------CSPSLLIELKN-------GKADIRHF---IP-AQ----Q-------NIE-----------------RIVEVKF----------------D-----------G------------------------D------------F-----L-S---------K------------------------------------------------------------Y---Q------------A-------IAYQD---------------------------------IA-----------------G----S----------A------------------------------------------------------------------------------------------
>PRN04128.1/56-119
---LL-R-IPDVL-------RL---K----------VY------------------DNPGEA---QY-SQ----A-------NLK-----------------SVIEMKF----------------P-----------G------------------------D------------V-----L-S---------P------------------------------------------------------------A---Q------------Q-------EAYEI---------------------------------IA-----------------G----P----------A-----------------------------------------GLRV----------------------LYTET------------------
>EKU52216.1/134-208
---YR-R-RPDLI-------IV---K----------DPQRRWPGASVRAV----------DSIYNTS-YR----D-------NIK-----------------RLVEMKF----------------P-----------K------------------------D------------A-----F-H---------R------------------------------------------------------------G---Q------------E-------EDYQY---------------------------------IA-----------------G----I----------N-----------------------------------------RFST----------------------VWISE------------------
>MBU6258842.1/226-284
---DS-R-RPDIV-------RMG---------------------------------------------ED----G-------KPS-----------------KIFDMKF----------------G-----------K------------------------D------------P-----L-D---------A------------------------------------------------------------K---A------------K-------REYED---------------------------------IA-----------------Q----R-----H----TG-------------DPE------------------------NFEE----------------------FRVND------------------
>BAQ45711.1/29-78
---GS-R-WIDAI-------YI----------------------------------------------QD----G-------QMT-----------------DMWDIKF----------------G-----------D------------------------D------------G-----P-N-------D-P------------------------------------------------------------A---K------------D-------LSYRA---------------------------------IA-----------------N----K---Y------GS-------------KYN-------------------------------------------------------------------------
>WP_143007486.1/44-104
---MI-R-RPDVV-------IV---K----------DS----------------------TK---PP-TQ----D-------NIK-----------------QVVEMKF----------------P-----------P------------------------D------------P-----P-N---------T------------------------------------------------------------R---Q------------A-------QGYAK---------------------------------IA-----------------G----N----------K----------------N------------------------KVVE----------------------MTSTE------------------
>WP_120133964.1/4-62
---RV-V-IWDLV-------AL---K----------DP----------------------GL---TA-EW----D-------NIN-----------------QIIEIKF----------------E-----------G------------------------D------------T-----T-T---------R------------------------------------------------------------N---Q------------N-------IALDA--------------------G------------MQ----------------------E----------------------------------------------------KVRI----------------------IDEKE------------------
>WP_192519571.1/130-206
---RL-R-IPDCI-------VL---K----------ITDAELIKLRMT------GTGNFQKL---IP-VR----D-------NIA-----------------TVVEIKF----------------G-----------N------------------------D------------V-----L-S---------T------------------------------------------------------------E---Q------------I-------IAYRR---------------------------------IA-----------------G----S----------N----------------K------------------------KFKR----------------------LRDTD------------------
>WP_192519571.1/130-202
---RL-R-IPDCI-------VL---K----------ITDAELIKLRMT------GTGNFQKL---IP-VR----D-------NIA-----------------TVVEIKF----------------G-----------N------------------------D------------V-----L-S---------T------------------------------------------------------------E---Q------------I-------IAYRR---------------------------------IA-----------------G----S----------N----------------K------------------------KFKR----------------------L----------------------
>ODQ28057.1/215-277
---NS-R-RLDLV-------EL----------------------------------------------AK----G-------EIK-----------------KLFDFKF----------------P-----------T------------------------D------------AEAGGNM-D---------P------------------------------------------------------------K---K------------L-------RDYQR---------------------------------IT-----------------K----K-----L----TG-------------DVD------------------------NLDI----------------------FDVAD------------------
>NUQ78844.1/761-820
---GT-E-APDVI-------VV---Y----------DG----------------------SK---PP-TQ----D-------NIR-----------------RVYEIKF----------------G-----------N------------------------D------------E-----L-S---------V------------------------------------------------------------G---K------------A-------KAYER---------------------------------IA-----------------G----E----------A-----------------------------------------KFEV----------------------LTPSN------------------
>WP_137924719.1/124-197
---FL-R-RPDII-------IV---E----------SSNVRWPGLPTSDH----------EG---SV-HP----G-------NLR-----------------RVVEMKF----------------P-----------G------------------------D------------L-----L-P---------E------------------------------------------------------------E---Q------------R-------DAYLQ---------------------------------IA-----------------G----D----------DA---------------R------------------------RLVI----------------------VDVND------------------
>WP_210385709.1/2-70
------K-RPDLI-------IV---K----------DYHIRWPGRKALAY-----------G---EQ-YE----D-------NLK-----------------RLVEMKY----------------G-----------D------------------------D------------E-----L-D---------D------------------------------------------------------------K---Q------------E-------QAYIK---------------------------------IA-----------------T----I----------K-----------------------------------------RFAL----------------------LEIYQ------------------
>AWY21214.1/137-211
---YR-R-RPDLI-------IV---K----------NAERRWPGGEVSAE----------YSVYNHN-YA----D-------NIK-----------------RVVEMKF----------------P-----------N------------------------D------------S-----L-S---------E------------------------------------------------------------G---Q------------E-------KDYQY---------------------------------IA-----------------G----E----------D-----------------------------------------RFSV----------------------LHITE------------------
>AWY21214.1/137-203
---YR-R-RPDLI-------IV---K----------NAERRWPGGEVSAE----------YSVYNHN-YA----D-------NIK-----------------RVVEMKF----------------P-----------N------------------------D------------S-----L-S---------E------------------------------------------------------------G---Q------------E-------KDYQY---------------------------------IA-----------------G----E----------D-----------------------------------------R------------------------------------------------
>MBB4129867.1/99-155
---GS-R-WLDVV-------KV----------------------------------------------EN----G-------QMT-----------------HMYDMKF----------------P-----------G------------------------D------------K---FPN-D---------A------------------------------------------------------------A---K------------A-------RAYED---------------------------------IA-----------------D----R-----H----VA-------------EYS------------------------EFVV----------------------LD---------------------
>WP_150526864.1/215-271
---GG-I-RPDVV-------VN----------------------------------------------NS----G-------KPS-----------------KIIEVKF----------------E-----------G------------------------D------------K-----P-N---------A------------------------------------------------------------N---Q------------R--AG---GAYDE---------------------------------AA-----------------E----D-----L----GV----------------------------------------ERDN----------------------LTVED------------------
>WP_035193719.1/34-96
---AK-R-RPDVI-------CL---H----------NP-------------------HNPHG---PF-AP----Y-------NIA-----------------VLVEMKF----------------P-----------G------------------------D------------E-----E-K---------A------------------------------------------------------------G---Q------------L-------EAYGQ---------------------------------IA-----------------G----K----------S-----------------------------------------KVKL----------------------MTEET------------------
>EDH5629301.1/225-282
---GG-R-RMDII-------QL---N------------------------------------------DS----G-------KPK-----------------RLIDVKF----------------P-----------T------------------------D------------D---DDL-D---------P------------------------------------------------------------K---R------------S-------NDYKK---------------------------------MA-----------------R----K-----L----GA----------------------------------------KYET----------------------YAVKK------------------
>AHB68977.1/162-226
---SF-R-IPDVI-------RI---S----------DV------------------TLTGNA---AF-SQ----G-------NIH-----------------TVIEIKF----------------P-----------G------------------------D------------R-----L-T---------W------------------------------------------------------------R---Q------------Q-------RAYEL---------------------------------IA-----------------A----K----------P----------------S------------------------DFRL----------------------LETDV------------------
>WP_109728028.1/142-217
---IY-R-RPDVI-------IV---K----------SKDDRWPGLAGPDT----------EG---ME-HA----D-------NLA-----------------RLVEVKF----------------P-----------G------------------------D------------T-----L-F---------R------------------------------------------------------------D---Q------------Y-------KDYMK---------------------------------IV-----------------G----G----------PGHE-------------E------------------------RMTI----------------------LEIHD------------------
>WP_109728028.1/142-206
---IY-R-RPDVI-------IV---K----------SKDDRWPGLAGPDT----------EG---ME-HA----D-------NLA-----------------RLVEVKF----------------P-----------G------------------------D------------T-----L-F---------R------------------------------------------------------------D---Q------------Y-------KDYMK---------------------------------IV-----------------G----G----------PGH----------------------------------------------------------------------------------------
>WP_059715422.1/138-197
---QT-R-RPDVV-------IV---H----------DP----------------------SQ---PP-VQ----S-------NLR-----------------AVIEMKF----------------------------D------------------------D------------E-----L-R---------R------------------------------------------------------------G---Q------------A-------ADYIR---------------------------------IA-----------------G----D----------E----------------S------------------------KYVP----------------------LKRAQ------------------
>KYF73145.1/606-665
---GS-R-IPDVV-------VV---K----------DG----------------------TK---PP-TR----D-------NIK-----------------EVIEIKF----------------P-----------P------------------------D------------E-----L-K---------D------------------------------------------------------------E---Q------------R-------KAYTA---------------------------------IA-----------------G----E----------A-----------------------------------------PLKE----------------------LGPDP------------------
>WP_007830908.1/245-306
---TT-F-RPDFT-------VL---K----------DA----------------------AK---PA-NF----D-------NVK-----------------SFVEVKF----------------K-----------G------------------------D------------T-----P-T---------A------------------------------------------------------------N---Q------------Q-------LAKER---------------------------------LGAK----NA---------G---------------------------------------------------------KYQQ----------------------IEESD------------------
>WP_179401926.1/37-96
---QT-R-RPDVV-------VV---N----------DP----------------------SQ---PP-VQ----S-------NIR-----------------AVVEMKF----------------------------D------------------------D------------D-----F-G---------P------------------------------------------------------------G---Q------------D-------DAYRR---------------------------------IA-----------------G----D----------D----------------D------------------------KYAP----------------------LGRAD------------------
>WP_060350487.1/131-191
---DV-R-RPDVV-------IV---N----------DP----------------------SQ---PP-VQ----S-------NIK-----------------TVVEMKF----------------P-----------G------------------------D------------T-----Y-G---------P------------------------------------------------------------D---Q------------E-------DDYIE---------------------------------IA-----------------G----G----------P----------------S------------------------KFVH----------------------LGAAD------------------
>EPF71003.1/128-202
---AF-R-IPDLT-------IL---T----------IKATEIIAMRNS------GTIDWSRF---YP-EG----K-------NIE-----------------RLVEIKF----------------G-----------K------------------------D------------D-----W-S---------D------------------------------------------------------------G---Q------------F-------DAYEI---------------------------------IA-----------------P----K----------------------------------------------------KVKE----------------------LSDTD------------------
>AOI40716.1/114-174
---TM-R-RPDVV-------IV---K----------DP----------------------SR---PP-TQ----D-------NIK-----------------NVVEIKF----------------P-----------P------------------------Q------------K-----R-D---------P------------------------------------------------------------E---Q------------E-------EDFRL---------------------------------IA-----------------G----S----------R----------------E------------------------KLEV----------------------MGPQD------------------
>AOI40716.1/114-169
---TM-R-RPDVV-------IV---K----------DP----------------------SR---PP-TQ----D-------NIK-----------------NVVEIKF----------------P-----------P------------------------Q------------K-----R-D---------P------------------------------------------------------------E---Q------------E-------EDFRL---------------------------------IA-----------------G----S----------R----------------E------------------------KLEV---------------------------------------------
>WP_124399421.1/38-102
---LL-R-IPDVL-------RL---R----------SF------------------GNPSKA---QY-SQ----S-------NLA-----------------SVIEMKF----------------P-----------G------------------------D------------R-----L-A---------R------------------------------------------------------------D---Q------------Q-------TAYED---------------------------------IA-----------------G----D----------Y----------------Q------------------------KLRL----------------------LETKN------------------
>WP_073580110.1/128-188
---TL-R-IPDVV-------VT---N----------QP----------------------GQ---IP-TQ----D-------NIK-----------------KVYEIKF----------------P-----------P------------------------D------------D-----W-G---------A------------------------------------------------------------N---Q------------E-------RDYRR---------------------------------IA-----------------G----Q----------K----------------K------------------------KLVK----------------------LTPDS------------------
>WP_073580110.1/128-184
---TL-R-IPDVV-------VT---N----------QP----------------------GQ---IP-TQ----D-------NIK-----------------KVYEIKF----------------P-----------P------------------------D------------D-----W-G---------A------------------------------------------------------------N---Q------------E-------RDYRR---------------------------------IA-----------------G----Q----------K----------------K------------------------KLVK----------------------L----------------------
>WP_212347360.1/224-286
---NS-R-RPDLI-------QF----------------------------------------------GK----D-------GMS-----------------KIFDVKF----------------P-----------T------------------------D------------PTGNGNL-G---------A------------------------------------------------------------E---R------------E-------REYRE---------------------------------IA-----------------K----K-----H----TG-------------DPD------------------------NFKE----------------------FNVAD------------------
>WP_006662544.1/148-214
---LI-R-IPDVV-------KI---R----------NM------------------AITGSS---AF-QQ----G-------NID-----------------DIIEIKFNE--------------T-----------K------------------------D------------R-----M-S---------K------------------------------------------------------------E---Q------------K-------KAYVQ---------------------------------IA-----------------G----N----------L----------------N------------------------KLHL----------------------LESKV------------------
>WP_047594649.1/222-280
---NS-R-RLDVA-------RLG---------------------------------------------ED----G-------KVT-----------------KLYDMKF----------------G-----------K------------------------D------------T-----M-D---------P------------------------------------------------------------K---A------------G-------EDYAD---------------------------------IA-----------------K----R-----Q----TG-------------SEE------------------------NFEE----------------------FRVED------------------
>AWY21745.1/40-121
---NL-R-IPDCI-------IL---K----------VSDTEVANLVKKFAEGKGSQADLKQF---IP-TQ----E-------NID-----------------TVVEIKF----------------E-----------G------------------------D------------K-----L-S---------D------------------------------------------------------------E---Q------------R-------EAYEI---------------------------------IA-----------------G----P----------N-----------------------------------------KFRE----------------------LKEVD------------------
>WP_218147339.1/45-105
---LI-R-RPDVV-------VV---K----------DA----------------------SK---PP-TQ----D-------NIK-----------------QIVEMKF----------------P-----------P------------------------D------------T-----L-K---------A------------------------------------------------------------E---Q------------R-------DAYAK---------------------------------IA-----------------G----D----------E----------------K------------------------KLAT----------------------LEPGD------------------
>WP_218147339.1/45-101
---LI-R-RPDVV-------VV---K----------DA----------------------SK---PP-TQ----D-------NIK-----------------QIVEMKF----------------P-----------P------------------------D------------T-----L-K---------A------------------------------------------------------------E---Q------------R-------DAYAK---------------------------------IA-----------------G----D----------E----------------K------------------------KLAT----------------------L----------------------
>ECE6019211.1/249-303
---GG-R-RLDIL-------IK----------------------------------------------IK----N-------RIS-----------------QLLDIKF----------------P-----------K------------------------D------------G-----F-A---------K------------------------------------------------------------G---Q------------R-------EAYEE---------------------------------IA-----------------E----D-----I----GA----------------------------------------DFKP----------------------FYLNR------------------
>MBD2798911.1/27-98
---GL-R-RPDIV-------LV---K----------NKQLRWPGRDAQYI----------DG---SV-HP----D-------NLK-----------------VLIEVKF----------------P-----------G------------------------D------------S-----L-T---------R------------------------------------------------------------D---Q------------E-------KDYPL---------------------------------IA-----------------G----K----------D-----------------------------------------RFGL----------------------FVVED------------------
>WP_180047804.1/123-195
---GS-R-RPDLI-------VV---N----------TPTNLWCGRAATDE----------NG---KQ-RT----D-------NLL-----------------RVVEVKF----------------P-----------G------------------------D------------K-----L-D---------E------------------------------------------------------------L---Q------------E-------SAYIQ---------------------------------IA-----------------G----G----------N----------------K------------------------KFTV----------------------VNASD------------------
>WP_180047804.1/123-190
---GS-R-RPDLI-------VV---N----------TPTNLWCGRAATDE----------NG---KQ-RT----D-------NLL-----------------RVVEVKF----------------P-----------G------------------------D------------K-----L-D---------E------------------------------------------------------------L---Q------------E-------SAYIQ---------------------------------IA-----------------G----G----------N----------------K------------------------KFTV---------------------------------------------
>WP_083091491.1/34-79
---AR-R-RPDVI-------CL---H----------DP----------------------HG---PF-AP----Y-------NIA-----------------VIVEMKF----------------P-----------G------------------------D------------D-----L-Q---------P------------------------------------------------------------G---Q------------K-----------R---------------------------------LT-----------------N----K-----------------------------------------------------------------------------------------------------
>WP_142929704.1/59-120
---YL-R-RTDVI-------MV---S----------DS----------------------DE---PP-GE----G-------NID-----------------KVIEMKF----------------G-----------S------------------------D------------Q-----R-D---------E------------------------------------------------------------K---Q------------D-------KAYTD---------------------------------VA-----------------G----G----------I-----------------------------------------KTAAG--------------------PVMVTL------------------
>WP_142929704.1/59-109
---YL-R-RTDVI-------MV---S----------DS----------------------DE---PP-GE----G-------NID-----------------KVIEMKF----------------G-----------S------------------------D------------Q-----R-D---------E------------------------------------------------------------K---Q------------D-------KAYTD---------------------------------VA-----------------G----G----------I------------------------------------------------------------------------------------------
>WP_142810389.1/129-206
---ML-R-RPDVI-------IT---K----------SEALRWPGRATTDH----------QG---VA-HP----D-------NLL-----------------RVVELKF----------------P-----------G------------------------D------------S-----F-D---------R------------------------------------------------------------G---Q------------R-------DAYMQ---------------------------------IA-----------------G----E----------S----------------D-----------GKP--------VERLCL----------------------VDVND------------------
>WP_142810389.1/129-192
---ML-R-RPDVI-------IT---K----------SEALRWPGRATTDH----------QG---VA-HP----D-------NLL-----------------RVVELKF----------------P-----------G------------------------D------------S-----F-D---------R------------------------------------------------------------G---Q------------R-------DAYMQ---------------------------------IA-----------------G----E----------S----------------D-------------------------------------------------------------------------
>WP_106757971.1/130-190
---LI-R-RPDVV-------IV---K----------DP----------------------LK---PP-TQ----D-------NIK-----------------QIVEMKF----------------P-----------P------------------------D------------S-----I-T---------P------------------------------------------------------------R---Q------------E-------AAYRR---------------------------------IA-----------------G----D----------K----------------N------------------------KLAV----------------------LEPDD------------------
>WP_106757971.1/130-185
---LI-R-RPDVV-------IV---K----------DP----------------------LK---PP-TQ----D-------NIK-----------------QIVEMKF----------------P-----------P------------------------D------------S-----I-T---------P------------------------------------------------------------R---Q------------E-------AAYRR---------------------------------IA-----------------G----D----------K----------------N------------------------KLAV---------------------------------------------
>WP_199260703.1/204-257
---GS---RLDVT-------TV----------------------------------------------AA----G-------QPV-----------------EFIEMKF----------------P-----------G------------------------D------------R-----L-R---------G------------------------------------------------------------T---Q------------Q-------QRYSQ---------------------------------IA-R----MN---------G----K----------------------------------------------------QLQL----------------------MNIPQ------------------
>WP_010089130.1/143-202
---QT-R-RPDVV-------IV---R----------DP----------------------SL---PP-EQ----S-------NIK-----------------TVVEMKF----------------------------E------------------------D------------S-----Y-G---------D------------------------------------------------------------R---Q------------K-------EAYVR---------------------------------IA-----------------G----S----------D----------------K------------------------KVAT----------------------LRPAD------------------
>WP_051443249.1/120-187
---GS-R-IPDVV-------VV---K----------DG----------------------AK---PP-TL----D-------NVQ-----------------KAYEMKF----------------P-----------G------------------------D------------S-----Y-G---------N--EI-------------------G-------------------------------S-DHMT---Q------------Q-------EAYKD---------------------------------LF-----------------E----D----------------------------------------------------KIDEK--------------------PMTTQS------------------
>WP_186197569.1/131-191
---YL-R-RPDVV-------IV---D----------DP----------------------AQ---PP-VQ----S-------NIK-----------------KVVEFKF----------------P-----------P------------------------D------------S-----Y-G---------K------------------------------------------------------------N---Q------------R-------RDYIR---------------------------------IA-----------------G----S----------R----------------S------------------------KLVT----------------------LGPAE------------------
>WP_174156178.1/220-277
---NS-R-RPDVT-------VL----------------------------------------------RD----G-------KIA-----------------KIVEMKF----------------G-----------P------------------------D------------R-----P-S---------P------------------------------------------------------------D---Q------------E-------RDYPR---------------------------------IA-----------------E----D----------QGL------------SEE------------------------DVTW----------------------MDENN------------------
>VBF78391.1/42-102
---NL-R-RPDVV-------IV---N----------DP----------------------EQ---PP-VQ----S-------NIK-----------------QVVEFKF----------------P-----------P------------------------D------------D-----Y-G---------R------------------------------------------------------------N---Q------------E-------RDYIR---------------------------------IA-----------------G----G----------R----------------S------------------------KFVS----------------------LGPAE------------------
>WP_171551219.1/131-191
---MI-R-RPDVI-------IV---K----------DP----------------------TK---PP-TQ----D-------NIK-----------------QVVEVKF----------------G-----------N------------------------D------------V-----F-T---------E------------------------------------------------------------R---Q------------K-------KDYAR---------------------------------IA-----------------G----G----------E----------------S------------------------KVKQ----------------------LDANE------------------
>CCK07597.1/39-114
---IY-R-RPDVI-------IV---K----------DKQDRWPGLAGPDH----------DD-PPGM-HG----D-------NLA-----------------RLVEVKF----------------P-----------G------------------------D------------K-----L-L---------E------------------------------------------------------------D---Q------------F-------DEYMH---------------------------------IV-----------------G----D----------DA---------------T------------------------RMTI----------------------LEIHD------------------
>WP_198346093.1/33-93
---WF-R-RPDVV-------IV---N----------DP----------------------TQ---PP-VQ----S-------NIK-----------------KVVEMKF----------------P-----------P------------------------D------------Q-----F-S---------K------------------------------------------------------------T---Q------------E-------AAYMD---------------------------------IA-----------------G----D----------E----------------S------------------------KYAG----------------------VSPDD------------------
>WP_198346093.1/33-87
---WF-R-RPDVV-------IV---N----------DP----------------------TQ---PP-VQ----S-------NIK-----------------KVVEMKF----------------P-----------P------------------------D------------Q-----F-S---------K------------------------------------------------------------T---Q------------E-------AAYMD---------------------------------IA-----------------G----D----------E----------------S------------------------KYA----------------------------------------------
>WP_059830768.1/130-190
---WI-R-RPDVV-------IV---N----------DA----------------------SL---PP-VQ----S-------NIK-----------------KVVEMKF----------------P-----------P------------------------D------------S-----F-S---------K------------------------------------------------------------T---Q------------E-------AAYMD---------------------------------IA-----------------G----D----------E----------------S------------------------KYAG----------------------ISPDD------------------
>EAT2397838.1/7-63
---GG-R-RMDII-------QL---N------------------------------------------RD----G-------KPR-----------------RLIDVKF----------------P-----------T------------------------D------------R----DL-T---------P------------------------------------------------------------D---R------------A-------RDYRK---------------------------------MA-----------------K----K-----L----DS----------------------------------------EYDT----------------------FNVKK------------------
>WP_046082386.1/12-70
---EV-V-IWDLI-------VL---R----------NP----------------------AL---HA-EW----D-------NIE-----------------QIIEIKF----------------H-----------N------------------------N------------T-----L-T---------D------------------------------------------------------------N---Q------------E-------IAKKT--------------------K------------MD----------------------D----------------------------------------------------KIRI----------------------INESE------------------
>WP_171800052.1/59-134
---RL-R-IPDVI-------VL---Q----------CPPTLLAELKA-------GTAEDRHF---FP-VQ----P-------NIE-----------------RIVEVKF----------------D-----------G------------------------D------------C-----L-D---------L------------------------------------------------------------L---Q------------A-------RAYLR---------------------------------IA-----------------G----Q----------K----------------A------------------------EFSQ----------------------LQPEH------------------
>OVE94288.1/241-294
---GS---RLDVL-------KM----------------------------------------------TG----G-------SPT-----------------EFIEMKF----------------K-----------G------------------------D------------R-----F-R---------G------------------------------------------------------------N---Q------------L-------RRYNL---------------------------------IAIK-----N---------G----K----------------------------------------------------QLQE----------------------IWVEK------------------
>VDZ78225.1/36-92
---GG-R-RMDII-------QL---N------------------------------------------RD----G-------KPR-----------------RLIDVKF----------------P-----------T------------------------D------------R----DL-T---------P------------------------------------------------------------D---R------------A-------RDYRK---------------------------------MA-----------------K----K-----L----DS----------------------------------------EYDT----------------------FNVKK------------------
>WP_151780675.1/209-271
---GR-W-GADIV-------VV---K----------NM----------------------MK---AP-TL----D-------NIL-----------------HWVEIKFID--------------S-----------Q------------------------D------------E-----P-D---------R------------------------------------------------------------E---Q------------M-------DDY-T--------------------D------------FL-----------------N----G----------S----------------S------------------------KLAM----------------------IRVSA------------------
>WP_211095407.1/214-274
---GG-I-RPDIV-------TVD---------------------------------------------SA----G-------NPT-----------------RMIEMKF----------------P-----------G------------------------D------------T-----F-N---------A------------------------------------------------------------N---Q------------N--PADPNSAYNR---------------------------------AA-----------------D----D-----L----GI----------------------------------------EYEQ----------------------IDVEN------------------
>WP_219339694.1/131-191
---MA-V-QPDVV-------VV---R----------NP----------------------NA---LP-TQ----D-------NIK-----------------QIVEIKF----------------P-----------G------------------------D------------T-----W-G---------S------------------------------------------------------------L---Q------------R-------QRYEE---------------------------------IA-----------------G----D----------P----------------S------------------------KVVE----------------------LDPDE------------------
>WP_219339694.1/131-187
---MA-V-QPDVV-------VV---R----------NP----------------------NA---LP-TQ----D-------NIK-----------------QIVEIKF----------------P-----------G------------------------D------------T-----W-G---------S------------------------------------------------------------L---Q------------R-------QRYEE---------------------------------IA-----------------G----D----------P----------------S------------------------KVVE----------------------L----------------------
>PFW54756.1/21-81
---NI-R-RPDVV-------IV---N----------DP----------------------AL---PP-TQ----D-------NIK-----------------NVVEIKF----------------P-----------P------------------------D------------R-----R-D---------N------------------------------------------------------------K---Q------------Q-------AAYAR---------------------------------IA-----------------G----D----------S----------------S------------------------KVAV----------------------MQPSD------------------
>WP_171938904.1/128-203
---IL-R-IPDVT-------IL---K----------ITGAEIAAMRAS------GKIDWSRF---IP-IK----R-------NIE-----------------TILEIKF----------------A-----------G------------------------D------------R-----L-T---------E------------------------------------------------------------D---Q------------L-------NDYPR---------------------------------IA-----------------G----F----------K-----------------------------------------KFRL----------------------LETHE------------------
>WP_171938904.1/128-194
---IL-R-IPDVT-------IL---K----------ITGAEIAAMRAS------GKIDWSRF---IP-IK----R-------NIE-----------------TILEIKF----------------A-----------G------------------------D------------R-----L-T---------E------------------------------------------------------------D---Q------------L-------NDYPR---------------------------------IA-----------------G----F----------K------------------------------------------------------------------------------------------
>WP_074301165.1/130-203
---KL-R-RPDVI-------IV---K----------NPEVLWPGRGNIDR----------EG---GA-HV----D-------NLL-----------------RLVEVKF----------------P-----------G------------------------D------------D-----W-G---------V------------------------------------------------------------G---Q------------E-------RAYQM---------------------------------IS-----------------G----D-----F----K----------------T------------------------RMTV----------------------IDVSD------------------
>WP_152558843.1/44-104
---DI-R-RPDLV-------IV---S----------DS----------------------SK---PP-SQ----D-------NID-----------------QVVEFKF----------------G-----------Q------------------------D------------R-----R-D---------N------------------------------------------------------------D---Q------------D-------EAYKG---------------------------------IA-----------------G----S----------R----------------K------------------------KYSI----------------------YRVGG------------------
>WP_152558843.1/44-98
---DI-R-RPDLV-------IV---S----------DS----------------------SK---PP-SQ----D-------NID-----------------QVVEFKF----------------G-----------Q------------------------D------------R-----R-D---------N------------------------------------------------------------D---Q------------D-------EAYKG---------------------------------IA-----------------G----S----------R----------------K------------------------KYS----------------------------------------------
>WP_200601592.1/216-284
---GA-P-RPDVS-------WW----------------------------------------------SG----G-------RLT-----------------EIWEMKF----------------P-----------TTDG----------G---------VD------------G-----Q-T---------D------------------------------------------------------------A---Q------------RA------GRYRD---------------------------------IA-----------------Q----D----------QSIGR----------SHNDR----------V-----------KINT----------------------IDVKR------------------
>WP_124467434.1/172-236
---LL-R-IPDVV-------RL---H----------TW------------------SNPSEA---QY-SQ----P-------NLA-----------------CVIEMKF----------------P-----------G------------------------D------------T-----L-R---------Y------------------------------------------------------------E---Q------------Q-------EAYRF---------------------------------IA-----------------G----D----------P----------------D------------------------KFRL----------------------LHTSR------------------
>WP_105399819.1/134-205
---RI-R-RPDII-------LV---K----------EEALRWPGRNATYF----------DG---SV-HP----D-------NLK-----------------MLIEVKF----------------P-----------G------------------------D------------V-----L-S---------D------------------------------------------------------------N---Q------------E-------RDYIQ---------------------------------IA-----------------T----E----------K-----------------------------------------RFGV----------------------MRVDD------------------
>WP_209651273.1/380-439
---GA-P-RPDIS-------WW----------------------------------------------KY----G-------KPW-----------------KMFELKF----------------T-----------D------------------------K------------T-----L-T---------E------------------------------------------------------------M---Q------------RR------GLYRD---------------------------------IA-----------------A----D----------QGLD-----------PDN------------------------DLIN----------------------LDIDK------------------
>PTT84671.1/414-473
---NV-V-IWDHA-------LL---N----------NE----------------------NL---PI-SY----N-------NTN-----------------SLVELKF----------------A-----------G------------------------D------------D-----W-T---------N------------------------------------------------------------N---Q-------------G------QARQS---------------------PL----------VK----------------------E----------------------------------------------------KLIR----------------------LQAED------------------
>RUT67616.1/35-94
---YV-R-RPDVV-------IV---N----------DP----------------------TK---PP-TQ----D-------NIK-----------------QVVEIKF----------------D-----------D------------------------D------------D-----W-G---------I------------------------------------------------------------L---Q------------A-------ESYEI---------------------------------IS-----------------G----R----------G-----------------------------------------KLAL----------------------LTPKM------------------
>MBN2716990.1/16-76
---GS-R-RPDAI-------VV---R----------DP----------------------AQ---PW-AG----D-------NIK-----------------AVIECKL----------------G-----------N------------------------D------------S-----W-N---------E------------------------------------------------------------G---Q------------A-------DAYAE---------------------------------IA-----------------G----S----------E----------------D------------------------NVIE----------------------VNDQN------------------
>EAA5286885.1/228-286
---GG-R-RMDII-------RV--------------DP------------------------------TT----K-------KPL-----------------GLYDLKF----------------P-----------T------------------------D------------N---PDL-S---------P------------------------------------------------------------E---R------------L-------KAYKK---------------------------------MA-----------------K----K-----L----NV----------------------------------------KYKT----------------------YDVKQ------------------
>WP_174770003.1/131-203
---YV-R-RPDVI-------IV---T----------DEGNRWPGRGSVDH----------DG---RK-QT----P-------NLQ-----------------RLVEVKF----------------P-----------R------------------------D------------D-----W-G---------E------------------------------------------------------------N---Q------------E-------RDYLT---------------------------------VA-----------------G----G----------N----------------S------------------------HMTV----------------------LNVEG------------------
>WP_174770003.1/131-199
---YV-R-RPDVI-------IV---T----------DEGNRWPGRGSVDH----------DG---RK-QT----P-------NLQ-----------------RLVEVKF----------------P-----------R------------------------D------------D-----W-G---------E------------------------------------------------------------N---Q------------E-------RDYLT---------------------------------VA-----------------G----G----------N----------------S------------------------HMTV----------------------L----------------------
>WP_132348084.1/0-69
------R-RPDII-------LV---K----------DEALRWPGRNATYF----------DG---SV-HP----D-------NLK-----------------MLIEVKF----------------P-----------G------------------------D------------D-----L-S---------D------------------------------------------------------------D---Q------------E-------RDYIQ---------------------------------IA-----------------T----E----------K-----------------------------------------RFGV----------------------MRVID------------------
>WP_152746645.1/134-206
---LL-R-RPDVM-------IV---K----------NRALRWPGLAGPDH----------EG---VM-HP----D-------NLE-----------------RVVEVKF----------------P-----------K------------------------D------------E-----L-S---------E------------------------------------------------------------E---Q------------E-------RAYQR---------------------------------IA-----------------G----S----------R----------------D------------------------RFSV----------------------LEISD------------------
>WP_062263054.1/187-247
---DI-R-RPDLV-------VV---S----------DS----------------------SK---PP-SQ----D-------NID-----------------QVVEFKF----------------G-----------Q------------------------D------------R-----R-D---------N------------------------------------------------------------D---Q------------D-------EAYRD---------------------------------IA-----------------G----S----------R----------------K------------------------KYSI----------------------YRVGG------------------
>WP_060074281.1/123-183
---NV-R-IPDVV-------VV---K----------DP----------------------AA---IP-TQ----D-------NLR-----------------AVVEMKF----------------D-----------G------------------------D------------T-----Y-S---------T------------------------------------------------------------L---Q------------R-------MSDLR---------------------------------IA-----------------G----A----------D----------------A------------------------EPVL----------------------LTTEK------------------
>WP_060074281.1/123-174
---NV-R-IPDVV-------VV---K----------DP----------------------AA---IP-TQ----D-------NLR-----------------AVVEMKF----------------D-----------G------------------------D------------T-----Y-S---------T------------------------------------------------------------L---Q------------R-------MSDLR---------------------------------IA-----------------G----A----------D----------------A-------------------------------------------------------------------------
>AGK49274.1/128-188
---NI-R-RPDVV-------VV---K----------DP----------------------TQ---PP-TQ----D-------NLR-----------------SVVEMKF----------------P-----------P------------------------D------------P-----R-D---------A------------------------------------------------------------A---Q------------L-------RDYQR---------------------------------IA-----------------G----R----------N----------------A------------------------TVTV----------------------LDPTT------------------
>WP_199540753.1/221-278
---NT-R-RLDVA-------QI----------------------------------------------EN----G-------RVT-----------------KLYDMKF----------------G-----------N------------------------D------------T-----L-T---------P------------------------------------------------------------Q---A------------E-------RDYRK---------------------------------IA-----------------E----Q-----H----TG-------------DED------------------------NFEE----------------------FRVDE------------------
>TFH85857.1/126-186
---EL-R-IPDAV-------AL---R----------DP----------------------NG---KP-TQ----D-------NLL-----------------GVIEVKF----------------P-----------P------------------------D------------D-----W-G---------E------------------------------------------------------------G---Q------------E-------RAYEE---------------------------------IA-----------------G----D----------E----------------D------------------------DLHL----------------------LTPER------------------
>WP_208645971.1/0-51
---------MDII-------ELG---------------------------------------------SS----G-------EPI-----------------RLIDVKF----------------P-----------N------------------------D------------S-----I-E---------R------------------------------------------------------------N---R------------L-------KDYER---------------------------------MA-----------------E----K-----L----DG----------------------------------------NYKT----------------------FFVEK------------------
>AOJ94312.1/164-224
---NI-R-RPDVV-------IV---N----------DP----------------------SL---PP-TQ----D-------NLK-----------------SVVEIKF----------------P-----------P------------------------D------------R-----V-D---------P------------------------------------------------------------K---Q------------Q-------DAYER---------------------------------IA-----------------G----D----------P----------------S------------------------KVAT----------------------MGPND------------------
>TNC83565.1/154-216
---GH-R-RPDVV-------CL---G----------AP-----------------------G---PV-SG----T-------NIT-----------------RIVEMKF----------------P-----------G------------------------D------------S-----W-N---------Q------------------------------------------------------------G---Q------------Q-------RAYER---------------------------------IA-----------------Q----E----------N----------------N-------------P--------DATVEL----------------------MDEES------------------
>WP_144091878.1/0-65
---MI-R-IPDVI-------RK---K----------DH------------------TLTGEK---GY-HP----D-------NIN-----------------TVIEIKF----------------P-----------G------------------------D------------K-----L-T---------K------------------------------------------------------------E---Q------------R-------SAYLK---------------------------------IA-----------------S----N----------KI---------------K------------------------KLRL----------------------MTLKQ------------------
>MBD2792534.1/179-243
---LF-R-IPDVV-------RI---K----------NI------------------MLAGKL---AF-SQ----E-------NIH-----------------TVIEIKF----------------P-----------G------------------------D------------R-----L-T---------P------------------------------------------------------------E---Q------------R-------VAYVD---------------------------------IA-----------------G----G----------R----------------M------------------------KFRL----------------------LETGV------------------
>MBD2792534.1/179-238
---LF-R-IPDVV-------RI---K----------NI------------------MLAGKL---AF-SQ----E-------NIH-----------------TVIEIKF----------------P-----------G------------------------D------------R-----L-T---------P------------------------------------------------------------E---Q------------R-------VAYVD---------------------------------IA-----------------G----G----------R----------------M------------------------KFRL---------------------------------------------
>PWF40545.1/66-125
---YV-R-RPDVV-------IV---N----------DP----------------------TK---PP-TQ----D-------NIK-----------------QVVEIKF----------------D-----------D------------------------D------------D-----W-G---------I------------------------------------------------------------L---Q------------A-------ESYEI---------------------------------IS-----------------G----R----------G-----------------------------------------KLAL----------------------LTPKM------------------
>PWF40545.1/66-116
---YV-R-RPDVV-------IV---N----------DP----------------------TK---PP-TQ----D-------NIK-----------------QVVEIKF----------------D-----------D------------------------D------------D-----W-G---------I------------------------------------------------------------L---Q------------A-------ESYEI---------------------------------IS-----------------G----R----------G------------------------------------------------------------------------------------------
>ERK10987.1/113-184
---RI-R-RPDII-------LV---K----------KTDKRWPGREATYF----------DD---KF-HA----D-------NLK-----------------MLIEVKF----------------P-----------G------------------------D------------T-----L-S---------K------------------------------------------------------------D---Q------------R-------RDYIA---------------------------------IA-----------------T----N----------A-----------------------------------------RFGV----------------------LRIED------------------
>SFX61428.1/138-198
---YT-R-RPDVI-------IV---K----------DP----------------------TK---PP-TQ----D-------NIK-----------------QVVEIKF----------------P-----------G------------------------D------------P-----F-R---------P------------------------------------------------------------G---Q------------R-------EDYIV---------------------------------IA-----------------G----D----------E----------------M------------------------KMVP----------------------LASDE------------------
>WP_050455496.1/78-142
---LL-R-IPDVL-------RL---H----------SF------------------TNPGAA---QY-SQ----P-------NLA-----------------CVIEMKF----------------P-----------R------------------------D------------S-----L-T---------E------------------------------------------------------------R---Q------------Q-------RAYEN---------------------------------IA-----------------G----L----------K----------------S------------------------NFRL----------------------LATSR------------------
>QIQ71406.1/0-60
---MV-R-RSDVV-------IV---N----------DP----------------------AK---PP-TQ----D-------NIK-----------------QVVEIKF----------------P-----------P------------------------D------------K-----I-D---------P------------------------------------------------------------R---Q------------N-------AAYTE---------------------------------IA-----------------G----D----------E----------------N------------------------RLVV----------------------IGPQN------------------
>MBS6831126.1/105-160
---KI-R-IPDVT-------VY---D------------------------------------------EN----G-------NRS-----------------GFYDMKF----------------P-----------G------------------------D------------R-----W-R---------D------------------------------------------------------------N---Q------------K-------RDYVR---------------------------------VM-----------------G----G-------------------------DAD------------------------KVTK----------------------LDKNE------------------
>WP_187650396.1/134-205
---GI-R-RPDII-------LV---K----------NKQLRWPGREGQYF----------DG---SV-HP----D-------NLK-----------------MLIEVKF----------------P-----------G------------------------D------------T-----L-K---------K------------------------------------------------------------G---Q------------E-------IDYEI---------------------------------IA-----------------T----Q----------A-----------------------------------------RFGV----------------------FVVED------------------
>MBD2780849.1/137-208
---GL-R-RPDIV-------LV---K----------NKQFRWPGRDAQYL----------DG---SV-HP----D-------NLK-----------------VLIEVKF----------------P-----------G------------------------D------------S-----L-S---------K------------------------------------------------------------G---Q------------K-------RDYPL---------------------------------IA-----------------G----K----------D-----------------------------------------RFGL----------------------FVVED------------------
>MBD2780849.1/137-199
---GL-R-RPDIV-------LV---K----------NKQFRWPGRDAQYL----------DG---SV-HP----D-------NLK-----------------VLIEVKF----------------P-----------G------------------------D------------S-----L-S---------K------------------------------------------------------------G---Q------------K-------RDYPL---------------------------------IA-----------------G----K----------D------------------------------------------------------------------------------------------
>WP_038750966.1/138-197
---GV-R-RPDVV-------IV---H----------DP----------------------SQ---PP-VQ----S-------NIK-----------------KVVEMKF----------------------------D------------------------D------------G-----F-G---------K------------------------------------------------------------G---Q------------R-------DSYVR---------------------------------IA-----------------G----S----------R----------------S------------------------KYAP----------------------LSRAN------------------
>WP_128580562.1/115-187
---QR-R-RPDII-------IV---K----------DKNIRWPGRAATYP----------TG---EV-YT----D-------NLS-----------------RVVEVKF----------------G-----------G------------------------D------------D-----F-R---------R------------------------------------------------------------G---Q------------K-------EDYEK---------------------------------IA-----------------G----G----------M----------------D------------------------RFTV----------------------LKVTS------------------
>KIA79102.1/121-193
---WL-R-RPDLI-------IV---K----------DKAVRWPGRATMDH----------DG---VA-HG----D-------NLH-----------------RVVEVKF----------------P-----------G------------------------D------------S-----L-S---------D------------------------------------------------------------S---Q------------A-------KAYEK---------------------------------IA-----------------G----G----------R----------------D------------------------RFTL----------------------LHVIP------------------
>KIA79102.1/121-189
---WL-R-RPDLI-------IV---K----------DKAVRWPGRATMDH----------DG---VA-HG----D-------NLH-----------------RVVEVKF----------------P-----------G------------------------D------------S-----L-S---------D------------------------------------------------------------S---Q------------A-------KAYEK---------------------------------IA-----------------G----G----------R----------------D------------------------RFTL----------------------L----------------------
>WP_058935174.1/221-279
---DS-R-RLDVV-------RLG---------------------------------------------PD----G-------KPT-----------------KMIDMKF----------------G-----------D------------------------D------------S-----L-T---------A------------------------------------------------------------E---A------------E-------KDYKR---------------------------------IA-----------------K----K-----H----TG-------------SSD------------------------GFEE----------------------FRVEE------------------
>KWB82945.1/69-130
---LL-R-IVDVV-------IV---Q----------DR---------------------DKF---DL-GR----S-------NME-----------------CVVKIRY----------------P-----------G------------------------E------------R-----W-Q---------R------------------------------------------------------------E---Q------------E-------RDYVR---------------------------------IA-----------------G----N----------P----------------E------------------------NLKL----------------------LSPAD------------------
>WP_175914461.1/120-148
---NV-R-IPDVV-------IV---S----------RI-----------------------------------------------------------------------------------------------------------------------------------------------L-R---------R------------------------------------------------------------S---R------------R-----------R--------------------T------------IS-----------------T---RS---------------------------S------------------------K------------------------------------------------
>PKL27175.1/28-78
---FD-G-MPDRL-------VL--------------LP-------------------------------G----G-------R-C-----------------GFVEVKA----------------P-----------G------------------------K------------K-----I-R---------A------------------------------------------------------------L---Q--------------------RVRHE--------------------M------------LK-A----L----------G--------F------------------------------------------------KAYV----------------------LD---------------------
>WP_073382746.1/28-78
---NT-G-VPDRL-------VV--------------FP-------------------------------E----N-------K-I-----------------GFVELKQ----------------T-----------G------------------------K------------R-----P-T---------K------------------------------------------------------------N---Q--------------------KLQMT--------------------R------------LA-I----M----------G--------C------------------------------------------------KVYL----------------------LD---------------------
>PWM11358.1/31-80
---TA-G-IPDII-------AC---I-------------------------------------------N----G-------R-F-----------------FGFETKT----------------E-----------D------------------------G------------K-----P-T---------K------------------------------------------------------------L---Q--------------------EATIR--------------------K------------IL-A----A----------G--------G------------------------------------------------TALV----------------------VR---------------------
>EKY28097.1/33-83
---MA-G-VPDRL-------VL--------------MK-------------------------------D----G-------K-L-----------------AFVELKA----------------P-----------G------------------------K------------E-----M-R---------P------------------------------------------------------------F---Q--------------------ILRKR--------------------Q------------LE-S----L----------G--------F------------------------------------------------LVYC----------------------ID---------------------
>WP_017726753.1/28-78
---MA-G-VPDRL-------VL--------------LP-------------------------------G----G-------R-A-----------------IFVEMKA----------------P-----------G------------------------E------------P-----L-R---------P------------------------------------------------------------L---Q--------------------AKRKK--------------------Q------------LE-R----L----------G--------F------------------------------------------------QSYK----------------------LD---------------------
>YP_007007007.1/33-82
---KK-A-VPDRL-------FI---R-------------------------------------------D----G-------I-V-----------------VFVEFKR----------------P-----------T------------------------K------------V-----P-T---------L------------------------------------------------------------Q---Q--------------------VLRHK--------------------Q------------MR-E----K----------G--------A------------------------------------------------NVFW----------------------VD---------------------
>YP_009276494.1/32-81
---MA-G-LPDLI-------GV---W-------------------------------------------H----G-------R-F-----------------IAVEVKM----------------P-----------G------------------------N------------G-----P-S---------K------------------------------------------------------------I---Q--------------------ERVMD--------------------R------------IR-Q----A----------G--------G------------------------------------------------RVVV----------------------AH---------------------
>WP_034231991.1/28-77
---VT-G-VPDRI-------C---------------LK-------------------------------S----G-------R-V-----------------IFAEVKA----------------P-----------G------------------------A------------K-----P-R---------P------------------------------------------------------------I---Q--------------------NRRIK--------------------Q------------LQ-G----Q----------G--------F------------------------------------------------QVFV----------------------VD---------------------
>SCU55276.1/0-47
--------MPDRI-------II--------------MP-------------------------------E----G-------K-T-----------------YFVEMKQ----------------E-----------K------------------------G------------K-----L-H---------P------------------------------------------------------------L---Q--------------------KYVHR--------------------Q------------FE-N----R----------D--------H------------------------------------------------TVYV----------------------LW---------------------
>WP_014120096.1/28-78
---NP-G-VPDRI-------VI--------------TP-------------------------------D----G-------R-S-----------------VYVELKT----------------E-----------V------------------------G------------R-----L-A---------A------------------------------------------------------------I---Q--------------------QWQQR--------------------E------------MQ-K----R----------G--------L------------------------------------------------DVRV----------------------LK---------------------
>WP_087064446.1/28-78
---ND-G-VPDRL-------VC--------------LP-------------------------------G----G-------R-V-----------------AFVELKA----------------P-----------G------------------------K------------G-----P-R---------P------------------------------------------------------------L---Q--------------------IHQIG--------------------R------------LK-Q----L----------G--------F------------------------------------------------RVEV----------------------ID---------------------
>WP_066622603.1/28-78
---LD-G-MPDRL-------VL--------------LP-------------------------------N----G-------K-M-----------------AFIELKA----------------P-----------G------------------------K------------K-----P-R---------P------------------------------------------------------------I---Q--------------------IRRIK--------------------Q------------LQ-K----L----------G--------F------------------------------------------------ACYV----------------------ID---------------------
>WP_094517618.1/31-81
---PA-G-TPDIL-------AC---V-------------------------------------------N----G-------Y-F-----------------VAIEVKK----------------PS----------G------------------------G------------V-----V-S---------E------------------------------------------------------------L---Q--------------------KFQIK--------------------K------------IQ-N----A----------G--------G------------------------------------------------VAFV----------------------AK---------------------
>WP_087664664.1/28-78
---NI-G-VPDRI-------VI--------------LP-------------------------------R----G-------R-I-----------------IFVELKA----------------P-----------G------------------------Q------------K-----P-R---------P------------------------------------------------------------T---Q--------------------VRQMQ--------------------R------------LG-F----L----------G--------C------------------------------------------------DVRV----------------------ID---------------------
>OCG39026.1/34-84
---RI-N-KPDRL-------VM--------------LP-------------------------------G----G-------K-V-----------------IFVECKR----------------P-----------G------------------------E------------K-----P-R---------S------------------------------------------------------------G---Q--------------------VREHE--------------------R------------LR-K----L----------G--------F------------------------------------------------RVEV----------------------LD---------------------
>WP_046238562.1/29-88
---RN-G-MPDDI-------LL---N--PIPPEHQEIV-------------------------------A----R-------Y-F-----------------RFVEYKK----------------P-----------K------------------------G------------T-----P-R---------P------------------------------------------------------------D---Q--------------------LRRHT--------------------E------------LR-A----L----------G--------F------------------------------------------------TVDV----------------------ID---------------------
>WP_012938444.1/31-81
---YA-G-MPDRL-------VL--------------LP-------------------------------D----G-------K-M-----------------AFVEVKA----------------P-----------G------------------------K------------K-----P-R---------V------------------------------------------------------------L---Q--------------------EKQHR--------------------M------------LR-A----L----------G--------F------------------------------------------------QVFV----------------------LD---------------------
>WP_154261386.1/30-80
---LD-G-VPDRL-------IL--------------FP-------------------------------G----G-------K-V-----------------AFAELKA----------------P-----------G------------------------K------------K-----L-R---------P------------------------------------------------------------L---Q--------------------EKRKR--------------------T------------LE-G----L----------G--------F------------------------------------------------RVYV----------------------ID---------------------
>EAU2599945.1/31-75
---RR-S-VPDRI-------VL--------------LP-------------------------------G----G-------R-L-----------------VFVECKA----------------P-----------G------------------------K------------P-----P-R---------A------------------------------------------------------------D---Q--------------------LREHE--------------------R------------LR-A----L----------G--------F-------------------------------------------------------------------------------------------------
>RMI84977.1/43-93
---PV-G-IPDLF-------SI---Y-------------------------------------------R----G-------I-A-----------------LFIEVKR----------------EK----------G------------------------G------------R-----V-K---------P------------------------------------------------------------I---Q--------------------IAQID--------------------S------------LK-Q----H----------G--------T------------------------------------------------IAIV----------------------AN---------------------
>ECC9987779.1/29-97
---RR-G-CPDHL-------VL--------------VP-------------------------------E----R-------E-ISYSGYYDPEKGIAEAKTLFIEYKA----------------T-----------E------------------------D------------T----QP-E---------E------------------------------------------------------------H---Q--------------------LREHA--------------------R------------MR-A----V----------G--------A------------------------------------------------DVRV----------------------IG---------------------
>WP_053794063.1/28-77
---VD-G-VPDRL-------C---------------LR-------------------------------A----G-------R-V-----------------VFVEVKA----------------P-----------G------------------------K------------K-----P-R---------P------------------------------------------------------------L---Q--------------------QRRMN--------------------Q------------LR-A----Q----------G--------F------------------------------------------------TCLV----------------------VD---------------------
>WP_097026149.1/32-81
---KS-G-IPDII-------CC---C-------------------------------------------N----G-------R-F-----------------IGIEVKA----------------E-----------N------------------------G------------H-----A-S---------E------------------------------------------------------------L---Q--------------------KRNIE--------------------L------------IQ-G----A----------K--------G------------------------------------------------IGYI----------------------LY---------------------
>WP_133569316.1/30-80
---NS-G-VPDRI-------VL--------------LP-------------------------------G----N-------R-T-----------------VFVELKA----------------P-----------G------------------------K------------K-----P-T---------K------------------------------------------------------------L---Q--------------------LAQHR--------------------R------------IQ-V----L----------G--------H------------------------------------------------EVRV----------------------ID---------------------
>WP_087018467.1/28-78
---FA-G-MPDRL-------VL--------------LP-------------------------------D----G-------V-I-----------------AFAELKA----------------P-----------G------------------------E------------K-----P-R---------P------------------------------------------------------------L---Q--------------------EARHR--------------------V------------LR-R----L----------G--------F------------------------------------------------PVYV----------------------ID---------------------
>KAB5967057.1/28-78
---TM-G-VPDRL-------VF--------------LP-------------------------------G----G-------R-L-----------------YLVEVKR----------------P-----------G------------------------G------------R-----P-R---------E------------------------------------------------------------S---Q--------------------KAIHR--------------------R------------LG-R----L----------G--------W------------------------------------------------PVHV----------------------VD---------------------
>HBT90581.1/28-78
---MS-G-MPDRL-------VL--------------LP-------------------------------G----G-------R-M-----------------AFVEVKA----------------P-----------G------------------------R------------A-----P-R---------P------------------------------------------------------------L---Q--------------------EARHR--------------------T------------LR-R----L----------G--------F------------------------------------------------RVFV----------------------LD---------------------
>KGP76662.1/31-80
---TA-G-IPDII-------CC---F-------------------------------------------Q----G-------R-F-----------------VAFEVKT----------------E-----------T------------------------G------------K-----L-T---------K------------------------------------------------------------L---Q--------------------ESMIS--------------------K------------IK-A----A----------K--------G------------------------------------------------EAFK----------------------VT---------------------
>WP_048800717.1/29-78
---TV-G-VPDRI-------VI--------------LP-------------------------------T----G-------N-------------------FFVEVKA----------------P-----------G------------------------K------------L-----P-R---------P------------------------------------------------------------S---Q--------------------IAMHG--------------------K------------IS-R----A----------G--------Q------------------------------------------------RVWV----------------------VD---------------------
>ETA80003.1/46-96
---IN-G-VPDRL-------VL--------------LP-------------------------------G----G-------R-A-----------------GFVEVKA----------------L-----------G------------------------K------------K-----M-R---------P------------------------------------------------------------N---Q--------------------IKRKG--------------------E------------LE-G----L----------G--------F------------------------------------------------LVYC----------------------LD---------------------
>EJV13683.1/50-97
---TR-G-VPDRI-------IL--------------YQ-------------------------------G----N---------V-----------------FFVELKR----------------P-----------G------------------------G------------K-----P-R---------K------------------------------------------------------------D---Q--------------------LKIIE--------------------K------------FK-E----Q----------L--------I------------------------------------------------PVFV---------------------------------------------
>WP_031918251.1/28-68
---TR-G-VPDRI-------II--------------MP-------------------------------E----G-------K-T-----------------YFVEMKQ----------------E-----------K------------------------G------------K-----L-H---------P------------------------------------------------------------L---Q--------------------KYVHR--------------------Q------------FE----------------------------------------------------------------------------------------------------------------------------
>WP_079525428.1/28-78
---FA-G-VPDRL-------VL--------------FH-------------------------------G----S-------K-V-----------------AFVELKA----------------P-----------A------------------------K------------K-----L-R---------A------------------------------------------------------------L---Q--------------------RKRKK--------------------Q------------LE-A----L----------G--------F------------------------------------------------KVFK----------------------ID---------------------
>WP_028520177.1/28-78
---TA-G-VPDRI-------VL--------------MP-------------------------------S----G-------R-I-----------------AFVEVKA----------------P-----------G------------------------E------------K-----S-R---------P------------------------------------------------------------L---Q--------------------RVRIK--------------------L------------LR-R----L----------G--------F------------------------------------------------KVYV----------------------LD---------------------
>WP_135380268.1/28-78
---TV-G-VPDRI-------VL--------------TS-------------------------------D----G-------R-V-----------------YFVELKA----------------P-----------G------------------------K------------H-----L-S---------P------------------------------------------------------------K---Q--------------------VKMAA--------------------V------------LE-R----L----------G--------H------------------------------------------------KVRV----------------------ID---------------------
>QDP61484.1/28-78
---KN-G-IPDLI-------GI--------------PR-------------------------------D----S-------N-V-----------------LFSEIKK----------------V-----------R------------------------G------------K-----V-S---------A------------------------------------------------------------L---Q--------------------KYRIE--------------------E------------LK-D----H----------G--------I------------------------------------------------KTEI----------------------YR---------------------
>WP_028988044.1/28-78
---NA-G-VPDRL-------VL--------------LP-------------------------------G----G-------R-V-----------------VFVELKA----------------P-----------G------------------------R------------K-----P-T---------P------------------------------------------------------------L---Q--------------------LAQHQ--------------------R------------LR-A----L----------G--------C------------------------------------------------DVRV----------------------ID---------------------
>WP_035932855.1/31-83
---IR-G-VPDRI-------CI--------------MP-------------------------------G----G-------D-V-----------------LFVELKA----------------E-----------G------------------------K------------KNN---L-S---------P------------------------------------------------------------L---Q--------------------KNFHK--------------------K------------LT-E----L----------G--------H------------------------------------------------MVWV----------------------VS---------------------
>AEF25311.1/26-63
---TV-G-VPDRI-------IV--------------ME-------------------------------T----G-------T-------------------FFVEVKA----------------P-----------G------------------------K------------K-----P-R---------P------------------------------------------------------------S---Q--------------------IAMHK--------------------K------------------------------------------------------------------------------------------------------------------------------------------
>WP_074183949.1/32-81
---KS-G-IPDLL-------VC---C-------------------------------------------S----G-------K-F-----------------IGIEVKG----------------E-----------K------------------------G------------K-----A-S---------E------------------------------------------------------------L---Q--------------------KYNIK--------------------E------------IE-K----A----------G--------G------------------------------------------------IGII----------------------LY---------------------
>YP_009208143.1/29-78
---RA-G-APDLI-------II--------------IN------------------------------------G-------R-I-----------------VFVEVKR----------------P-----------G------------------------G------------K-----P-K---------P------------------------------------------------------------H---Q--------------------VREHE--------------------R------------MA-R----R----------G--------A------------------------------------------------DVRV----------------------ID---------------------
>WP_021168745.1/28-78
---NN-G-VFDRI-------VI--------------LP-------------------------------R----G-------Q-V-----------------VFVEMKA----------------P-----------G------------------------K------------P-----L-R---------P------------------------------------------------------------L---Q--------------------EKWAR--------------------T------------FR-Q----M----------G--------H------------------------------------------------RVYK----------------------ID---------------------
>WP_026894874.1/28-78
---FD-G-VPDRI-------VL--------------LP-------------------------------M----A-------R-M-----------------AFVELKA----------------P-----------G------------------------K------------K-----M-R---------P------------------------------------------------------------L---Q--------------------VRRKR--------------------Q------------LE-A----L----------G--------F------------------------------------------------LVYC----------------------ID---------------------
>WP_006306706.1/28-78
---LD-G-VPDRI-------IL--------------LP-------------------------------G----G-------R-T-----------------AFAELKA----------------P-----------G------------------------K------------K-----V-R---------P------------------------------------------------------------L---Q--------------------AARHK--------------------T------------LR-R----L----------G--------Y------------------------------------------------KVYV----------------------ID---------------------
>WP_014836421.1/28-78
---HA-G-IPDRL-------IL--------------LP-------------------------------N----G-------R-I-----------------GFIELKA----------------P-----------G------------------------K------------K-----P-R---------P------------------------------------------------------------L---Q--------------------QHRIN--------------------Q------------LK-K----L----------G--------F------------------------------------------------HATY----------------------IN---------------------
>WP_059649858.1/28-78
---RR-H-GPDRF-------VK--------------FL-------------------------------G----V-------P-A-----------------VLVELKR----------------P-----------G------------------------K------------A-----P-R---------E------------------------------------------------------------G---Q--------------------EREIA--------------------R------------LR-D----V----------G--------M------------------------------------------------DVRV----------------------ID---------------------
>HCG36002.1/28-78
---YD-G-MPDRL-------VL--------------LT-------------------------------D----G-------K-L-----------------AFIELKA----------------P-----------G------------------------K------------K-----L-R---------P------------------------------------------------------------L---Q--------------------EKRKR--------------------Q------------LE-A----L----------G--------F------------------------------------------------LVFC----------------------ID---------------------
>EEP65901.1/27-77
---ND-G-VPDRI-------IV--------------LP-------------------------------G----G-------G-V-----------------IFVELKD----------------T-----------N------------------------G------------K-----L-M---------A------------------------------------------------------------N---Q--------------------RVQIS--------------------R------------LR-K----Q----------G--------A------------------------------------------------LVFV----------------------VT---------------------
>WP_015973956.1/28-77
---RN-G-APDRL-------VM--------------LP-------------------------------D------------R-T-----------------VWVELKA----------------P-----------G------------------------E------------K-----C-R---------P------------------------------------------------------------H---Q--------------------IREHE--------------------R------------MR-R----M----------G--------Q------------------------------------------------RVAV----------------------VD---------------------
>ESK65296.1/31-81
---PA-G-TPDIL-------AC---V-------------------------------------------K----G-------V-F-----------------VGIEVKK----------------PK----------G------------------------G------------R-----V-S---------D------------------------------------------------------------L---Q--------------------KLKIK--------------------Q------------IE-Q----A----------G--------G------------------------------------------------IGIV----------------------AN---------------------
>WP_134312350.1/29-78
---ID-S-MPDDL-------FH---R-------------------------------------------R----G-------M-T-----------------MYIEFKR----------------P-----------G------------------------E------------P-----P-S---------K------------------------------------------------------------K---Q--------------------RIRHR--------------------E------------LR-A----H----------G--------I------------------------------------------------PVHV----------------------CD---------------------
>WP_099335819.1/28-78
---MS-G-VPDRI-------VL--------------IP-------------------------------Y----G-------K-V-----------------IFVELKA----------------P-----------G------------------------K------------K-----P-R---------P------------------------------------------------------------I---Q--------------------IKRIK--------------------E------------LK-D----L----------G--------F------------------------------------------------DVRV----------------------ID---------------------
>WP_058844905.1/28-78
---NA-G-VPDRI-------IF--------------LP-------------------------------N----G-------Q-V-----------------HLVELKA----------------P-----------G------------------------K------------K-----P-T---------A------------------------------------------------------------L---Q--------------------LAQHR--------------------K------------LA-L----L----------G--------Q------------------------------------------------QVYV----------------------LD---------------------
>WP_025833793.1/27-77
---FA-G-FPDRI-------VL--------------LP-------------------------------G----A-------R-I-----------------VFVELKD----------------E-----------G------------------------K------------K-----P-T---------P------------------------------------------------------------L---Q--------------------VRVHK--------------------R------------LK-A----L----------G--------F------------------------------------------------RVEV----------------------LD---------------------
>WP_144879938.1/28-78
---NR-G-VPDRI-------VI--------------LP-------------------------------G----G-------E-T-----------------VYVEMKA----------------P-----------G------------------------K------------P-----L-A---------P------------------------------------------------------------L---Q--------------------EHWKR--------------------K------------LL-K----L----------G--------H------------------------------------------------RHYK----------------------ID---------------------
>TJV77536.1/26-75
---RH-G-CPDSW-------FF---K-------------------------------------------D----G-------R-L-----------------IVIEFKD----------------L-----------G------------------------E------------P-----P-K---------I------------------------------------------------------------H---Q--------------------KREIK--------------------R------------LR-E----S----------G--------M------------------------------------------------DVHV----------------------ID---------------------
>WP_026760684.1/28-78
---CI-G-VPDRI-------VM--------------LP-------------------------------G----G-------R-M-----------------GFVELKA----------------P-----------G------------------------K------------K-----P-R---------P------------------------------------------------------------I---Q--------------------TRRIQ--------------------Q------------MR-K----M----------G--------F------------------------------------------------KVFV----------------------VD---------------------
>HAR88739.1/28-78
---FD-G-MPDRL-------VF--------------LP-------------------------------D----G-------K-F-----------------GIVELKS----------------P-----------K------------------------K------------K-----P-R---------P------------------------------------------------------------L---Q--------------------KSRHR--------------------M------------LK-R----L----------G--------F------------------------------------------------KVYV----------------------ID---------------------
>EAK0091958.1/28-79
---KA-G-VPDVL-------AC---I-------------------------------------------N----G-------K-F-----------------VGIECKT----------------P-----------K------------------------T------------KSN---V-S---------D------------------------------------------------------------L---Q--------------------KYNLD--------------------K------------IS-K----A----------G--------G------------------------------------------------IAIV----------------------YY---------------------
>EGK59357.1/45-95
---FD-G-MPDRL-------VL--------------LP-------------------------------G----G-------R-M-----------------GFVELKA----------------P-----------G------------------------R------------K-----P-R---------P------------------------------------------------------------L---Q--------------------LVRHR--------------------L------------LR-R----L----------G--------F------------------------------------------------KVYV----------------------ID---------------------
>WP_135089334.1/28-78
---LA-G-VPDRL-------VL--------------IP-------------------------------N----G-------K-L-----------------GFVEVKS----------------P-----------G------------------------K------------K-----P-R---------A------------------------------------------------------------L---Q--------------------LYRMK--------------------Q------------LT-D----L----------G--------F------------------------------------------------QCFV----------------------LD---------------------
>WP_094206280.1/28-78
---MT-G-IPDRI-------IL--------------LP-------------------------------K----G-------K-I-----------------GFVETKR----------------P-----------G------------------------G------------E-----P-R---------P------------------------------------------------------------I---Q--------------------KKRIR--------------------Q------------FK-N----L----------G--------F------------------------------------------------KVYV----------------------LD---------------------
>OPZ73518.1/28-78
---TD-G-MPDRM-------VL--------------LP-------------------------------E----A-------R-I-----------------GFVEVKA----------------P-----------G------------------------Q------------K-----P-R---------P------------------------------------------------------------I---Q--------------------ERRHA--------------------Q------------LR-D----L----------G--------F------------------------------------------------QVSV----------------------LD---------------------
>WP_016507683.1/31-81
---RL-G-VPDRL-------LF--------------MP-------------------------------G----G-------R-L-----------------YLVELKR----------------P-----------G------------------------G------------K-----P-R---------A------------------------------------------------------------S---Q--------------------SAMFA--------------------K------------LE-T----R----------G--------F------------------------------------------------HVWV----------------------VD---------------------
>QIG59261.1/29-80
---RN-G-APDLL-------VV--------------LP-------------------------------G----G-------V-I-----------------WFVEVKK----------------D-----------E------------------------N------------T----EP-E---------A------------------------------------------------------------H---Q--------------------LREHK--------------------R------------LR-K----R----------D--------A------------------------------------------------NVFV----------------------VG---------------------
>WP_116692610.1/12-62
---VD-G-LPDRL-------VL--------------LN-------------------------------G----G-------K-I-----------------GFVELKA----------------P-----------G------------------------K------------K-----P-R---------V------------------------------------------------------------L---Q--------------------VKRMK--------------------D------------LQ-A----L----------G--------F------------------------------------------------KVFV----------------------VD---------------------
>WP_115289441.1/37-86
---VN-G-IPDIL-------AC---I-------------------------------------------N----G-------Q-F-----------------HGIELKT----------------N-----------T------------------------G------------I-----V-R---------G------------------------------------------------------------I---Q--------------------KERMN--------------------Q------------IR-E----A----------G--------G------------------------------------------------YAYV----------------------LR---------------------
>WP_103698666.1/28-78
---VI-G-VPDRM-------VL--------------LP-------------------------------V----G-------K-V-----------------VFIELKA----------------P-----------G------------------------E------------K-----P-R---------K------------------------------------------------------------I---Q--------------------EYRAK--------------------E------------LR-K----L----------G--------F------------------------------------------------LVEC----------------------LD---------------------
>WP_118043981.1/27-77
---SS-G-WPDRL-------VL--------------LP-------------------------------D----G-------K-F-----------------GLVEVKA----------------P-----------G------------------------K------------K-----P-R---------V------------------------------------------------------------L---Q--------------------EHRHD--------------------Q------------LR-S----L----------G--------Y------------------------------------------------KVFV----------------------LD---------------------
>GEB35291.1/39-89
---NN-G-VPDRI-------VL--------------LP-------------------------------G----G-------R-I-----------------AFAELKA----------------P-----------G------------------------K------------K-----P-T---------P------------------------------------------------------------L---Q--------------------MNQQR--------------------F------------IA-G----L----------S--------L------------------------------------------------PVAV----------------------ID---------------------
>WP_101912657.1/31-81
---LD-G-VPDRI-------IL--------------FP-------------------------------K----G-------R-V-----------------AFAEVKA----------------P-----------G------------------------K------------K-----P-R---------P------------------------------------------------------------L---Q--------------------AKRIK--------------------Q------------LQ-S----L----------G--------F------------------------------------------------QVYV----------------------ID---------------------
>AAR83208.1/35-85
---FS-G-VPDRL-------VF--------------LP-------------------------------K----G-------K-F-----------------GLVEVKA----------------P-----------D------------------------Q------------K-----P-R---------K------------------------------------------------------------L---Q--------------------VSRHK--------------------L------------FE-R----L----------G--------F------------------------------------------------KVYV----------------------ID---------------------
>WP_031649911.1/28-77
---TR-G-VPDRI-------VM--------------L--------------------------------D----R-------R-I-----------------IFVETKA----------------P-----------K------------------------K------------E-----L-R---------K------------------------------------------------------------L---Q--------------------EKRKA--------------------Q------------IE-A----Q----------G--------L------------------------------------------------LHYA----------------------VD---------------------
>WP_093913709.1/28-78
---CA-G-VPDRL-------VL--------------MP-------------------------------G----G-------K-A-----------------AFVEVKA----------------P-----------G------------------------R------------K-----P-R---------P------------------------------------------------------------L---Q--------------------IRRIS--------------------Q------------LR-R----L----------G--------F------------------------------------------------QVFV----------------------VD---------------------
>WP_007494980.1/31-81
---NV-G-VPDRV-------VV--------------LP-------------------------------G----G-------R-V-----------------IFVELKA----------------E-----------G------------------------G------------R-----L-S---------P------------------------------------------------------------M---Q--------------------RQQLA--------------------R------------LR-R----L----------G--------A------------------------------------------------DACE----------------------VK---------------------
>WP_063633214.1/31-81
---LS-G-IPDRL-------LL--------------LP-------------------------------E----G-------K-F-----------------AFVELKA----------------K-----------G------------------------K------------K-----P-R---------P------------------------------------------------------------L---Q--------------------LKRMA--------------------D------------FR-K----L----------G--------F------------------------------------------------KCFV----------------------ID---------------------
>OSK22643.1/40-90
---RR-S-VPDRI-------VL--------------LP-------------------------------G----G-------R-L-----------------VFVECKS----------------P-----------G------------------------K------------P-----P-R---------P------------------------------------------------------------D---Q--------------------LREHE--------------------R------------LR-K----L----------G--------F------------------------------------------------TVVV----------------------LD---------------------
>WP_133830762.1/34-83
---RG-G-VPDRI-------VL--------------TP-------------------------------T----G---------T-----------------VFVEVKR----------------P-----------G------------------------G------------D-----L-E---------K------------------------------------------------------------R---Q--------------------HVMHA--------------------K------------MR-R----F----------G--------A------------------------------------------------EIHV----------------------VD---------------------
>EAC5149918.1/29-78
---NS-G-VPDRI-------VM--------------NQ-------------------------------K----A-------D-------------------FFIELKK----------------P-----------G------------------------E------------E-----P-S---------P------------------------------------------------------------L---Q--------------------KFWIK--------------------K------------LT-D----L----------N--------K------------------------------------------------LVFV----------------------ID---------------------
>NBS71429.1/31-80
---RS-G-VPDIV-------AC---W-------------------------------------------K----G-------R-F-----------------FGIECKA----------------G-----------D------------------------N------------L-----P-T---------A------------------------------------------------------------L---Q--------------------EKNLR--------------------E------------IT-A----N----------G--------G------------------------------------------------IAMV----------------------VS---------------------
>WP_118005319.1/28-78
---FD-G-MPDRL-------LL--------------LP-------------------------------H----G-------K-F-----------------AFVEVKA----------------P-----------G------------------------E------------K-----P-R---------P------------------------------------------------------------L---Q--------------------LARHR--------------------L------------LS-C----L----------G--------F------------------------------------------------RVYV----------------------LD---------------------
>WP_023387351.1/28-78
---FD-G-MPDRI-------LL--------------MP-------------------------------G----G-------I-I-----------------AFVEVKA----------------P-----------G------------------------K------------H-----P-R---------P------------------------------------------------------------L---Q--------------------MARHK--------------------L------------LR-S----L----------G--------F------------------------------------------------SVFI----------------------LD---------------------
>WP_020997912.1/28-78
---MD-G-LPDRM-------VF--------------LS-------------------------------D----G-------K-F-----------------AFVELKA----------------K-----------G------------------------K------------K-----P-R---------P------------------------------------------------------------L---Q--------------------MKRID--------------------D------------FR-K----L----------G--------F------------------------------------------------KCFV----------------------ID---------------------
>KRG11694.1/28-78
---FD-G-LPDRL-------VL--------------LP-------------------------------N----G-------K-I-----------------GFIEVKS----------------P-----------G------------------------N------------K-----L-R---------P------------------------------------------------------------L---Q--------------------QKRKQ--------------------Q------------LE-S----L----------G--------F------------------------------------------------IVFC----------------------LD---------------------
>EEK8036644.1/31-99
---RR-G-CPDLL-------VL--------------AP-------------------------------Q----H-------F-IHSSESNDGCPFYRESCVIFVEVKK----------------L-----------E------------------------D------------T----QP-E---------E------------------------------------------------------------H---Q--------------------LREHA--------------------R------------MR-A----V----------G--------A------------------------------------------------DVRV----------------------IG---------------------
>WP_013461625.1/35-85
---HR-G-CPDRL-------II--------------TP-------------------------------Q----G-------R-L-----------------WWIEVKQ----------------P-----------S------------------------G------------R-----L-S---------P------------------------------------------------------------Q---Q--------------------KIEIE--------------------E------------LL-R----R----------G--------Q------------------------------------------------RVKV----------------------LF---------------------
>WP_009766142.1/28-78
---FV-G-MPDRL-------VL--------------LP-------------------------------K----G-------K-I-----------------GFVEVKR----------------P-----------G------------------------K------------K-----P-R---------P------------------------------------------------------------L---Q--------------------LSRHK--------------------L------------LR-G----L----------G--------F------------------------------------------------QVFV----------------------LD---------------------
>WP_125347306.1/28-78
---LV-G-VPDRI-------VV--------------LP-------------------------------Q----G-------R-I-----------------GFVELKA----------------P-----------G------------------------E------------K-----P-R---------K------------------------------------------------------------I---Q--------------------VRRME--------------------Q------------LR-K----L----------G--------F------------------------------------------------LVYV----------------------LD---------------------
>OCN04067.1/12-62
---ID-G-MPDRI-------VL--------------LP-------------------------------M----G-------R-I-----------------AFVECKA----------------T-----------G------------------------K------------K-----M-R---------P------------------------------------------------------------L---Q--------------------NKRKK--------------------Q------------LE-A----L----------G--------F------------------------------------------------LVYC----------------------LD---------------------
>WP_077710017.1/28-78
---EA-G-VPDRI-------VL--------------LP-------------------------------E----G-------H-V-----------------IFVELKA----------------P-----------G------------------------K------------K-----P-R---------K------------------------------------------------------------L---Q--------------------QYKMR--------------------E------------LR-E----L----------G--------F------------------------------------------------KVKC----------------------VS---------------------
>WP_083284790.1/28-78
---TA-G-MPDRI-------VI--------------LP-------------------------------E----G-------R-I-----------------CFVELKR----------------P-----------G------------------------Q------------K-----P-R---------P------------------------------------------------------------I---Q--------------------TRQMD--------------------R------------LT-Q----L----------G--------C------------------------------------------------MVRT----------------------ID---------------------
>WP_078682712.1/31-80
---RS-G-IPDLI-------CC---I-------------------------------------------N----G-------V-F-----------------VAIELKE----------------E-----------K------------------------G------------K-----P-T---------E------------------------------------------------------------L---Q--------------------KLNIK--------------------N------------IN-A----A----------G--------G------------------------------------------------IGII----------------------LY---------------------
>TGV30731.1/23-73
---NA-G-VPDRL-------VL--------------FP-------------------------------D----G-------K-A-----------------AFAELKA----------------P-----------G------------------------K------------K-----P-T---------A------------------------------------------------------------L---Q--------------------LAQGR--------------------K------------IS-N----L----------G--------F------------------------------------------------PVVV----------------------ID---------------------
>WP_094832459.1/28-87
---RR-S-VPDRL-------RL---R--QVPPEHRALV-------------------------------G----R-------Y-V-----------------HFIEFKA----------------P-----------G------------------------D------------K-----P-T---------A------------------------------------------------------------A---Q--------------------VREHE--------------------R------------LR-A----L----------G--------Y------------------------------------------------RVDV----------------------ID---------------------
>WP_118656774.1/32-81
---KS-G-IPDLL-------VC---S-------------------------------------------D----G-------R-F-----------------LGIEVKA----------------P-----------N------------------------G------------E-----P-S---------L------------------------------------------------------------L---Q--------------------LVNLK--------------------K------------IR-E----S----------G--------G------------------------------------------------YGIL----------------------LY---------------------
>WP_004009190.1/28-78
---TA-G-VPDRI-------VL--------------LP-------------------------------D----G-------H-V-----------------GFVEVKA----------------P-----------G------------------------G------------K-----V-R---------A------------------------------------------------------------I---Q--------------------KHRLR--------------------Q------------LK-H----L----------G--------F------------------------------------------------TALV----------------------LN---------------------
>EJV34421.1/44-93
---TR-G-VPDRI-------IL--------------YQ-------------------------------G----N---------V-----------------FFVELKR----------------P-----------G------------------------G------------K-----S-R---------K------------------------------------------------------------D---Q--------------------LKIIE--------------------K------------FK-E----Q----------L--------I------------------------------------------------PVFV----------------------ID---------------------
>EEP4384172.1/0-36
----------------------------------------------------------------------------------R-L-----------------VFVECKA----------------P-----------G------------------------K------------A-----P-R---------A------------------------------------------------------------D---Q--------------------GREHE--------------------R------------LR-A----L----------G--------F------------------------------------------------TVVV----------------------LD---------------------
>WP_154472073.1/28-78
---ND-G-VPDRI-------VI--------------LP-------------------------------G----I-------R-P-----------------VFVELKA----------------E-----------S------------------------G------------K-----L-S---------A------------------------------------------------------------L---Q--------------------KVQIK--------------------R------------LL-D----M----------G--------Q------------------------------------------------DVRV----------------------LK---------------------
>WP_156236538.1/28-78
---MA-G-VPDRI-------VL--------------LP-------------------------------N----G-------H-L-----------------GFVEMKA----------------P-----------G------------------------K------------H-----P-R---------P------------------------------------------------------------L---Q--------------------AKRLN--------------------Q------------LK-K----L----------G--------Y------------------------------------------------QVFV----------------------CD---------------------
>WP_012574334.1/30-79
---KA-G-VPDII-------AC---I-------------------------------------------D----S-------V-F-----------------VGIEIKR----------------P-----------G------------------------G------------K-----V-S---------V------------------------------------------------------------L---Q--------------------QLNID--------------------E------------IN-K----N----------G--------G------------------------------------------------CAFV----------------------AY---------------------
>AFC63715.1/28-78
---FS-G-VPDRL-------IL--------------LP-------------------------------D----G-------K-C-----------------GFVEVKA----------------S-----------G------------------------G------------K-----P-R---------P------------------------------------------------------------L---Q--------------------ESRIR--------------------L------------LR-R----L----------G--------F------------------------------------------------LAFV----------------------LD---------------------
>WP_073713642.1/28-77
---LT-G-VPDRI-------CL--------------LD------------------------------------G-------R-A-----------------VFVEVKT----------------T-----------G------------------------K------------H-----P-R---------P------------------------------------------------------------L---Q--------------------VARMR--------------------E------------LE-R----Q----------G--------F------------------------------------------------TCIV----------------------LD---------------------
>WP_073013508.1/29-79
---ND-G-VPDRL-------VV--------------FP-------------------------------G----N-------N-I-----------------YFVELKA----------------P-----------G------------------------K------------K-----P-R---------P------------------------------------------------------------L---Q--------------------LKQMR--------------------D------------LK-D----F----------N--------C------------------------------------------------SVSV----------------------MD---------------------
>EPX02649.1/28-69
---FG-G-VPDRL-------VF--------------LP-------------------------------K----G-------K-F-----------------GMVEVKA----------------P-----------G------------------------G------------K-----P-R---------L------------------------------------------------------------L---Q--------------------VTRHK--------------------M------------FD-G--------------------------------------------------------------------------------------------------------------------------
>WP_063655421.1/28-78
---RR-G-VPDRL-------VA--------------LP-------------------------------N----G-------N-I-----------------IFVECKA----------------P-----------G------------------------E------------K-----P-T---------P------------------------------------------------------------Y---Q--------------------LREHA--------------------R------------LF-A----L----------G--------H------------------------------------------------QVIV----------------------LV---------------------
>WP_054637161.1/33-82
---KA-G-VPDIL-------AC---I-------------------------------------------N----G-------R-F-----------------VGIEVKK----------------P-----------G------------------------G------------K-----V-S---------E------------------------------------------------------------L---Q--------------------KANIR--------------------L------------IE-K----A----------G--------G------------------------------------------------VAFV----------------------SF---------------------
>WP_116994738.1/31-81
---VD-G-LPDRL-------VL--------------LN-------------------------------G----G-------K-I-----------------GFVELKA----------------P-----------G------------------------K------------K-----P-R---------V------------------------------------------------------------L---Q--------------------VKRMK--------------------D------------LQ-A----L----------G--------F------------------------------------------------KVFV----------------------VD---------------------
>KDS92365.1/28-77
---TA-G-VPDRI-------C---------------IN-------------------------------C----G-------R-V-----------------IFVELKA----------------P-----------G------------------------R------------L-----P-R---------P------------------------------------------------------------I---Q--------------------RRRIQ--------------------Q------------LR-N----H----------G--------I------------------------------------------------SVEI----------------------VD---------------------
>WP_066183836.1/30-79
---RP-G-IPDLM-------AL---K-------------------------------------------N----G-------K-A-----------------FFVEVKR----------------P-----------G------------------------Q------------R-----A-R---------E------------------------------------------------------------L---Q--------------------EYRMK--------------------E------------LR-G----I----------G--------F------------------------------------------------ECEV------------------------------------------W-T
>KFI66044.1/28-78
---VA-G-VPDRI-------LF--------------LP-------------------------------D----G-------R-M-----------------FLVELKQ----------------P-----------G------------------------G------------R-----T-H---------G------------------------------------------------------------T---Q--------------------PAIHH--------------------K------------LE-R----L----------G--------H------------------------------------------------HVHV----------------------VS---------------------
>WP_160253672.1/28-78
---MN-G-VPDRI-------VL--------------LP-------------------------------G----G-------K-M-----------------AFVELKA----------------P-----------G------------------------K------------V-----P-R---------A------------------------------------------------------------L---Q--------------------EKRMG--------------------Q------------LR-K----L----------G--------F------------------------------------------------LVYV----------------------LD---------------------
>WP_099011895.1/7-59
---NA-G-VPDRI-------VI--------------VP-------------------------------G----G-------D-V-----------------YFVELKA----------------E-----------G------------------------K------------REE---L-S---------P------------------------------------------------------------L---Q--------------------RNFLN--------------------K------------LK-N----L----------N--------C------------------------------------------------DARV----------------------IA---------------------
>WP_148250553.1/7-57
---RR-S-VPDRI-------VL--------------LP-------------------------------G----G-------H-I-----------------IFVECKS----------------P-----------G------------------------K------------A-----P-R---------A------------------------------------------------------------D---Q--------------------LREHE--------------------R------------LR-A----L----------G--------F------------------------------------------------NVVV----------------------LG---------------------
>ALF22040.1/30-82
---NA-G-VPDRI-------VI--------------VP-------------------------------G----G-------D-V-----------------YFVELKA----------------E-----------G------------------------K------------RED---L-S---------P------------------------------------------------------------L---Q--------------------RNFIN--------------------K------------LK-N----L----------N--------C------------------------------------------------DARV----------------------IA---------------------
>WP_160582052.1/31-80
---TA-G-IPDII-------AC---V-------------------------------------------G----G-------R-F-----------------CAFEVKQ----------------P-----------S------------------------G------------K-----L-T---------R------------------------------------------------------------L---Q--------------------EVALK--------------------K------------IE-D----A----------G--------G------------------------------------------------VAGK----------------------VT---------------------
>SOY29228.1/32-82
---LD-G-VPDRI-------VL--------------LP-------------------------------G----R-------K-I-----------------AFVELKA----------------P-----------G------------------------K------------K-----P-R---------P------------------------------------------------------------L---Q--------------------VKRMR--------------------Q------------LK-S----L----------G--------F------------------------------------------------PVYV----------------------VD---------------------
>WP_160240565.1/12-62
---LD-G-VPDRI-------VL--------------LP-------------------------------G----R-------K-I-----------------AFVELKA----------------P-----------G------------------------K------------K-----P-R---------P------------------------------------------------------------L---Q--------------------EKRMR--------------------Q------------LE-C----L----------G--------F------------------------------------------------PVFV----------------------ID---------------------
>WP_070570990.1/927-994
---QT-T-SPDFM-------YV--IK----------RK-------------------------------N----G----RK-SVN-----------------FVAETKG----------------M-----------D------------------------E------------DSQ---L-R----G--T-E--VK---------------------A----I-----------------------------T--SA--------------------SKFFE--------------------Q------------LR-N--------N------D------------------------------V--------------------------DVYF-------------------TSVLN---------------------
>NFO48606.1/919-982
---GK-Y-NPDWA-------IL--IE----------K--------------------------------D----G----EE-KLY-----------------FVVETKG----------------T-----------D------------------------Q------------IAL---L-K----D--A-E--KA---------------------K----I-----------------------------R--CG--------------------KKHFE--------------------A------------LN-T--------D-------------------------------------V--------------------------GVAQ-------------------ASS-----------------------
>WP_066402566.1/917-980
---GT-Y-NPDWA-------VL--IE----------I--------------------------------D----N----SE-KLY-----------------FVVESKG----------------A-----------D------------------------L------------GLD---L-R----T--A-E--NA---------------------K----I-----------------------------K--CG--------------------KKHFE--------------------A------------IK-S--------D-------------------------------------I--------------------------KLIQ-------------------SSS-----------------------
>WP_000506574.1/884-950
---QT-Y-SPDFA-------YV--IK----------GK-------------------------------D----K----ST-RLH-----------------IVIESKN----------------K------------------------------------N------------EEY---L-S----D--N-E--KY---------------------K----I-----------------------------K--LA--------------------NRFFE--------------------T------------IN-D--------L------D------------------------------I--------------------------NVVF-------------------ETQMK---------------------
>HBV42347.1/855-913
---GT-T-SPDFV-------YA--IK----------NN-------------------------------K---------QV-QVG-----------------LIVEAKS----------------D------------------------------------N------------------L-R----E--K-E--IS---------------------A----I-----------------------------N--AQ--------------------EKYFK--------------------Q------------FD---------------------------------------------------------------------------KIKW-------------------KKVTS---------------------
>WP_051940429.1/882-941
---GS-T-SPDFV-------YA--VG----------KG-------------------------------D---------EI-SLH-----------------LVVEVKS----------------D------------------------------------N------------------K-R----D--S-D--KI---------------------A----V-----------------------------A--AQ--------------------QKLFA--------------------E------------IG-K-------------------------------------------------------------------------NIRW-------------------CEVKT---------------------
>WP_075659839.1/907-974
---GT-T-SPDFM-------YV--IN----------SE-------------------------------K----G----DY-EIN-----------------FIVETKD----------------M-----------D------------------------D------------DKG---L-R----R--G-E--EY---------------------R----I-----------------------------K--SA--------------------EKFFQ--------------------T------------LK-E--------E------G------------------------------L--------------------------NVVF-------------------KKQLK---------------------
>WP_043063608.1/912-979
---GT-T-SPDFM-------YV--IT----------NT-------------------------------T----G----EQ-TIN-----------------LVIESKD----------------I-----------E------------------------K------------EAD---L-R----G--T-E--NA---------------------K----I-----------------------------N--AS--------------------EKFFK--------------------A------------LQ-E--------E------G------------------------------I--------------------------NVEY-------------------KRQMK---------------------
>TAN11493.1/287-346
---GT-T-SPDFV-------YA--IK----------KP-------------------------------N----E----SL-QLH-----------------LIVETKN----------------D------------------------------------N------------------M-R----D--S-D--KI---------------------A----I-----------------------------K--SQ--------------------EKAFE--------------------K------------IQ---------------------------------------------------------------------------NIQW-------------------RMSAK---------------------
>NCU30675.1/868-931
---GT-T-SPDFV-------YA--FR-------------------------------------------E----GTS-DAI-KIH-----------------ALIEAKG----------------K------------------------------------D------------GTA---L-T----S--E-E--KV---------------------A----L-----------------------------D--AQ--------------------AKISS--------------------M------------LK---------------------------------------------------------------------------NVDI-------------------KMVTK---------------------
>NCU29283.1/895-954
---GT-T-TPDFI-------FA--IE----------KE-------------------------------S----G----II-EVN-----------------LLIETKA----------------G------------------------------------D------------------I-R----M--S-E--ER---------------------A----I-----------------------------K--AQ--------------------ERLFA--------------------N------------ID---------------------------------------------------------------------------SVRW-------------------RKVVK---------------------
>WP_162481756.1/938-998
---GT-T-TPDFV-------YV--IR----------RK------------------------------GE----K----DI-SLH-----------------LVVETKA----------------Q------------------------------------D------------------L-R----G--A-E--QN---------------------A----V-----------------------------A--AQ--------------------SKLFS--------------------N------------IP---------------------------------------------------------------------------GVKW-------------------DLASY---------------------
>KAA6206246.1/106-164
---GS-T-TPDFI-------YV--IE----------KG-------------------------------E----A-----A-HLV-----------------LLLETKA----------------E---------------------------------------------------Y---R-R----D--N-E--NY---------------------A----I-----------------------------A--AQ--------------------QQFFK--------------------E------------R---------------F------------------------------------------------------------EMQW-------------------ELVTD---------------------
>WP_006499780.1/921-981
---GT-T-TPDFI-------FK--ID----------QD-------------------------------D----G-----Q-TVY-----------------AVIETKA----------------A------------------------------------N------------------M-R----L--G-D--EE---------------------I----R-----------------------------V--IQ--------------------QKYFD--------------------Q------------LR-E----S--------------------------------------------------------------------GVYY-------------------RMATS---------------------
>VEC93613.1/911-973
---GS-T-TPDFV-------YR--IE----------RQ-------------------------------D----A-----D-SVY-----------------LLVETKA----------------E------------------------------------N------------------M-R----V--G-D--QV---------------------I----L-----------------------------D--AQ--------------------RKFFD--------------------M------------LR-R----Q----------N--------------------------------------------------------INVEF-------------------AEATS---------------------
>WP_157328318.1/906-966
---GT-T-TPDFI-------YV--LE----------NG-------------------------------D----D-----S-SIY-----------------LLVEGKA----------------D------------------------------------N------------------M-R----E--G-D--RQ---------------------I----I-----------------------------Q--NQ--------------------EKFFE--------------------Q------------LD-K----F--------------------------------------------------------------------HIEY-------------------QVATD---------------------
>WP_123171957.1/910-969
---GT-T-TPDLI-------YV--IE----------KE-------------------------------S----D-----S-VVY-----------------LIVETKA----------------E------------------------------------N------------------M-R----I--E-D--QN---------------------I----L-----------------------------Q--IQ--------------------QKFFD--------------------M------------LD-E-------------------------------------------------------------------------NVEY-------------------TEAIS---------------------
>WP_010826064.1/888-950
---GT-T-TPDFV-------YI--VE----------RE-------------------------------D----E-----S-HVY-----------------LLVETKA----------------E-----------GS-----------------------G------------------K-R----L--S-D--EQ---------------------I----V-----------------------------A--IQ--------------------ERFFG--------------------A------------LK-Q----Y--------------------------------------------------------------------DVEY-------------------QEATA---------------------
>EAC1099199.1/67-129
---GS-T-TPDFV-------YR--IE----------RQ-------------------------------D----A-----D-SVY-----------------LLVETKA----------------E------------------------------------N------------------M-R----V--G-D--QV---------------------I----L-----------------------------D--AQ--------------------RKFFD--------------------M------------LR-R----Q----------N--------------------------------------------------------INVEF-------------------AEATS---------------------
>WP_094753873.1/890-950
---GT-T-SPDFV-------FV--IE----------GT-------------------------------Q----N-----K-IIY-----------------LFVETKA----------------D------------------------------------N------------------M-R----D--T-D--KL---------------------A----I-----------------------------D--IQ--------------------EYFFN--------------------S------------LG-N----Q--------------------------------------------------------------------NIVY-------------------QVATD---------------------
>WP_158172922.1/915-975
---GT-T-TPDFI-------YM--IE----------TD-------------------------------E----Q-----D-AKY-----------------LIVETKA----------------E------------------------------------N------------------M-R----L--G-D--KS---------------------I----G-----------------------------E--IQ--------------------KKFFN--------------------T------------LD-N----L--------------------------------------------------------------------NIKY-------------------QLATS---------------------
>WP_133441742.1/897-956
---GT-T-TPDFV-------YF--IK----------T--------------------------------K----H-----T-KCY-----------------LLVETKA----------------P------------------------------------N------------------M-R----K--R-D--KD---------------------I----I-----------------------------L--IQ--------------------KKFLN--------------------K------------FK-R-----Y-------------------------------------------------------------------HIYY-------------------KMATN---------------------
>WP_081716726.1/28-87
---GT-T-TPDFI-------FM--IN----------R--------------------------------H----G-----E-KPY-----------------LIVETKA----------------E------------------------------------N------------------M-R----I--G-D--QQ---------------------I----Q-----------------------------K--IQ--------------------KKYFD--------------------K------------LT-N----S--------------------------------------------------------------------GIYY-------------------QFTTN---------------------
>WP_009166477.1/914-973
---GT-T-TPDFI-------FM--IN----------R--------------------------------H----G-----E-KSY-----------------LIVETKA----------------E------------------------------------N------------------M-R----I--G-D--QQ---------------------I----Q-----------------------------K--IQ--------------------KKYFD--------------------K------------LT-N----S--------------------------------------------------------------------GIYY-------------------QFTTN---------------------
>WP_129873796.1/903-959
---GT-T-TPDFV-------YS--VD------------------------------------------------G-------DLY-----------------LLVETKS----------------D------------------------------------N------------------K-R----D--T-D--NQ---------------------V----V-----------------------------D--VQ--------------------KIFFD--------------------Q-----------NMQ-D-------------------------------------------------------------------------EVIY-------------------KEAHK---------------------
>AJI63219.1/46-115
---KA-Y-NPDFA-------YL--VD----------RG-------------------------------E----N----QK-QLF-----------------LVVETKG----------------Y-----------K------------------------N------------NSD---I-P----Q--A-E--KT---------------------K----I-----------------------------D--YA--------------------KKFFE--------------------G------------LQ-K--------QLP----D------------------------------V--------------------------EIRF-------------------KTRVN---------------------
>WP_034971543.1/870-942
---KE-Y-EPDFA-------YL--IE----------ND-------------------------------S----G-----K-KIF-----------------FICETKG----------------Y-----------D------------------------F------------YDK---V-S----K--D-E--RQ---------------------K----I-----------------------------D--YA--------------------KVFFK--------------------A------------LD-K--------YIKTKGVN------------------------------A--------------------------DIRF-------------------ETRIN---------------------
>WP_023929929.1/887-957
---KH-Y-EPDFA-------YL--LQ----------DE-------------------------------N----G-----Q-KIF-----------------FICETKG----------------Y-----------D------------------------D------------ERQ---I-P----E--I-E--RK---------------------K----I-----------------------------D--YA--------------------KRFFQ--------------------S------------LQ-E--------SLKDE--K------------------------------I--------------------------KVLY-------------------STRIN---------------------
>WP_027305339.1/886-955
---KN-Y-EPDFA-------YL--LE----------NE-------------------------------Q----G-----K-KMF-----------------FICETKG----------------Y-----------E------------------------K------------ESD---M-R----T--Q-E--AF---------------------K----I-----------------------------Q--YA--------------------KKFFE--------------------A------------LQ-E--------HLKD---K------------------------------V--------------------------RIVY-------------------SSRLS---------------------
>WP_071563616.1/871-939
---KS-Y-SPDFA-------YL--IE----------KQ-------------------------------D----G-----K-QLF-----------------LVVETKG----------------Y-----------K------------------------Y------------HSD---I-A----D--E-E--QQ---------------------K----I-----------------------------E--YA--------------------KVFFN--------------------A------------LQ-Q--------EMP----E------------------------------I--------------------------EIKY-------------------RTRIN---------------------
>BAV59360.1/876-944
---KN-Y-NPDFA-------YL--IE----------KP-------------------------------Q----G-----K-KLF-----------------LIVETKG----------------Y-----------Y------------------------S------------QED---I-P----P--A-E--KQ---------------------K----I-----------------------------K--YA--------------------EKFFK--------------------K------------LQ-E--------LCP----N------------------------------V--------------------------EITY-------------------KKRLN---------------------
>WP_034557273.1/884-954
---KN-Y-EPDFA-------YF--LK----------DK-------------------------------N----G-----K-SIF-----------------FVCETKG----------------Y-----------D------------------------N------------ESK---I-P----Q--D-E--IK---------------------K----I-----------------------------D--YA--------------------SSFFT--------------------Q------------LN-A--------HLKDE--N------------------------------I--------------------------KVIF-------------------NKRIN---------------------
>EAJ1706235.1/874-944
---KH-Y-EPDFA-------YF--LE----------DS-------------------------------N----G-----K-KIF-----------------FVCESKG----------------Y-----------D------------------------D------------ENE---I-P----K--N-E--MQ---------------------K----I-----------------------------K--YA--------------------EKFFT--------------------Q------------LS-Q--------KLEND--N------------------------------I--------------------------QIIF-------------------KKRIN---------------------
>EAJ2001666.1/45-115
---KN-Y-EPDFA-------YF--LE----------DQ-------------------------------K----G-----K-KIF-----------------FVCESKG----------------Y-----------D------------------------K------------ESD---I-A----L--N-E--RK---------------------K----I-----------------------------D--YA--------------------RVFFQ--------------------K------------LD-E--------NLKNE--N------------------------------I--------------------------KIIF-------------------NTRIN---------------------
>STQ86822.1/533-603
---KE-Y-QPDFA-------YF--LE----------DS-------------------------------Q----G-----K-RIF-----------------FICESKG----------------Y-----------N------------------------D------------KSE---I-P----P--D-E--AK---------------------K----I-----------------------------E--YA--------------------KVFFA--------------------S------------LS-K--------ALKSE--N------------------------------I--------------------------RIEF-------------------KTRIN---------------------
>WP_112059772.1/417-485
---KS-Y-EPDFA-------YL--IK----------VA-------------------------------D----N-----K-TIF-----------------FICETKG----------------Y-----------D------------------------D------------LRE---I-P----L--Q-E--QV---------------------K----I-----------------------------D--YA--------------------EKFFI--------------------C------------LN-K--------MLP----D------------------------------I--------------------------EVVY-------------------KTRIN---------------------
>WP_095269471.1/878-946
---KN-Y-EPDFA-------YL--IE----------DK-------------------------------N----G-----S-KIF-----------------FVCETKG----------------Y-----------D------------------------S------------IRG---I-S----D--D-E--VK---------------------K----I-----------------------------D--YA--------------------KRFFE--------------------G------------LD-R--------RLP----N------------------------------I--------------------------KVIF-------------------QTRIN---------------------
>WP_066339197.1/750-819
---KN-Y-EPDFA-------YL--IK----------QG-------------------------------E----N-----Q-SIF-----------------LICETKG----------------Y-----------E------------------------S------------EEK---I-P----Q--Q-E--RH---------------------K----I-----------------------------Q--YA--------------------KKFFE--------------------K------------LQ-E--------HLGD---K------------------------------I--------------------------IINF-------------------QTRIN---------------------
>WP_011867706.1/923-992
---GT-T-SPDFM-------YL--LE----------H--------------------------------D----G----KQ-SLN-----------------FVIETKD----------------V-----------D------------------------S------------EKS---L-R----A--E-E--KR---------------------K----I-----------------------------E--AA--------------------KRFFE--------------------A------------LS-E--------N---D--G------------------------------ID------------------------TDVVF-------------------TSQLN---------------------
>OQC00246.1/905-972
---GT-Y-SPDFM-------YV--VK----------RL-------------------------------S----G----EK-ELN-----------------LIVETKD----------------V-----------E------------------------N------------KSS---L-R----G--D-E--AA---------------------K----I-----------------------------E--CA--------------------KVFFE--------------------N------------LS-L--------D------G------------------------------Y--------------------------KVYF-------------------RDQLN---------------------
>AXV46554.1/921-989
---GT-T-SPDFM-------YV--LA----------KP-------------------------------N----G----AL-SIN-----------------LIVESKS----------------V-----------M------------------------SI-----------EEE---T-S----K--A-E--QR---------------------R----I-----------------------------A--AA--------------------EKFFA--------------------Q------------MK-E--------A------G------------------------------A--------------------------DIVF-------------------KSQAR---------------------
>WP_160651745.1/906-970
---GT-T-SPDFI-------YM--LE----------SE-------------------------------D----S-------RTN-----------------IVIESKD----------------V-----------E------------------------N------------SSS---I-R----D--I-E--KK---------------------K----I-----------------------------T--AS--------------------KKYFN--------------------L------------FS-D--------D------N---------------------------------------------------------EMHF-------------------SEQYN---------------------
>HCN53468.1/922-989
---SN-Y-SPDFM-------YV--IK----------KS-------------------------------D----G----SK-ELN-----------------IVIETKA----------------Y-----------D------------------------K------------ESH---I-S----P--D-E--DT---------------------K----I-----------------------------S--CA--------------------EEFFK--------------------A------------MT-A--------N------G------------------------------Y--------------------------TVHF-------------------RKQIN---------------------
>WP_072744826.1/909-976
---GT-T-SPDFM-------YV--LK----------KK-------------------------------D----G----DY-VVN-----------------FIVETKD----------------I-----------H------------------------K------------KSS---L-R----D--D-E--NM---------------------R----I-----------------------------E--SA--------------------RIFFK--------------------A------------MQ-E--------D------G------------------------------L--------------------------NVSF-------------------EKQMK---------------------
>CDB16268.1/909-977
---GT-Y-SPDFM-------YL--IK----------KN-------------------------------D----E----SI-QLN-----------------FIVETKD----------------V-----------K------------------------S------------EST---L-R----K--E-E--TD---------------------R----I-----------------------------E--CA--------------------KVFFK--------------------K------------LN-Q-------IE------G------------------------------L--------------------------KVRF-------------------DKQLK---------------------
>OMC86853.1/918-985
---GT-T-SPDFM-------YV--LT----------DE-------------------------------S----G----NQ-SMN-----------------LIIESKG----------------V-----------G------------------------K------------EAE---L-R----Q--V-E--DF---------------------K----I-----------------------------E--AS--------------------KKFFN--------------------T------------LK-A--------D------G------------------------------V--------------------------NVTY-------------------KRQLS---------------------
>KEQ45869.1/748-815
---GT-T-SPDFM-------YV--LQ----------KE-------------------------------D----K----EL-EIN-----------------LIIETKD----------------V-----------D------------------------S------------VTS---I-R----G--E-E--KL---------------------R----I-----------------------------E--SA--------------------RKFFE--------------------L------------LK-E--------E------G------------------------------L--------------------------NVKF-------------------EQQIK---------------------
>WP_107389452.1/916-983
---GT-V-SPDFM-------YV--LE----------DN-------------------------------E----E----EY-RVG-----------------FIVETKD----------------V-----------K------------------------N------------REG---L-R----G--E-E--KN---------------------R----I-----------------------------R--SA--------------------QSFFE--------------------T------------MK-A--------E------G------------------------------M--------------------------NVEF-------------------KAQLQ---------------------
>CAB0673172.1/909-976
---GT-T-SPDFM-------YV--LK----------GA-------------------------------D----G----KM-SLN-----------------FVIETKD----------------V-----------N------------------------S------------QSD---L-R----E--S-E--KL---------------------R----F-----------------------------K--AA--------------------RKFFE--------------------S------------IS-D--------E------N------------------------------I--------------------------NVQF-------------------APQLK---------------------
>CCY46986.1/897-964
---AS-Y-SPDFM-------YV--VK----------RD-------------------------------N----D----IK-EIN-----------------LVIETKD----------------Y-----------K------------------------T------------EED---I-P----S--D-Q--KY---------------------K----I-----------------------------K--CA--------------------ERFFE--------------------Q------------LK-E--------D------G------------------------------Y--------------------------DVKF-------------------RVQIN---------------------
>PWM92086.1/898-965
---SS-Y-SPDFM-------YV--VK----------KS-------------------------------N----G----DH-ELN-----------------IVVETKS----------------V-----------E------------------------N------------ETE---L-R----G--N-E--KI---------------------K----I-----------------------------S--CA--------------------ERFFE--------------------Q------------LK-L--------D------G------------------------------Y--------------------------SVHF-------------------RKQLN---------------------
>WP_098863833.1/910-977
---ST-Y-SPDFM-------YV--VK----------DK-------------------------------E----G----RP-NLN-----------------VVIESKG----------------V-----------N------------------------K------------KQD---I-R----G--I-E--QD---------------------K----I-----------------------------D--SA--------------------YKLFD--------------------I------------IK-R--------E------G------------------------------L--------------------------EVNY-------------------RKQTN---------------------
>WP_000693733.1/888-949
---QT-Y-SPDFG-------YV--VE--------------------------------------------------------KVL-----------------LVVETKG----------------V-----------E------------------------H------------ESE---L-R----E--E-E--RR---------------------K----I-----------------------------S--IA--------------------KKFFE--------------------A------------LK-K--------Q------G------------------------------V--------------------------NIEY-------------------KTKMN---------------------
>SFN07954.1/30-96
---SN-Y-SPDFM-------YL--VN----------DS-------------------------------E----N----NT-ELH------------------LVESKG----------------I-----------K------------------------Q------------SNL---L-R----E--I-E--SD---------------------K----I-----------------------------T--AA--------------------EKVYN--------------------L------------FECE---------------G------------------------------I--------------------------KVKY-------------------VKQLD---------------------
>HHG83949.1/48-110
---KS-Y-SPDFA-------YV--LN----------YE-------------------------------D----K----SK-KLY-----------------FVVETKN----------------T------------------------------------N------------EES---L-R----D--E-E--KQ---------------------K----I-----------------------------R--HA--------------------EKFFG--------------------D-------------------------------T------------------------------I--------------------------KIKF-------------------RKQFS---------------------
>WP_009750784.1/901-964
---KT-Y-SPDFA-------YI--VQ----------YK-------------------------------N----Q----SQ-QLH-----------------FVIESKN----------------V-----------P------------------------N------------DNA---L-R----E--E-E--KL---------------------K----I-----------------------------R--HA--------------------VAFFK--------------------G-------------------------------K------------------------------V--------------------------NIHF-------------------KTQFS---------------------
>WP_023275542.1/891-958
---GS-Y-SPDFL-------YI--VK----------HS-------------------------------S----G----KY-TIN-----------------LIIETKD----------------V-----------K------------------------Y------------ESE---L-R----D--I-E--KM---------------------K----I-----------------------------R--SA--------------------DKFFK--------------------E------------LA-Q--------N------N------------------------------I--------------------------KIHF-------------------TKQMK---------------------
>WP_077454744.1/886-940
---GT-T-TPDFV-------YA--TK-------------------------------------------N------------DMY-----------------LFVEGKS----------------T------------------------------------S------------------T-R----G--I-E--DI---------------------A----V-----------------------------N--AQ--------------------RNMFE--------------------K------------LK---------------------------------------------------------------------------NVSW-------------------AKVTT---------------------
>WP_014573498.1/880-934
---GT-T-TPDFV-------FA--AD-------------------------------------------N------------GLY-----------------ILVEAKS----------------N------------------------------------D------------------L-R----D--A-E--VV---------------------S----V-----------------------------N--AQ--------------------GDFFG---------------------------------LD-S-------------------------------------------------------------------------KIIW-------------------KKVTK---------------------
>WP_112058692.1/905-970
---IS-Y-TPDFA-------YV--LK----------CE-------------------------------N----G-----E-QIY-----------------CIIESKG----------------K------------------------------------D------------LRD---L-S----K--V-E--NL---------------------K----I-----------------------------S--RA--------------------EQFLE--------------------K------------SG-I--------F------G------------------------------A--------------------------KIQF-------------------RAQFE---------------------
>CDE83583.1/885-952
---GT-Y-SPDFM-------YL--VD----------KK-------------------------------D----G----SS-ELN-----------------LIIESKD----------------V-----------E------------------------S------------ERD---L-R----G--Q-E--KY---------------------K----I-----------------------------E--CA--------------------KKLFE--------------------Q------------LN-K--------E------G------------------------------I--------------------------NIKF-------------------RKQLS---------------------
>WP_120947764.1/867-926
---GT-Y-SPDFA-------YV--LK----------EG-------------------------------S----S---------------------------LVVEVKG----------------K------------------------------------Q------------ERD---L-M----A--D-E--TQ---------------------K----I-----------------------------A--HA--------------------KEFFK--------------------T------------LS-G---------------G---------------------------------------------------------TITF-------------------VLQDQ---------------------
>WP_104713461.1/646-710
---FS-Y-SPDFM-------YV--IE----------DK-------------------------------E----N----KK-ELH-----------------CIIESKG----------------K-----------K------------------------D------------KHA---L-S----R--E-E--ER---------------------K----I----------------------------NQ--YA--------------------PKFFE--------------------S------------LK---------------------------------------------------------------------------NVSF-------------------KTQFE---------------------
>WP_013388505.1/900-962
---GT-Y-SPDFA-------YV--VR----------YK-------------------------------D----G----KE-TLN-----------------LVVESKG----------------K------------------------------------D------------EIG---L-S----T--E-E--KM---------------------K----I-----------------------------K--CV--------------------EKLFA--------------------G-------------------------------N------------------------------L--------------------------NIKF-------------------KPQFK---------------------
>WP_002062167.1/911-976
---GS-Y-SPDFA-------YI--VE----------YE-------------------------------S----G----KK-TLN-----------------LLIETKD----------------K------------------------------------A------------NYT---L-S----E--E-E--QR---------------------K----I-----------------------------K--HA--------------------ELLFQ--------------------N------------VR-D--------D-------------------------------------V--------------------------DVVF-------------------KTQFE---------------------
>RLA75808.1/895-960
---GT-Y-SPDFA-------YV--IE----------DK-------------------------------D----N----NK-SLN-----------------LVVETKG----------------K------------------------------------D------------EVA---L-A----T--S-E--RK---------------------K----I-----------------------------D--HA--------------------KVLFK--------------------N------------FG-E---------------G------------------------------I--------------------------DVIF-------------------KPQFE---------------------
>WP_103642521.1/843-906
---GT-Y-SPDFA-------YI--IN----------KK-------------------------------D----G----KS-RLN-----------------FIIETKN----------------K------------------------------------P------------KSE---L-A----L--S-E--KQ---------------------K----I-----------------------------K--HA--------------------QELFS--------------------C----------------------------S--G------------------------------F--------------------------DVKF-------------------ETQFE---------------------
>PKO44194.1/885-952
---GT-Y-SPDFA-------YV--IK----------GA-------------------------------D----G----HT-VLN-----------------LVVESKN----------------K------------------------------------T------------ETT---L-M----M--S-E--SQ---------------------K----I-----------------------------K--HA--------------------EVFFN--------------------Q------------LS-E--------M---E--N------------------------------I--------------------------KITF-------------------KKQLQ---------------------
>WP_148331189.1/540-605
---GT-Y-SPDFA-------YI--VK----------TK-------------------------------T----G-----E-ILN-----------------FVIEAKG----------------V-----------D------------------------G------------SDN---L-R----K--G-E--ER---------------------K----I-----------------------------K--HA--------------------ERLFA--------------------Q------------IS-K--------E-------------------------------------V--------------------------KVVF-------------------KTQFE---------------------
>ECD7859258.1/48-113
---YT-Y-SPDFA-------YV--VK----------TA-------------------------------E----G-----D-YLN-----------------FIIETKN----------------V-----------D------------------------S------------KDS---L-R----L--E-E--KK---------------------K----I-----------------------------E--HA--------------------QALFN--------------------Q------------IS-Q--------S-------------------------------------V--------------------------KVEF-------------------KTQFA---------------------
>WP_014391578.1/892-957
---ET-Y-SPDFA-------YI--VK----------TD-------------------------------Q----G-----E-ILN-----------------LVVESKG----------------V-----------E------------------------G------------QQD---L-R----T--D-E--QR---------------------K----I-----------------------------Q--HA--------------------EHWFQ--------------------S------------LS-G--------Q-------------------------------------L--------------------------KVKF-------------------ETQFK---------------------
>PID51548.1/340-405
---GT-Y-SPDFA-------YI--IK----------KA-------------------------------S----G-----E-VLN-----------------LVVESKG----------------V-----------D------------------------S------------SEI---L-R----K--E-E--TK---------------------K----I-----------------------------Q--HA--------------------EQLFK--------------------Q------------FG-D--------S-------------------------------------L--------------------------NIKF-------------------VSQFN---------------------
>WP_138221969.1/892-957
---YS-Y-SPDFA-------YV--VK----------TD-------------------------------S----G-----D-YLN-----------------FIIETKN----------------V-----------D------------------------G------------KDN---L-R----K--E-E--ER---------------------K----I-----------------------------E--HA--------------------KELFH--------------------Q------------IS-K--------D-------------------------------------I--------------------------KVEF-------------------KTQYA---------------------
>WP_077558162.1/899-964
---GT-Y-SPDFA-------YI--IK----------TK-------------------------------Q----G-----E-ILN-----------------FVIETKN----------------V-----------S------------------------S------------SET---L-R----R--S-E--QQ---------------------K----I-----------------------------R--HA--------------------ESLFA--------------------E------------IS-K--------E-------------------------------------I--------------------------KVVF-------------------KTQFE---------------------
>WP_119534189.1/894-959
---GT-Y-SPDFA-------YV--VK----------TS-------------------------------S----G-----D-ILN-----------------FIIETKG----------------V-----------S------------------------D------------DGS---L-R----V--E-E--KK---------------------K----I-----------------------------E--HA--------------------ERLFE--------------------K------------VS-T--------E-------------------------------------T--------------------------KVIF-------------------TTQFQ---------------------
>WP_127213176.1/22-87
---GT-Y-SPDFA-------YI--VK----------TK-------------------------------S----G-----E-ILN-----------------FVIEAKG----------------T-----------D------------------------G------------AED---L-R----K--S-E--ER---------------------K----I-----------------------------K--HA--------------------EKLFA--------------------E------------IS-K--------E-------------------------------------I--------------------------KVVF-------------------KTQFD---------------------
>WP_100307712.1/891-956
---AT-Y-SPDFA-------YV--VK----------TA-------------------------------K----G-----D-LLN-----------------FVLETKN----------------V-----------V------------------------D------------EKA---L-R----L--E-E--NK---------------------K----I-----------------------------R--HA--------------------QQLFE--------------------A------------IG-H--------E-------------------------------------V--------------------------KVVF-------------------QTQFE---------------------
>OUX83954.1/921-986
---GT-Y-SPDFA-------YV--IE----------YD-------------------------------D----G----QK-QLN-----------------LIIETKD----------------K------------------------------------E------------KRA---L-F----N--D-E--KQ---------------------K----I-----------------------------K--HA--------------------QKLFI--------------------S------------LK-Q---------------G------------------------------F--------------------------EVRF-------------------ETQFN---------------------
>RRS29878.1/887-952
---GT-Y-SPDFA-------YV--IK----------SK-------------------------------D----G----KK-KLH-----------------LIVETKD----------------K------------------------------------G------------ERD---L-F----D--D-E--KQ---------------------K----I-----------------------------K--HA--------------------QKLFE--------------------H------------LS-D--------E-------------------------------------V--------------------------KIEF-------------------KKQLR---------------------
>WP_115006711.1/893-960
---ET-Y-SPDFA-------YI--VK----------TA-------------------------------K----G-----D-VLN-----------------LVLESKG----------------V-----------K------------------------D------------KDE---L-R----Q--R-E--NH---------------------K----I-----------------------------R--HA--------------------ERWFN--------------------A------------MN-E--------Q---G--A------------------------------M--------------------------SVRF-------------------VTQFE---------------------
>STZ03813.1/52-110
---AT-Y-SPDFAY----------------------------------------------------------------------------------------IPTEPKI------------CYNTP------M--AYS------------------------DDF----------RQQV--L-R--------------------------------------------------------------------------Q------------LNC----GKTYRQ---------------------------------LA-E-----------------------EY------------------------------------------------NISTR-TI------------------LN---------------------
>WP_003795028.1/888-955
---GT-Y-SPDFA-------YF--VK----------TD-------------------------------T----G-----E-TLN-----------------LVLESKK----------------V-----------E------------------------D------------SDD---L-R----Q--E-E--NQ---------------------K----I-----------------------------E--HA--------------------QKMFD--------------------A------------LG-R--------Q---S--G------------------------------V--------------------------KILF-------------------SKQFE---------------------
>WP_039161780.1/891-956
---GT-Y-SPDFA-------YI--VK----------TS-------------------------------K----G-----D-ILN-----------------LVLETKN----------------V-----------T------------------------D------------TDS---L-R----R--E-E--AQ---------------------K----I-----------------------------K--HA--------------------EKMFA--------------------T------------IG-E--------H-------------------------------------T--------------------------KVIF-------------------KTQFE---------------------
>WP_025235186.1/890-957
---GT-Y-SPDFA-------YV--LH----------HK-------------------------------D----G----TQ-TLN-----------------LVVETKD----------------A------------------------------------Y------------EFD---L-R----T--D-E--KE---------------------K----I-----------------------------K--YA--------------------QILFD--------------------K------------LS-A--------D---T--G------------------------------I--------------------------KVEF-------------------KTQFK---------------------
>WP_007474457.1/894-957
---KS-Y-SPDFA-------YV--LK----------DK-------------------------------N----DK---VK-KIY-----------------FVIETKD----------------K------------------------------------E------------EAG---L-S----D--E-E--KL---------------------K----I-----------------------------Q--MA--------------------EKFFN--------------------E-------------------------------K------------------------------I--------------------------KIIF-------------------KKQLK---------------------
>KIM12349.1/891-956
---GS-Y-SPDFA-------YV--LK----------DT-------------------------------Q----G----KQ-SLN-----------------LIVETKN----------------K------------------------------------D------------KRA---L-D----S--D-E--KQ---------------------K----I-----------------------------A--HA--------------------QELFK--------------------S------------LK-G--------D-------------------------------------I--------------------------EVKF-------------------QTQFK---------------------
>WP_106871853.1/879-942
---KS-Y-SPDFA-------YV--LT----------FE-------------------------------N----G----KK-QLN-----------------FIVETKN----------------V-----------L------------------------D------------EDA---L-R----K--E-E--IQ---------------------K----I-----------------------------K--HA--------------------EVFFN--------------------G-------------------------------D------------------------------I--------------------------KIKF-------------------RTQFS---------------------
>WP_062706592.1/78-133
---QP-G-YPDYL-------LD--------------VA-------------------------------RC---G---------YYG---------------LRIEAKA----------------PT----------G------------------------G------------R-----I-T---------E------------------------------------------------------------D---Q--------------------RKWEV--------------------R------------LS-G----Q----------G--------Y------------------------------------------------LFAY----------------------CYSA-------------------
>WP_029436409.1/79-134
---VA-G-VPDVF-------LA--------------SP-------------------------------R----Q-------G-FHG---------------LYIEMKR----------------QR----------G------------------------G------------T-----V-Q---------A------------------------------------------------------------T---Q--------------------KELIT--------------------A------------LR-Q----A----------G--------Y------------------------------------------------RVEV----------------------CKGW-------------------
>WP_107898287.1/61-116
---SA-G-FPDML-------VF--------------LP------------------------------------S-------K-I-----------------VFVEMKR----------------A-----------K------------------------K------------S-----L-S----RV-S-D------------------------------------------------------------E---Q--------------------EDWVD--------------------T------------IN-C----Y----------G--------Y-A----------------------------------------------KARV----------------------CYGS-------------------
>WP_085633884.1/55-106
---HP-G-FADLV-------VL---------------C-------------------------------E----G-------R-V-----------------LFLELKS----------------R-----------K------------------------G------------Q-----L-S---------P------------------------------------------------------------A---Q--------------------QAFRD--------------------A------------VQ-A----Q----------G--------F------------------------------------------------GWAL----------------------VRSL-------------------
>WP_135040866.1/62-116
---TA-G-VADVI-------LL--------------IP-------------------------------S----G-------G-FAS---------------LCVEFKT----------------E-----------D------------------------G------------R-----Q-R---------A------------------------------------------------------------T---Q--------------------KEWQT--------------------A------------AE-G----A----------G--------N------------------------------------------------KYVI----------------------VRSF-------------------
>WP_141357654.1/45-98
---NP-G-FPDLV-------LI---H----------GR-------------------------------T----K-------K-L-----------------MFAELKA----------------Q-----------A------------------------G------------R-----V-S---------P------------------------------------------------------------A---Q--------------------ESWLN--------------------D------------LR-L----G----------G--------Q------------------------------------------------VAEV----------------------WRPS-------------------
>WP_115369748.1/50-115
---KA-G-FPDLF-------LF--------------IP-------------------------------H----G-------G-YHG---------------LFIELKA----------------PKGKTKDGKHKQA------------------------G------------K-----V-S---------K------------------------------------------------------------H---Q--------------------QTMID--------------------R------------LN-A----Q----------G--------Y------------------------------------------------KAVV----------------------AYGA-------------------
>WP_087366112.1/41-94
---PK-G-WPDIT-------GF---R----------HS-------------------------------D----G-------K-M-----------------ILIEVKN----------------E-----------T------------------------G------------K-----L-R---------E------------------------------------------------------------D---Q--------------------IKFQK--------------------F------------IE-D----K----------P--------V------------------------------------------------LYGV----------------------CRSV-------------------
>WP_130135403.1/40-92
---PQ-G-FCDLF-------GF---R-----------P-------------------------------D----G-------Q-I-----------------FFIEVKK----------------P-----------G------------------------G------------K-----V-R---------D------------------------------------------------------------K---Q--------------------IKFIE--------------------A------------VK-K----K----------G--------A------------------------------------------------LAGI----------------------AYCV-------------------
>KLL31826.1/30-82
---PK-G-FCDLF-------GF---K-----------P-------------------------------N----G-------Q-I-----------------FFIEVKN----------------E-----------T------------------------G------------R-----V-R---------P------------------------------------------------------------E---Q--------------------KKFME--------------------V------------MA-S----K----------G--------A------------------------------------------------LAGV----------------------ARSV-------------------
>WP_058138476.1/41-94
---PK-G-FPDLC-------GH---R----------NS-------------------------------D----G-------K-S-----------------IYIEVKN----------------E-----------K------------------------G------------K-----L-R---------P------------------------------------------------------------E---Q--------------------IRFGE--------------------F------------LK-T----Q----------P--------V------------------------------------------------LYGV----------------------ARSV-------------------
>WP_117925852.1/54-108
---VR-G-VADLI-------LL--------------IP-------------------------------K----K-------G-WAS---------------LCIEMKT----------------P-----------K------------------------G------------T-----Q-S---------E------------------------------------------------------------H---Q--------------------RTWQT--------------------E------------AE-R----Y----------Q--------N------------------------------------------------KYVI----------------------CHSL-------------------
>CUM71620.1/91-145
---KP-G-VSDVI-------VL--------------IP-------------------------------K----K-------G-FAS---------------LCIEFKT----------------R-----------V------------------------G------------K-----Q-S---------E------------------------------------------------------------E---Q--------------------KEFQK--------------------Q------------AE-S----C----------R--------N------------------------------------------------KYVV----------------------VRSA-------------------
>WP_119305362.1/54-110
---RP-G-MPDLL-------VP--------------MP-------------------------------NF-KKG---------ITG---------------MALEFKI----------------K-----------P------------------------N------------K-----L-T---------R------------------------------------------------------------N---Q--------------------IKIMN--------------------I------------LN-S----Y----------N--------W------------------------------------------------NVNI----------------------CYSF-------------------
>EAR7990043.1/105-160
---KK-G-YPDLS-------LD--------------MP-------------------------------R----G-------I-YHG---------------MKMELKA----------------P-----------D------------------------G------------KG----P-T---------A------------------------------------------------------------E---Q--------------------IEWMN--------------------K------------LW-R----E----------G--------Y------------------------------------------------YVAL----------------------AYGA-------------------
>OYT68436.1/41-93
---DV-G-LPDLI-------LC--------------RP------------------------------------P-------R-L-----------------LFVELKS----------------E-----------R------------------------G------------R-----V-R---------A------------------------------------------------------------E---Q--------------------QAWLD--------------------A------------LQ-A----CN---------G--------V------------------------------------------------EVYL----------------------WRPS-------------------
>EFY53259.1/30-84
---KK-G-YPDLS-------ID--------------LA-------------------------------C----G-------G-CHG---------------MRIEMKH----------------G-----------R------------------------N------------R-----L-T---------P------------------------------------------------------------E---Q--------------------LVWMT--------------------R------------LT-E----A----------G--------Y------------------------------------------------YCFE----------------------ARSA-------------------
>ECJ9746339.1/49-101
---PN-G-FSDLM-------GF---K-----------E-------------------------------G----G-------K-I-----------------FFIEVKN----------------E-----------K------------------------G------------R-----V-S---------E------------------------------------------------------------V---Q--------------------KRFLS--------------------A------------MK-N----K----------G--------A------------------------------------------------ICGV----------------------ARSV-------------------
>RMV01512.1/91-148
---RA-G-VPDLV-------LP--------------MA-------------------------------R----G-------G-YFG---------------LYIEFKA----------------TP--------PHD------------------------A------------A-----V-S---------G------------------------------------------------------------S---Q--------------------YEWIR--------------------Q------------LG-E----Q----------G--------Y------------------------------------------------LAII----------------------CRGH-------------------
>YP_009603009.1/52-105
---KA-G-YPDIT-------AV---R-------------------------------------------G----N-------R-T-----------------IYAELKT----------------E-----------T------------------------G------------K-----T-T---------E------------------------------------------------------------D---Q--------------------DAWLE--------------------D------------LA-N----A----------G--------H------------------------------------------------ETYV----------------------WRPRD-----------------I
>WP_069408904.1/55-109
---KA-G-VPDLC-------LP--------------VP-------------------------------M----N-------G-YAG---------------LYIEMKY----------------S-----------N------------------------N------------K-----P-T---------A------------------------------------------------------------A---Q--------------------KEWIK--------------------N------------LK-E----Y----------G--------Y------------------------------------------------KVTV----------------------CYGG-------------------
>WP_061777170.1/41-94
---PT-G-FPDLF-------GF---R----------HS-------------------------------D----K-------Q-I-----------------FYIEVKN----------------E-----------N------------------------G------------K-----P-R---------D------------------------------------------------------------D---Q--------------------VKFHE--------------------F------------LM-S----R----------N--------I------------------------------------------------IHGI----------------------ARSA-------------------
>WP_117577195.1/67-121
---LP-G-VSDLI-------LL--------------KS-------------------------------N----R-------F-YGA---------------LLIETKT----------------K-----------K------------------------G------------V-----Q-R---------E------------------------------------------------------------S---Q--------------------KEWEA--------------------K------------IT-A----D----------G--------Y------------------------------------------------KYVV----------------------CRSL-------------------
>WP_078054190.1/90-148
---TP-G-EADLR-------IY--------------LN-------------------------------G----G-------A-L-----------------RMIENKV----------------G-----------K------------------------G------------R-----L-S---------P------------------------------------------------------------A---Q--------------------VERHT--------------------S------------LA-R----L----------G--------H------------------------------------------------PVEV----------------------VRFTSTTEAA-------------
>WP_133473082.1/50-103
---KP-G-TPDLI-------GY---R----------LK-------------------------------D----K-------Q-V-----------------FFIEVKA----------------P-----------K------------------------G------------R-----I-S---------Q------------------------------------------------------------A---Q--------------------QLYHL--------------------D------------LM-H----K----------H--------V------------------------------------------------IHGI----------------------ARSV-------------------
>AOB21148.1/26-79
---RA-G-FPDIC-------GY---R----------KS-------------------------------D----G-------K-M-----------------FFIEVKT----------------K-----------T------------------------G------------K-----R-R---------P------------------------------------------------------------A---Q--------------------EYFAK--------------------E------------IA-Y----D----------P--------V------------------------------------------------IYGV----------------------ARSA-------------------
>WP_027318072.1/94-148
---TS-G-VADVI-------LL--------------IP-------------------------------K----K-------G-YCS---------------LCLEFKT----------------S-----------I------------------------G------------R-----Q-S---------D------------------------------------------------------------E---Q--------------------KEFQR--------------------Q------------AE-A----C----------R--------S------------------------------------------------KYVI----------------------VRSA-------------------
>AKI28811.1/85-148
---RK-G-VADTF-------LP--------------WP-------------------------------N----A-------G-WHG---------------LYIEMKK----------------PTERPKSE--TAK------------------------G------------G-----V-S---------D------------------------------------------------------------E---Q--------------------RRFGE--------------------Y------------AK-R----V----------G--------Y------------------------------------------------GWAV----------------------CYGW-------------------
>YP_009223491.1/63-122
---KK-G-VSDIL-------IL-----------------------------------------------T----G---FIGCK-YAF---------------IAIELKR----------------ANKK--------G------------------------T------------K-----V-S---------Q------------------------------------------------------------E---Q--------------------KEFLR--------------------R------------VR-E----CR---------G---------------------------------------------------------FAAV----------------------CYGV-------------------
>WP_148749570.1/76-129
---NP-G-WPDFI-------FV--------------GP-------------------------------E----Q-------Q-V-----------------FWLELKR----------F-----R-----------T------------------------G------------R-----L-S---------E------------------------------------------------------------D---Q--------------------SGVLA--------------------H------------LV-A----C----------G--------F------------------------------------------------AVLV----------------------TTSL-------------------
>ENX33495.1/77-131
---KA-G-VPDLQ-------LL--------------VP-------------------------------N----G-------L-IHG---------------LWIELKS----------------K-----------P------------------------G------------K-----L-Q---------P------------------------------------------------------------S---Q--------------------RLMIQ--------------------R------------LE-E----Q----------G--------Y------------------------------------------------MCKV----------------------CFGA-------------------
>WP_166019406.1/85-142
---RA-G-VSDLV-------VA--------------TA-------------------------------R----G-------G-YHG---------------LYIEFKA----------------AP--------PHD------------------------A------------A-----L-A---------K------------------------------------------------------------S---Q--------------------REWLE--------------------K------------ME-G----N----------G--------Y------------------------------------------------LAVL----------------------AKGV-------------------
>NFN18457.1/26-80
---KA-G-VPDVV-------LP--------------CA-------------------------------R----G-------G-YFG---------------LYIELKV----------------G-----------K------------------------N------------K-----T-T---------D------------------------------------------------------------K---Q--------------------NEWIK--------------------A------------LR-D----Q----------N--------Y------------------------------------------------LVEV----------------------CYGW-------------------
>MBH04976.1/164-218
---KK-G-TPDVF-------IP--------------IP-------------------------------K----G-------I-YHG---------------MFLEVKT----------------D-----------K------------------------G------------T-----V-S---------K------------------------------------------------------------E---Q--------------------KDKME--------------------R------------YQ-K----M----------G--------Y------------------------------------------------YVVA----------------------AKGF-------------------
>EFI08006.1/93-147
---KR-G-VADVI-------LQ--------------IP-------------------------------K----K-------G-YAS---------------LCLEFKT----------------S-----------T------------------------G------------K-----Q-S---------P------------------------------------------------------------D---Q--------------------KEYQR--------------------Q------------VE-M----A----------G--------S------------------------------------------------KYVI----------------------VRSV-------------------
>WP_126336376.1/88-142
---KK-G-YPDLS-------ID--------------LA-------------------------------R----G-------G-YHG---------------MRIEMKH----------------G-----------F------------------------N------------R-----L-T---------T------------------------------------------------------------E---Q--------------------IDWMS--------------------R------------LS-D----A----------G--------Y------------------------------------------------YCFE----------------------ARSP-------------------
>SCH66266.1/54-108
---KS-G-VPDVC-------LP--------------VP-------------------------------S----H-------N-FNG---------------LYLEMKY----------------G-----------K------------------------N------------K-----T-T---------K------------------------------------------------------------E---Q--------------------EDFMA--------------------A------------LR-Q----Q----------G--------Y------------------------------------------------KTAV----------------------CYGA-------------------
>KDT83442.1/0-49
-----------MS-------LD--------------KA-------------------------------C----G-------I-YHG---------------MRIELKE----------------P-----------N------------------------G------------KA----P-T---------K------------------------------------------------------------E---Q--------------------IAWMH--------------------R------------LR-E----E----------G--------Y------------------------------------------------YVVL----------------------AYGA-------------------
>WP_099960224.1/41-94
---PK-G-WPDLT-------GF---R----------HS-------------------------------D----G-------K-A-----------------ILIEVKN----------------E-----------K------------------------G------------R-----L-R---------D------------------------------------------------------------D---Q--------------------KRFAE--------------------Y------------FK-N----V----------P--------F------------------------------------------------LYGV----------------------ARSA-------------------
>WP_061562237.1/66-123
---KA-G-VSDIV-------LP--------------MA-------------------------------R----G-------G-WFG---------------LFVEFKA----------------AP--------PND------------------------A------------R-----V-S---------P------------------------------------------------------------E---Q--------------------SAFLV--------------------R------------ME-R----E----------G--------Y------------------------------------------------YATV----------------------CRGV-------------------
>WP_136731963.1/39-92
---PK-G-FPDIF-------GV---R----------LK-------------------------------D----G-------K-F-----------------IAIEIKK----------------P-----------T------------------------G------------K-----L-S---------S------------------------------------------------------------E---Q--------------------IEFQE--------------------W------------AM-K----H----------K--------I------------------------------------------------VYGV----------------------AYSV-------------------
>WP_107334455.1/80-137
---SP-G-YPDLM-------LD--------------IP-------------------------------T----S-------K-YHG---------------LRIEMKA----------------PK--------PQK------------------------S------------A-----I-S---------D------------------------------------------------------------N---Q--------------------TQWLH--------------------R------------LA-D----I----------G--------Y------------------------------------------------RAVI----------------------CYSV-------------------
>WP_082405484.1/42-96
---PP-G-WPDLT-------GF---R----------HS-------------------------------D----G-------R-M-----------------ILIECKN----------------A-----------R------------------------G------------R-----L-R---------E------------------------------------------------------------D---Q--------------------KRFAA--------------------M------------IK-R----Y----------PA-------V------------------------------------------------IYGV----------------------CRSA-------------------
>WP_009168696.1/52-106
---KA-G-VPDLV-------LP--------------SP-------------------------------H----G-------G-YCG---------------LYIELKA----------------G-----------K------------------------N------------K-----T-S---------K------------------------------------------------------------E---Q--------------------DEWIE--------------------L------------LK-E----Q----------G--------Y------------------------------------------------FVTV----------------------CYGW-------------------
>WP_009650003.1/61-116
---YA-G-FPDLM-------VF--------------LP------------------------------------S-------K-T-----------------LFIEMKR----------------A-----------K------------------------K------------S-----L-S----KV-S-A------------------------------------------------------------E---Q--------------------EEWIE--------------------I------------LN-M----F----------D--------Y-A----------------------------------------------KAKV----------------------CYGS-------------------
>WP_101498359.1/62-113
---HA-G-FSDLI-------IV---------------S-------------------------------G----G-------R-M-----------------LFLEVKS----------------P-----------R------------------------G------------R-----L-S---------P------------------------------------------------------------A---Q--------------------RAFRD--------------------A------------VQ-A----Q----------G--------L------------------------------------------------AWAL----------------------VRSP-------------------
>WP_019108117.1/52-105
---PK-G-FPDLF-------GF---R----------HK-------------------------------D----G-------K-M-----------------FFIEVKN----------------V-----------K------------------------G------------R-----L-S---------K------------------------------------------------------------E---Q--------------------IEFGK--------------------E------------LE-R----Y----------N--------I------------------------------------------------LYGV----------------------ARSV-------------------
>WP_149936080.1/67-121
---RA-G-FPDLL-------ML--------------IP-------------------------------N----K-------Y-YPF---------------MGIELKT----------------K-----------T------------------------G------------R-----Q-S---------D------------------------------------------------------------H---Q--------------------KAYQK--------------------E------------FD-S----I----------G--------A------------------------------------------------KYVV----------------------CRSL-------------------
>WP_107529545.1/40-93
---PK-G-FPDTV-------GF---R----------KA-------------------------------D----G-------K-F-----------------IAIEVKT----------------E-----------T------------------------G------------R-----L-R---------P------------------------------------------------------------E---Q--------------------IKFQK--------------------F------------AE-T----M----------P--------I------------------------------------------------LYGV----------------------ARSV-------------------
>WP_134855349.1/67-121
---TS-G-VSDLI-------LL--------------KS-------------------------------N----R-------F-YGG---------------LCIEMKK----------------P-----------G------------------------G------------R-----Q-S---------P------------------------------------------------------------A---Q--------------------KEWQK--------------------D------------AE-A----N----------G--------A------------------------------------------------KYVV----------------------CKSL-------------------
>WP_024001832.1/58-104
---WP-G-CPDVL-------GQ---L-----------K-------------------------------D----G-------R-F-----------------LAVEVKA----------------Q-----------A------------------------G------------R-----L-R---------P------------------------------------------------------------E---Q--------------------ALFLE--------------------R----------KRLK-P----P----------G--------F-------------------------------------------------------------------------------------------------
>WP_077684338.1/50-102
---KA-G-APDWV-------LL--------------RQ-------------------------------G----G-------A-C-----------------GLIELKT----------------E-----------S------------------------G------------N-----L-S---------G------------------------------------------------------------V---Q--------------------REWRD--------------------W------------CG-E----N----------G--------V------------------------------------------------PYAV----------------------CRSV-------------------
>WP_120536625.1/29-80
---AP-G-FPDLL-------CC---------------R-------------------------------R----G-------Q-V-----------------VLLEVKS----------------K-----------G------------------------G------------R-----M-K---------P------------------------------------------------------------A---Q--------------------VELHA--------------------R------------LR-A----A----------G--------V------------------------------------------------IVAI----------------------VTTP-------------------
>WP_096922178.1/80-137
---KS-G-VSDLV-------LM--------------DA-------------------------------R----G-------G-WFG---------------LYMEFKA----------------SA--------PHT------------------------A------------A-----L-A---------D------------------------------------------------------------S---Q--------------------HDWLA--------------------L------------AE-E----R----------G--------Y------------------------------------------------CAVL----------------------AVGL-------------------
>WP_064590570.1/66-122
---KA-G-IPDLQ-------LT--------------MA-------------------------------R----G-------G-YFG---------------LFIEFKA----------------T---------VKP------------------------A------------P-----I-S---------P------------------------------------------------------------E---Q--------------------QACIG--------------------R------------LN-D----Q----------G--------Y------------------------------------------------LAVV----------------------CRGH-------------------
>WP_057552260.1/51-105
---KA-G-VPDLF-------LP--------------KS-------------------------------N----G-------K-YHG---------------LFIEMKF----------------G-----------K------------------------N------------G-----T-T---------E------------------------------------------------------------N---Q--------------------DKWLK--------------------N------------LN-G----Q----------G--------Y------------------------------------------------KAVV----------------------CNGF-------------------
>AZB50541.1/42-105
---AK-G-SSDLI-------GW---KTVTVNEDMIGQQ-------------------------------V----A-------V-F-----------------TSIEVKS----------------P-----------T------------------------G------------R-----I-R---------P------------------------------------------------------------E---Q--------------------QQWID--------------------A------------VQ-A----A----------G--------G------------------------------------------------IAGV----------------------ARSV-------------------
>WP_035372792.1/48-99
---VP-G-VPDME-------IH---------------H-------------------------------R----G-------R-S-----------------FFIEIKT----------------P-----------K------------------------G------------T-----V-S---------K------------------------------------------------------------I---Q--------------------KDMHQ--------------------R------------LK-R----A----------G--------H------------------------------------------------AVAV----------------------CRSL-------------------
>WP_071444898.1/99-153
---KK-G-YPDMS-------LD--------------KP-------------------------------A----G-------I-YHG---------------MRVELKH----------------G-----------K------------------------K------------K-----P-T---------K------------------------------------------------------------E---Q--------------------IEWLN--------------------L------------LT-D----Q----------G--------Y------------------------------------------------YCIL----------------------AFTP-------------------
>VCX11657.1/34-88
---KA-G-VPDLQ-------LI--------------VP-------------------------------N----G-------E-IHG---------------LWIELKS----------------K-----------K------------------------G------------K-----L-Q---------P------------------------------------------------------------S---Q--------------------RLMIQ--------------------R------------LE-E----Q----------G--------Y------------------------------------------------MCKV----------------------CFGA-------------------
>MAJ72516.1/46-98
---KA-G-SPDFL-------IF--------------LS-------------------------------E----G-------K-T-----------------IHLEVKN----------------H-----------R------------------------G------------R-----Q-T---------E------------------------------------------------------------S---Q--------------------NQYQK--------------------Q------------VE-S----L----------G--------H------------------------------------------------QYYV----------------------ARSL-------------------
>WP_155096754.1/76-128
---VK-G-WPDLT-------CI--------------LP-------------------------------G----P-------V-I-----------------AMFEVKA----------------P-----------G------------------------N------------T-----P-D---------P------------------------------------------------------------D---Q--------------------KALHQ--------------------Q------------LR-A----L----------G--------C------------------------------------------------RVAV----------------------VRSV-------------------
>OWF31946.1/11-64
---PS-G-FPDLT-------GF---K----------DN-------------------------------N----G-------K-I-----------------FFIEVKK----------------R-----------T------------------------G------------R-----A-R---------D------------------------------------------------------------D---Q--------------------KQFHY--------------------M------------LT-N----H----------N--------I------------------------------------------------IHGI----------------------ARSP-------------------
>WP_148620967.1/47-98
---LA-G-WPDIQ-------IL---------------W-------------------------------R----G-------R-T-----------------YLIELKA----------------L-----------R------------------------G------------T-----L-S---------D------------------------------------------------------------A---Q--------------------REMHA--------------------R------------IE-A----A----------G--------V------------------------------------------------CVAV----------------------CRSV-------------------
>AKH47429.1/56-110
---KP-G-IPDLL-------IF--------------TP-------------------------------NK-NKG-----------G---------------LAIELKY----------------K-----------Y------------------------N------------K-----P-T---------P------------------------------------------------------------N---Q--------------------KKWLK--------------------W------------LE-N----S----------N--------W------------------------------------------------TVAWHNNF-----------------------------------------
>KXV39480.1/52-103
---IA-G-VPDMQ-------FT---------------H-------------------------------A----G-------R-T-----------------LYVEIKT----------------P-----------T------------------------G------------T-----V-S---------K------------------------------------------------------------E---Q--------------------RALHK--------------------R------------LK-S----T----------G--------A------------------------------------------------PVAV----------------------CRCL-------------------
>WP_118109473.1/53-107
---KP-G-VSDIC-------LP--------------YA-------------------------------A----G-------G-YNN---------------LYVELKV----------------G-----------S------------------------N------------K-----A-T---------E------------------------------------------------------------E---Q--------------------LTFID--------------------T------------IN-R----I----------G--------G------------------------------------------------KAVI----------------------VYGS-------------------
>WP_086240353.1/60-115
---YA-G-FPDLM-------IF--------------LA------------------------------------N-------R-T-----------------LFIEMKR----------------S-----------D------------------------K------------R-----L-S----RV-S--------------------------------I-----------------------------E---Q--------------------SEWLE--------------------F------------LN------LLD-E------G---------------------------------------------------------SAKV----------------------CYGA-------------------
>WP_139967871.1/41-94
---PK-G-FFDLV-------GY---R----------KQ-------------------------------D----K-------Q-I-----------------FFIDMKT----------------K-----------T------------------------G------------R-----I-R---------D------------------------------------------------------------D---Q--------------------IKFSI--------------------K------------LK-K----D----------N--------V------------------------------------------------IHGI----------------------ARSP-------------------
>WP_035460669.1/42-95
---PN-G-FPDLF-------GW---R----------WS-------------------------------D----K-------Q-F-----------------YFIEVKA----------------P-----------K------------------------G------------R-----I-R---------P------------------------------------------------------------D---Q--------------------LAFHQ--------------------D------------LM-H----R----------K--------V------------------------------------------------IHGI----------------------ARSV-------------------
>WP_036071991.1/42-95
---PK-G-FPDLF-------GF---R----------KS-------------------------------D----G-------K-I-----------------FFIEVKN----------------E-----------K------------------------G------------R-----L-R---------P------------------------------------------------------------E---Q--------------------VKFQD--------------------A------------MS-K----Q----------N--------V------------------------------------------------LCGV----------------------ARSV-------------------
>WP_071667213.1/121-175
---KK-G-YPDAT-------LD--------------AA-------------------------------R----G-------V-YHG---------------LRLELKF----------------G-----------K------------------------G------------K-----P-T---------P------------------------------------------------------------E---Q--------------------LEWQQ--------------------R------------LR-E----Q----------G--------Y------------------------------------------------CYEI----------------------VVGW-------------------
>WP_054736284.1/42-95
---PR-G-YPDLF-------GF---K----------HS-------------------------------D----G-------K-I-----------------FFIECKN----------------E-----------T------------------------G------------R-----L-R---------D------------------------------------------------------------D---Q--------------------KRFAK--------------------F------------IK-Q----Y----------P--------V------------------------------------------------LYGV----------------------ARSV-------------------
>WP_130062231.1/67-121
---LP-G-VADLI-------LL--------------KS-------------------------------N----R-------F-YGG---------------LCLELKT----------------E-----------K------------------------G------------K-----Q-S---------R------------------------------------------------------------S---Q--------------------KDWQK--------------------D------------AE-A----N----------G--------A------------------------------------------------KYVV----------------------IRSL-------------------
>EAO2332473.1/57-111
---KK-G-YPDLS-------ID--------------LA-------------------------------C----G-------G-YHG---------------MRIEMKH----------------G-----------R------------------------N------------R-----L-T---------P------------------------------------------------------------E---Q--------------------LVWMT--------------------R------------LT-E----A----------G--------Y------------------------------------------------YCFE----------------------ARSA-------------------
>WP_145000098.1/34-87
---PG-G-FPDLV-------LV---H----------PR-------------------------------K----R-------I-C-----------------LVRELKT----------------E-----------K------------------------G------------R-----F-R---------P------------------------------------------------------------K---Q--------------------EQWLE--------------------N------------LH-D----A----------G--------V------------------------------------------------DAGV----------------------WRPS-------------------
>GBG14344.1/79-136
---RA-G-VSDLM-------LP--------------VA-------------------------------R----G-------G-FFG---------------LWIEFKA----------------AP--------PND------------------------A------------G-----V-S---------D------------------------------------------------------------S---Q--------------------KDWVA--------------------L------------MR-A----Q----------G--------Y------------------------------------------------QAEV----------------------CLGV-------------------
>WP_039116668.1/42-94
---PK-G-FCDLF-------GF---R-----------N-------------------------------D----G-------Q-I-----------------FFIEVKN----------------G-----------K------------------------G------------R-----T-S---------E------------------------------------------------------------K---Q--------------------DSFMK--------------------L------------VK-E----N----------G--------A------------------------------------------------LAGI----------------------ARSV-------------------
>WP_139470034.1/26-81
---KK-G-YPDMS-------LD--------------KA-------------------------------C----G-------I-YHG---------------MRIELKE----------------P-----------N------------------------G------------KA----P-T---------K------------------------------------------------------------E---Q--------------------IAWMR--------------------R------------LR-E----E----------G--------Y------------------------------------------------YVVL----------------------AYGA-------------------
>WP_028003163.1/97-155
---AA-G-DPDLR-------VY--------------LP-------------------------------N----G-------V-L-----------------RLIEYKN----------------A-----------E------------------------G------------K-----P-T---------A------------------------------------------------------------S---Q--------------------KIRHP--------------------L------------LA-A----L----------G--------H------------------------------------------------PVET----------------------LKVATEEEAA-------------
>WP_022012946.1/59-119
---IA-G-VADLI-------LL--------------FP-------------------------------R----G-------G-KCS---------------LCIEMKT----------------PRIKG-----KGG------------------------G------------I-----Q-S---------S------------------------------------------------------------A---Q--------------------KEWQG--------------------L------------VE-K----Y----------G--------S------------------------------------------------EYAV----------------------CHGL-------------------
>AUR95167.1/69-122
---NT-G-ASDIV-------IP-------C------EP----------------------------P-----------------------------------ILIELKR----------------R------------------------------------D-------H----T-----L-S----S--T-S--N---------------------------------------------------------E---Q--------------------LKYL----------------------------------INAQ----KL---------G----AFACY------------------------------------------------ALGA---------------------------------------------
>ACU92448.1/49-101
---LA-G-VADLV-------VL--------------LP-------------------------------Q----G-------K-S-----------------LYIEMKV----------------K-----------G------------------------N------------R-----Q-T---------D------------------------------------------------------------N---Q--------------------KEFQK--------------------K------------AI-A----L----------G--------H------------------------------------------------TYAV----------------------CYSF-------------------
>ANP53564.1/31-84
---DA-G-WPDEV-------YG---H----------PK-------------------------------T----K-------R-T-----------------IFAEFKS----------------N-----------T------------------------G------------R-----L-R---------P------------------------------------------------------------E---Q--------------------RDWLR--------------------H------------LS-A----C----------G--------F------------------------------------------------ETAL----------------------WRPK-------------------
>EAE0843614.1/42-76
---PK-G-FPDLF-------GF---R----------GT-------------------------------D----G-------K-M-----------------FFIEVKN----------------E-----------I------------------------G------------K-----L-R---------Q------------------------------------------------------------E---Q--------------------R-------------------------------------------------------------------------------------------------------------------------------------------------------------------
>WP_088201711.1/71-125
---RP-G-FPDLI-------LF----------------------------------------------------G---RQQLQ-I-----------------GFLEVKR----------------EV----------G------------------------N------------D-----L-S---------D------------------------------------------------------------D---Q--------------------EDWRD--------------------M------------LI-GW--------------G--------F------------------------------------------------PWAM----------------------IRQP-------------------
>OKZ59960.1/42-97
---KA-G-VPDLC-------LP--------------VA-------------------------------R----G-------Q-YHG---------------LYIELKR----------------QR----------G------------------------G------------R-----T-S---------D------------------------------------------------------------H---Q--------------------SEWLD--------------------A------------LS-A----Q----------G--------Y------------------------------------------------KAAL----------------------CYGW-------------------
>WP_035331911.1/75-129
---KS-G-VSDVL-------LL--------------IS-------------------------------K----K-------G-FSC---------------LCLEFKT----------------P-----------V------------------------G------------K-----Q-S---------D------------------------------------------------------------E---Q--------------------IEFEK--------------------Q------------AE-K----V----------G--------N------------------------------------------------KYVV----------------------VRSV-------------------
>WP_079859627.1/52-104
---PK-G-FCDLF-------GF---K-----------P-------------------------------N----G-------Q-I-----------------FFIEVKN----------------E-----------T------------------------G------------R-----V-R---------P------------------------------------------------------------E---Q--------------------KKFME--------------------V------------MA-S----K----------G--------A------------------------------------------------LAGV----------------------ARSV-------------------
>EAD4600108.1/8-61
---PK-G-FPDLF-------GF---R----------GT-------------------------------D----G-------K-M-----------------FFIEVKN----------------E-----------I------------------------G------------K-----L-R---------Q------------------------------------------------------------E---Q--------------------RNFQQ--------------------A------------ME-I----T----------P--------A------------------------------------------------ICGV----------------------ARSA-------------------
>WP_089121982.1/41-94
---PK-G-TPDLL-------GF---R----------HA-------------------------------D----G-------K-M-----------------FFIECKN----------------D-----------I------------------------G------------R-----L-R---------S------------------------------------------------------------D---Q--------------------IRFAK--------------------F------------IR-Q----F----------P--------V------------------------------------------------LYGV----------------------ARSV-------------------
>SCJ14665.1/56-110
---KS-G-VSDLC-------LP--------------YP-------------------------------K----G-------I-YCG---------------LYIEMKF----------------G-----------D------------------------G------------K-----H-Q---------K------------------------------------------------------------S---Q--------------------KEFLT--------------------D------------ME-A----V----------G--------H------------------------------------------------YVAT----------------------CYTS-------------------
>WP_110716737.1/72-129
---KS-G-VSDLV-------VM--------------EG-------------------------------R----G-------G-WLG---------------LYLEFKA----------------TP--------PKH------------------------A------------A-----T-A---------A------------------------------------------------------------S---Q--------------------REWLE--------------------K------------AD-H----R----------G--------Y------------------------------------------------CAVL----------------------CRGL-------------------
>WP_119905149.1/42-95
---PK-G-FSDLF-------GY---R----------IV-------------------------------D----G-------K-M-----------------FFVEVKN----------------E-----------T------------------------G------------R-----I-R---------P------------------------------------------------------------E---Q--------------------KTFIE--------------------A------------MI-K----N----------G--------V------------------------------------------------LAGV----------------------ARSA-------------------
>WP_050713480.1/35-92
---KA-G-VSDLP-------VR--------------QA-------------------------------R----G-------G-WFS---------------LYLEFKA----------------TP--------PKD------------------------A------------P-----L-A---------D------------------------------------------------------------S---Q--------------------FKWLE--------------------D------------SE-Y----E----------G--------Y------------------------------------------------CAVL----------------------ALGL-------------------
>WP_052768223.1/141-195
---KK-G-YPDLT-------IK--------------KY-------------------------------N----G-------V-NTT---------------FCLELKT----------------I-----------I------------------------G------------K-----L-S---------K------------------------------------------------------------E---Q--------------------KDMLN--------------------R------------TK-A----E----------H--------I------------------------------------------------PCSV----------------------SYGL-------------------
>BBK76898.1/52-106
---KA-G-VPDIC-------LP--------------VA-------------------------------K----D-------G-FFG---------------LYIELKV----------------G-----------R------------------------N------------K-----T-S---------S------------------------------------------------------------M---Q--------------------DIWIK--------------------R------------LR-D----M----------N--------Y------------------------------------------------RVEV----------------------CYGW-------------------
>WP_062027758.1/48-99
---LP-G-WPDLG-------IV---------------W-------------------------------N----E-------R-T-----------------YYIELKA----------------P-----------K------------------------G------------R-----L-S---------P------------------------------------------------------------E---Q--------------------KAKHA--------------------E------------LR-A----A----------G--------A------------------------------------------------KVGV----------------------CRSL-------------------
>WP_055218457.1/75-129
---KA-G-IPDLC-------LP--------------VP-------------------------------M----G-------M-YNG---------------LYIEMKY----------------D-----------T------------------------G------------R-----L-E---------D------------------------------------------------------------S---Q--------------------KKMLK--------------------A------------LA-A----A----------G--------H------------------------------------------------YCTV----------------------CYGA-------------------
>WP_081105217.1/70-124
---KP-G-VPDLC-------LP--------------VP-------------------------------R----F-------G-CHG---------------LWIEMKT----------------Q-----------D------------------------G------------R-----V-S---------A------------------------------------------------------------P---Q--------------------KDWIS--------------------F------------LR-G----V----------G--------Y------------------------------------------------RVEV----------------------CRSF-------------------
>WP_125707580.1/41-94
---PP-G-YPDLH-------GY---K----------IS-------------------------------N----G-------K-M-----------------FYIEVKT----------------S-----------T------------------------G------------I-----P-R---------A------------------------------------------------------------D---Q--------------------IQFHN--------------------Q------------LM-T----D----------G--------I------------------------------------------------IHGI----------------------ARSP-------------------
>WP_149920595.1/50-104
---RK-G-VADLI-------LL--------------LP-------------------------------R----S-------G-YAF---------------LCIEMKK----------------P-----------G------------------------G------------E-----Q-S---------E------------------------------------------------------------S---Q--------------------IVFQR--------------------L------------VE-K----V----------K--------G------------------------------------------------KYVV----------------------CHSM-------------------
>WP_127042884.1/78-135
---KA-G-VSDLP-------VR--------------QA-------------------------------R----G-------G-WHG---------------LYLEFKA----------------TP--------PRD------------------------A------------K-----L-A---------P------------------------------------------------------------S---Q--------------------LEWLE--------------------S------------SE-Y----E----------G--------Y------------------------------------------------CAVL----------------------ARGL-------------------
>QBX18313.1/11-63
---PK-G-FPDLF-------GY---R-----------Q-------------------------------D----G-------Q-I-----------------FFIEVKD----------------N-----------K------------------------G------------R-----V-R---------P------------------------------------------------------------E---Q--------------------ENFMK--------------------V------------AK-S----K----------G--------A------------------------------------------------LAGV----------------------ARSV-------------------
>WP_111261788.1/64-121
---KA-G-VSDIV-------LP--------------MA-------------------------------R----G-------G-YFG---------------LYIEFKA----------------TP--------PHD------------------------S------------P-----V-T---------E------------------------------------------------------------S---Q--------------------HSYLM--------------------S------------VE-L----Q----------G--------Y------------------------------------------------MALV----------------------CRGI-------------------
>WP_048703761.1/42-95
---PK-G-HPDLY-------GF---K----------HS-------------------------------N----G-------K-V-----------------FYLEIKN----------------K-----------T------------------------G------------R-----A-R---------E------------------------------------------------------------D---Q--------------------KQFHY--------------------M------------LT-N----H----------G--------I------------------------------------------------IHGI----------------------ARSP-------------------
>WP_071452773.1/41-94
---PN-G-WPDLT-------GF---N----------PV-------------------------------D----N-------T-I-----------------FFIEMKS----------------P-----------I------------------------G------------K-----P-R---------D------------------------------------------------------------D---Q--------------------ITFHK--------------------F------------LK-K----Y----------G--------V------------------------------------------------CHGI----------------------ARSP-------------------
>EBB1398638.1/79-133
---RA-G-YPDLI-------LE--------------LP-------------------------------A----G-------E-WHG---------------LRIEMKA----------------K-----------G------------------------G------------K-----P-T---------A------------------------------------------------------------A---Q--------------------LEWIE--------------------R------------LR-G----V----------G--------Y------------------------------------------------RAEV----------------------CYGF-------------------
>WP_087202951.1/68-122
---RS-G-VPDLV-------LP--------------VP-------------------------------R----D-------G-YAG---------------LYIEMKV----------------G-----------N------------------------N------------R-----P-S---------T------------------------------------------------------------K---Q--------------------KEWLE--------------------K------------LA-R----Q----------G--------Y------------------------------------------------KSVV----------------------CYGG-------------------
>WP_070649473.1/36-89
---PA-G-FPDLV-------LV---H----------PI-------------------------------K----R-------R-T-----------------IFRELKT----------------M-----------K------------------------G------------R-----V-S---------A------------------------------------------------------------A---Q--------------------IQWLD--------------------A------------LA-S----A----------G--------Q------------------------------------------------DAGV----------------------WRPD-------------------
>WP_143466468.1/0-51
------G-YPDLF-------GF---R----------HS-------------------------------D----G-------K-I-----------------FFIECKN----------------E-----------T------------------------G------------R-----L-R---------D------------------------------------------------------------D---Q--------------------KRFAK--------------------F------------IK-Q----Y----------P--------V------------------------------------------------LYGV----------------------ARSV-------------------
>SPW74270.1/6-60
---KK-V-YPDLS-------ID--------------LA-------------------------------C----G-------G-YHG---------------MRIEMKH----------------G-----------R------------------------N------------R-----L-T---------P------------------------------------------------------------E---Q--------------------LVWMT--------------------R------------LT-E----A----------G--------Y------------------------------------------------YCFE----------------------ARSA-------------------
>WP_118158283.1/44-98
---KS-G-VPDLF-------LP--------------VA-------------------------------R----G-------K-NKG---------------LFIELKA----------------E-----------N------------------------G------------K-----P-S---------D------------------------------------------------------------N---Q--------------------MWWFA--------------------E------------LG-K----Q----------N--------Y------------------------------------------------LAAI----------------------CYGW-------------------
>WP_056939049.1/43-96
---PR-G-WPDIT-------GF---E----------HH-------------------------------S----G-------K-M-----------------ILIEVKN----------------E-----------R------------------------G------------K-----L-R---------E------------------------------------------------------------D---Q--------------------KRFAK--------------------F------------IK-Q----Y----------P--------V------------------------------------------------LYGV----------------------CRSV-------------------
>WP_152723762.1/51-104
---PQ-G-HPDLY-------GF---R----------WV-------------------------------D----N-------Q-V-----------------FYIEVKS----------------K-----------T------------------------G------------K-----P-R---------T------------------------------------------------------------D---Q--------------------IRFHE--------------------F------------LQ-S----H----------N--------V------------------------------------------------IHGI----------------------ARNV-------------------
>QAY16109.1/40-93
---QP-G-FPDLV-------LV---S----------EH-------------------------------R----G-------R-A-----------------LFRELKT----------------G-----------T------------------------G------------R-----L-T---------E------------------------------------------------------------A---Q--------------------FNWLA--------------------G------------MK-L----A----------K--------L------------------------------------------------NADV----------------------WRPA-------------------
>WP_151664783.1/50-102
---KA-G-VADIV-------LV--------------RQ-------------------------------G----G-------V-M-----------------AFLEVKA----------------G-----------K------------------------G------------S-----P-S---------P------------------------------------------------------------A---Q--------------------RDWQD--------------------W------------CA-E----N----------A--------V------------------------------------------------PYAI----------------------VRSI-------------------
>WP_027689048.1/38-89
---TK-G-LPDLI-------VI----------------------------------------------------GP------KLH-----------------GYLELKT----------------E-----------S------------------------G------------K-----L-T---------G------------------------------------------------------------P---Q--------------------RDFQA--------------------L------------CE-A----H----------G--------I------------------------------------------------PFYV----------------------TYGR-------------------
>WP_050875396.1/79-133
---RK-G-VPDLF-------LA--------------LP-------------------------------R----G-------G-YAG---------------LWIEMKA----------------E-----------N------------------------G------------K-----V-T---------K------------------------------------------------------------M---Q--------------------LGWIY--------------------R------------LT-D----A----------K--------Y------------------------------------------------VAKV----------------------CHGF-------------------
>WP_095469991.1/76-133
---TS-G-YPDYV-------FD--------------VA-------------------------------R----G-------G-YHG---------------LRIEMKA----------------PE--------PNR------------------------S------------V-----I-S---------D------------------------------------------------------------S---Q--------------------MKMAE--------------------R------------LT-Q----Q----------G--------Y------------------------------------------------LVLF----------------------TKGF-------------------
>WP_106494159.1/55-110
---KK-G-YPDMS-------LD--------------KA-------------------------------C----G-------I-YHG---------------MRIELKE----------------P-----------N------------------------G------------KA----P-T---------K------------------------------------------------------------E---Q--------------------IAWMR--------------------R------------LG-E----E----------G--------Y------------------------------------------------YVVL----------------------AYGA-------------------
>YP_009036039.1/58-112
---IK-G-VSDIL-------LI--------------GP-------------------------------N----G---------F-----------------AAIELKR----------------AIKS--------D------------------------S------------K-----V-S---------K------------------------------------------------------------E---Q--------------------KEFLE--------------------K------------VS-E----T----------G--------G------------------------------------------------YAAI----------------------CYGF-------------------
>WP_159373559.1/134-198
---KA-G-WPDCQ-------FA--------------CP-------------------------------KL---G---------FHG---------------LYIEFKR----------------PVE---------S----YR------------------S--------ISEARNA---L-K---------P------------------------------------------------------------H---Q--------------------LATLR--------------------M------------LL-S----Q----------G--------Y------------------------------------------------AAKV----------------------AYGS-------------------
>WP_164707070.1/43-100
---RA-G-VPDLV-------LP--------------MA-------------------------------R----G-------G-YYG---------------LYIEFKA----------------TP--------PND------------------------A------------A-----V-S---------G------------------------------------------------------------S---Q--------------------YEWIR--------------------Q------------LG-E----Q----------G--------Y------------------------------------------------LAIV----------------------CRGH-------------------
>OQW85823.1/68-120
---FT-G-CPDVL-------GQ--------------LR-------------------------------D----G-------R-L-----------------LGVEVKA----------------P-----------K------------------------G------------K-----L-R---------P------------------------------------------------------------E---Q--------------------AVMLQ--------------------R------------IA-G----A----------G--------G------------------------------------------------VAFV----------------------ARDC-------------------
>WP_055335447.1/51-105
---KS-G-VPDLH-------LP--------------VP-------------------------------R----G-------E-YCG---------------LYIEMKW----------------N-----------G------------------------N------------K-----P-T---------P------------------------------------------------------------K---Q--------------------RMWIK--------------------K------------LR-E----Q----------R--------H------------------------------------------------CVVV----------------------CDGF-------------------
>WP_115046230.1/49-102
---KA-G-FPDLQ-------VI---K-------------------------------------------R----S-------D-I-----------------LFIEMKT----------------L-----------D------------------------K------------RSK---T-S---------D------------------------------------------------------------K---Q--------------------DAVHCI--------------------------------LR--------------------------Y-L----KH----------------------------------------KVVV----------------------CRTI-------------------
>ECP8249622.1/42-95
---PK-G-FPDLF-------GF---R----------GT-------------------------------D----G-------K-M-----------------FFIEVKN----------------E-----------I------------------------G------------K-----L-R---------Q------------------------------------------------------------E---Q--------------------KNFQQ--------------------A------------ME-I----T----------S--------A------------------------------------------------ICGV----------------------ARCA-------------------
>WP_013971298.1/66-123
---KA-G-IPDLV-------LP--------------MA-------------------------------R----G-------G-YFG---------------LYIEFKA----------------MP--------PFD------------------------A------------P-----V-S---------P------------------------------------------------------------S---Q--------------------YAYLQ--------------------A------------LA-A----Q----------G--------Y------------------------------------------------LAIV----------------------CRGN-------------------
>WP_070102851.1/54-108
---KT-G-VPDLS-------LP--------------VP-------------------------------R----R-------G-FHG---------------LYIEMKF----------------G-----------K------------------------G------------K-----T-T---------K------------------------------------------------------------A---Q--------------------EEFMA--------------------L------------LR-E----Q----------G--------Y------------------------------------------------KTAV----------------------AYGA-------------------
>NDI30209.1/62-115
---EK-G-FPDLF-------GF---R----------KD-------------------------------D----H-------Q-I-----------------FFIEVKM----------------P-----------N------------------------G------------K-----L-K---------E------------------------------------------------------------D---Q--------------------LTFLR--------------------D------------IH-E----K----------G--------C------------------------------------------------LNGV----------------------ARNL-------------------
>WP_022530673.1/42-95
---PP-G-WPDLT-------GF---R----------HR-------------------------------D----G-------K-L-----------------ILIEVKT----------------P-----------T------------------------G------------R-----L-R---------H------------------------------------------------------------D---Q--------------------EQFKA--------------------F------------IE-S----K----------P--------V------------------------------------------------LYGV----------------------ARSV-------------------
>WP_069431142.1/57-111
---KA-G-VPDLC-------LP--------------VA-------------------------------R----N-------G-KHG---------------LYVEMKW----------------G-----------K------------------------N------------K-----T-T---------E------------------------------------------------------------K---Q--------------------DWWLE--------------------Q------------LR-Q----Q----------G--------Y------------------------------------------------ETAV----------------------CWTA-------------------
>WP_152711934.1/28-81
---PS-G-HPDLY-------GF---R----------WL-------------------------------D----H-------Q-V-----------------FYIEVKN----------------E-----------K------------------------G------------K-----P-R---------A------------------------------------------------------------D---Q--------------------IKFHE--------------------M------------LT-K----Q----------G--------I------------------------------------------------IHGI----------------------ARSA-------------------
>WP_078339752.1/92-150
---TS-G-EPDLR-------IY--------------GE-------------------------------Y----G-------R-L-----------------LLIENKV----------------G-----------Q------------------------G------------R-----L-S---------P------------------------------------------------------------A---Q--------------------KDRHA--------------------A------------LQ-R----L----------G--------Y------------------------------------------------TVLV----------------------IRATTTTEAA-------------
>WP_140916576.1/112-166
---KR-G-VPDMS-------LE--------------IP-------------------------------A----G-------V-YHG---------------MRVEQKH----------------G-----------K------------------------R------------M-----P-S---------E------------------------------------------------------------H---Q--------------------VTWMR--------------------R------------LK-E----Q----------G--------Y------------------------------------------------YVLL----------------------SFSP-------------------
>WP_136168446.1/79-133
---RA-G-VSDLL-------LA--------------LP-------------------------------R----G-------G-YAG---------------LWIEMKA----------------T-----------G------------------------G------------R-----P-T---------P------------------------------------------------------------G---Q--------------------LEWQE--------------------L------------MR-A----A----------G--------Y------------------------------------------------RAEI----------------------CYGF-------------------
>WP_055214531.1/55-109
---KA-G-VPDIM-------LP--------------AA-------------------------------R----A-------G-YHG---------------LYIELKA----------------G-----------E------------------------N------------T-----T-T---------K------------------------------------------------------------K---Q--------------------KEWLE--------------------Y------------LR-Q----Q----------G--------Y------------------------------------------------YTAV----------------------CYGW-------------------
>WP_051462571.1/111-165
---RK-G-YPDVS-------LD--------------LA-------------------------------R----G-------R-YHG---------------MRLEFKH----------------G-----------T------------------------N------------K-----P-S---------K------------------------------------------------------------E---Q--------------------KHWLN--------------------T------------LS-E----D----------G--------F------------------------------------------------YCVE----------------------VYGE-------------------
>WP_097550239.1/67-122
---VA-G-VADLI-------LL--------------IP-------------------------------N----R-------F-YGA---------------LLIEMKT----------------A-----------K------------------------G------------K-----Q-S---------T------------------------------------------------------------S---Q--------------------KQWQK--------------------L------------VT-E----Q----------GE-------Y------------------------------------------------KYVV----------------------CHSL-------------------
>WP_058225404.1/42-94
---PK-G-HADLY-------GF---R-----------P-------------------------------D----G-------Q-V-----------------FYIEVKS----------------E-----------T------------------------G------------R-----V-R---------P------------------------------------------------------------D---Q--------------------INFLE--------------------T------------MR-K----N----------G--------A------------------------------------------------LAGI----------------------ARSV-------------------
>WP_144058282.1/75-133
---TA-G-EADVR-------VY--------------MF-------------------------------G----G-------R-L-----------------LSFELKT----------------P-----------T------------------------G------------S-----R-S---------K------------------------------------------------------------A---Q--------------------KDRHK--------------------K------------LI-A----L----------G--------F------------------------------------------------TIVT----------------------LKADTPEEMA-------------
>HAR77585.1/60-114
---KA-G-VPDLH-------LP--------------VP-------------------------------K----G-------Q-YAS---------------LYIEMKY----------------G-----------D------------------------G------------K-----L-Q---------K------------------------------------------------------------E---Q--------------------KDFLK--------------------Q------------AA-D----Y----------G--------N------------------------------------------------FVAV----------------------CYSQ-------------------
>WP_130530340.1/49-104
---KA-G-VPDLM-------IP--------------VA-------------------------------K----G-------N-YHG---------------LFIEMKR---------------VK-----------N------------------------S------------K-----V-S---------V------------------------------------------------------------Q---Q--------------------EQWIE--------------------L------------LN-K----Q----------G--------Y------------------------------------------------KAIV----------------------CYGS-------------------
>WP_005728335.1/53-106
---PS-G-FPDLF-------GF---R----------WT-------------------------------D----G-------K-I-----------------FFIEVKN----------------V-----------K------------------------G------------R-----L-R---------P------------------------------------------------------------D---Q--------------------IVFHK--------------------M------------LQ-R----H----------G--------I------------------------------------------------IHGV----------------------ARSV-------------------
>WP_058790590.1/68-125
---RA-G-MPDIN-------VD--------------IA-------------------------------R----G-------G-YFG---------------MRIEFKA----------------TP--------PHD------------------------A------------A-----V-S---------P------------------------------------------------------------S---Q--------------------LAALQ--------------------R------------LT-D----Q----------G--------Y------------------------------------------------LAIV----------------------CRGV-------------------
>CDC43160.1/42-95
---PV-G-FSDLF-------GV---R----------QS-------------------------------D----G-------K-A-----------------IFIEVKT----------------K-----------T------------------------G------------R-----I-R---------P------------------------------------------------------------E---Q--------------------KNFIE--------------------K------------MR-R----S----------G--------A------------------------------------------------VAGI----------------------CRST-------------------
>KZU98900.1/70-123
---RA-G-FPDIC-------GY---R----------KS-------------------------------D----G-------K-M-----------------FFIEVKT----------------K-----------T------------------------G------------K-----R-R---------P------------------------------------------------------------A---Q--------------------EYFAK--------------------E------------IA-Y----D----------P--------V------------------------------------------------IYGV----------------------ARSA-------------------
>WP_084482316.1/70-120
---CK-G-VPDLF-------VP--------------------------------------------------------------EWG---------------FWIEMKR----------------Q-----------K------------------------GG-----------K-----V-S---------D------------------------------------------------------------E---Q--------------------KDWIE--------------------Y------------LT-A----N----------G--------Y------------------------------------------------KAVV----------------------CKGK-------------------
>QBQ81516.1/65-127
---VK-G-VSDFI-------IL--------------IG------------------------------LK----G-------R-YPF---------------AAIEMKR----------------VNKSGK----GKA------------------------S------------P-----V-S---------K------------------------------------------------------------E---Q--------------------KAFLR--------------------R------------VR-E----L----------G--------G------------------------------------------------FAAV----------------------TYGY-------------------
>WP_118046780.1/89-143
---KP-G-VSDIC-------LP--------------YA-------------------------------S----G-------K-YNN---------------LYVELKV----------------G-----------N------------------------G------------K-----A-S---------D------------------------------------------------------------N---Q--------------------LKFVD--------------------M------------IN-S----I----------G--------G------------------------------------------------KAVV----------------------VYGS-------------------
>WP_020308925.1/53-108
---RK-G-FPDMM-------LL--------------KP-------------------------------S----G-------G-YFG---------------LFIELKR---------------IK-----------G------------------------G------------S-----V-S---------A------------------------------------------------------------E---Q--------------------NDWLH--------------------W------------LN-Q----Q----------G--------F------------------------------------------------MAAV----------------------CKGA-------------------
>WP_156319407.1/71-124
---PK-G-WPDIT-------GF---R----------HS-------------------------------D----G-------K-M-----------------ILIECKN----------------A-----------R------------------------G------------R-----L-R---------K------------------------------------------------------------D---Q--------------------QQFEK--------------------F------------IS-Q----Y----------P--------V------------------------------------------------LYGV----------------------ARSV-------------------
>WP_086242229.1/36-96
---YA-G-FPDLM-------IF--------------LP------------------------------------N-------K-I-----------------LFIEMKR----------------S-----------D------------------------K------------R-----L-S----RV-S-K------------------------------------------------------------E---Q--------------------KDWID--------------------F------------LD------IWS-ENLY---G--------V-S----------------------------------------------TAKV----------------------CYGA-------------------
>CEK34353.1/55-109
---KK-G-VPDLC-------LP--------------VP-------------------------------R----K-------N-YHG---------------LYIEMKF----------------G-----------N------------------------G------------R-----T-S---------K------------------------------------------------------------D---Q--------------------KEWIL--------------------N------------LN-N----Q----------G--------Y------------------------------------------------KAVV----------------------CNGF-------------------
>WP_154214382.1/42-95
---PK-G-FSDLF-------GF---R----------KS-------------------------------D----G-------K-M-----------------FFIEVKN----------------E-----------K------------------------G------------R-----V-R---------P------------------------------------------------------------D---Q--------------------KHFIE--------------------M------------MQ-K----N----------G--------A------------------------------------------------IAGV----------------------ARSA-------------------
>WP_154821039.1/49-103
---KA-G-VPDIC-------LP--------------VA-------------------------------K----D-------A-YCG---------------LYIELKV----------------G-----------K------------------------N------------K-----P-S---------I------------------------------------------------------------K---Q--------------------KEWIE--------------------A------------LK-E----Q----------G--------Y------------------------------------------------KVEV----------------------CYGW-------------------
>WP_092247359.1/53-107
---KA-G-VPDLH-------LP--------------IA-------------------------------K----G-------K-YIG---------------LYIEMKY----------------D-----------K------------------------G------------T-----I-Q---------K------------------------------------------------------------S---Q--------------------KEWVA--------------------G------------MV-A----A----------G--------H------------------------------------------------YACF----------------------CYGY-------------------
>WP_101504100.1/88-142
---RK-G-HPDLM-------IE--------------EP-------------------------------A----G-------K-YQI---------------LYLELKK----------------V-----------G------------------------G------------K-----L-D---------K------------------------------------------------------------E---Q--------------------KEWLK--------------------R------------HI-A----K----------G--------H------------------------------------------------ACSV----------------------SYGY-------------------
>WP_028515209.1/41-94
---PK-G-FSDLF-------GV---R----------KV-------------------------------D----G-------R-A-----------------VFIEVKT----------------T-----------Q------------------------G------------R-----P-T---------D------------------------------------------------------------Q---Q--------------------NNFLE--------------------T------------MR-K----N----------G--------A------------------------------------------------IAGV----------------------CRSP-------------------
>WP_117817613.1/63-118
---VA-G-VADLI-------LL--------------KS-------------------------------N----R-------D-YGA---------------LLIEMKT----------------I-----------K------------------------G------------R-----Q-S---------E------------------------------------------------------------S---Q--------------------KKWQK--------------------T------------VC-F----N----------EE-------Y------------------------------------------------KYVV----------------------CRSF-------------------
>AVI03127.1/64-123
---LK-G-VSDFV-------IL--------------IG------------------------------FG----G-------K-YPF---------------AAIELKR----------------Q---GK----AQA------------------------S------------P-----V-S---------K------------------------------------------------------------E---Q--------------------REFLA--------------------A------------VR-R----R----------G--------G------------------------------------------------FAAV----------------------AYGF-------------------
>CCI86694.1/43-96
---PK-G-FPDLM-------GF---R----------WS-------------------------------D----G-------R-I-----------------FFIEVKS----------------A-----------T------------------------G------------K-----P-R---------P------------------------------------------------------------E---Q--------------------ITFHR--------------------F------------LQ-S----H----------Q--------V------------------------------------------------IHGI----------------------ARST-------------------
>QCW18506.1/64-130
---RK-G-VSDFV-------IL--------------I-------------------------------------GDPSYSDMP-YPF---------------AAIELKR----------------VNKSGK----GKA------------------------S------------P-----V-S---------D------------------------------------------------------------E---Q--------------------KAFLR--------------------D------------VR-Q----R----------G--------G------------------------------------------------FAAV----------------------AYGF-------------------
>OIJ87774.1/74-127
---DA-G-WPDEV-------FG---H----------AS-------------------------------Q----S-------R-T-----------------LFVEFKT----------------D-----------S------------------------G------------R-----I-R---------P------------------------------------------------------------A---Q--------------------RLWLA--------------------H------------LS-D----C----------G--------F------------------------------------------------EVAL----------------------WRPR-------------------
>WP_140917584.1/35-86
---HR-G-WPDLV-------L---------------GR-------------------------------R----G-------R-V-----------------LFRELKT----------------M-----------K------------------------G------------R-----T-T---------P------------------------------------------------------------D---Q--------------------KAWLE--------------------L------------LN-A----A----------G--------H------------------------------------------------DAAV----------------------WRPI-------------------
>ATW61835.1/69-130
---LK-G-VSDCL-------FL--------------IP----------------------ES------LR----G-------K-HPF---------------GAIELKR----------------A---GK----TQA------------------------S------------P-----V-S---------D------------------------------------------------------------E---Q--------------------RSFLK--------------------S------------VR-E----S----------G--------G------------------------------------------------FAAV----------------------AYGR-------------------
>WP_087532337.1/494-546
---KD-G-YPDLM-------IL---K-------------------------------------------D----G-------T-V-----------------YFEEVKA----------------P-----------G------------------------D------------K-----L-R---------R------------------------------------------------------------N---Q--------------------LTTID--------------------N------------LK-Q----S----------G--------F------------------------------------------------NVQI----------------------AAVNW------------------
>WP_141031889.1/0-47
------------I-------QF---W----------PA-------------------------------Q----R-------R-Y-----------------RMVEVKG----------------P-----------G------------------------D------------R-----L-Q---------D------------------------------------------------------------N---Q--------------------LRWLQ--------------------F------------CR-E----R----------E--------M------------------------------------------------PVAV----------------------CYVRW------------------
>WP_141268768.1/489-541
---RT-G-MPDLI-------AF---------------K-------------------------------D----N-------D-Y-----------------RWIEVKG----------------P-----------G------------------------D------------K-----L-Q---------D------------------------------------------------------------N---Q--------------------IRWFK--------------------K------------FS-A----L----------G--------I------------------------------------------------KAEV----------------------CYVNH------------------
>XP_019760837.1/586-640
---FS-G-MPDLL-------IW---N----------ID-------------------------------Q----K-------I-H-----------------KFVEVKG----------------E-----------G------------------------D------------K-----L-A---------P------------------------------------------------------------N---Q--------------------TLWLL--------------------Y------------LH-E----I----------G--------A------------------------------------------------SVEV----------------------CWVHS------------------
>WP_138539119.1/496-548
---RD-G-YPDLI-------CI---N-------------------------------------------G----D-------D-V-----------------SFVEIKA----------------P-----------G------------------------D------------S-----L-R---------R------------------------------------------------------------N---Q--------------------LVTIR--------------------R------------LM-E----S----------G--------F------------------------------------------------KVDI----------------------QQVCW------------------
>MYF38468.1/495-548
---RS-G-FPDLF-------VV--------------KP-------------------------------D----D-------S-Y-----------------EFIEVKG----------------P-----------S------------------------D------------Q-----V-R---------P------------------------------------------------------------N---Q--------------------HIWLQ--------------------A------------LA-S----M----------E--------L------------------------------------------------PVSV----------------------LKFKQ------------------
>XP_022796018.1/1055-1109
---RA-G-MPDLV-------VW---N----------SS-------------------------------T----L-------D-Y-----------------MIAEVKG----------------P-----------G------------------------D------------K-----L-S---------T------------------------------------------------------------K---Q--------------------QIWLD--------------------V------------LQ-S----L----------G--------A------------------------------------------------NVEV----------------------CYVTD------------------
>VDP06118.1/336-390
---RS-G-FPDLT-------MW---N----------TT-------------------------------T----K-------T-V-----------------AVVEVKG----------------P-----------G------------------------D------------R-----L-S---------T------------------------------------------------------------K---Q--------------------RLWLD--------------------F------------FT-R----H----------E--------I------------------------------------------------RAEV----------------------CHVIG------------------
>WP_012138127.1/503-561
---RS-G-FPDLI-------RL---H----------PN-------------------------------TAGPGP-------L-Y-----------------EMIEVKG----------------P-----------G------------------------D------------R-----L-Q---------D------------------------------------------------------------H---Q--------------------RRWLA--------------------F------------FA-R----E----------G--------M------------------------------------------------PASV----------------------CYVRW------------------
>WP_090416049.1/490-544
---RA-G-MPDLI-------QF---W----------PA-------------------------------E----R-------R-Y-----------------RMIEVKG----------------P-----------G------------------------D------------R-----L-Q---------D------------------------------------------------------------N---Q--------------------KRWLA--------------------F------------CA-E----H----------G--------M------------------------------------------------PVEV----------------------CYVQW------------------
>HAW34501.1/350-402
---YL-G-WPDLL-------LH---R-------------------------------------------E----G-------E-F-----------------RFVEVKS----------------S-----------S------------------------D------------R-----L-S---------D------------------------------------------------------------D---Q--------------------KRWIA--------------------D------------NH-D----VL---------K--------L------------------------------------------------PFAI----------------------AKIH-------------------
>WP_071505176.1/503-556
---TR-G-FPDLL-------VW--------------RD-------------------------------S----G-------E-Y-----------------AFVEVKS----------------P-----------T------------------------D------------H-----L-G---------A------------------------------------------------------------Q---Q--------------------LHWLE--------------------F------------FQ-T----I----------G--------V------------------------------------------------TGMV----------------------LRVIW------------------
>RRT76165.1/156-214
---SS-G-MPDLL-------LW---R----------FH---------------------------GDKGE----G-------E-A-----------------KLVEVKG----------------P-----------T------------------------D------------R-----L-S---------E------------------------------------------------------------Q---Q--------------------RAWLL--------------------T------------LM-D----C----------G--------F------------------------------------------------DTEV----------------------CKVTP------------------
>WP_114463186.1/526-578
---TR-G-FPDLM-------VW---------------D-------------------------------E----K-------G-L-----------------ELIEVKS----------------P-----------T------------------------D------------H-----L-S---------S------------------------------------------------------------Q---Q--------------------LHWMH--------------------F------------MA-D----L----------G--------V------------------------------------------------KARV----------------------LRVEW------------------
>WP_086623071.1/508-566
---RS-G-MPDLI-------RF---Y----------PN-------------------------------APEGSP-------R-Y-----------------EMIEVKG----------------P-----------G------------------------D------------R-----L-Q---------D------------------------------------------------------------N---Q--------------------KRWIA--------------------F------------CA-Q----H----------D--------M------------------------------------------------PVTV----------------------CHVRW------------------
>OIO30849.1/122-176
---SG-G-CWDVF-------VW---K------------------------------------------------G-------DTM-----------------LFIELKR----------------QK----------K------------------------D------------S-----I-R---------E------------------------------------------------------------T---Q--------------------IQWLE--------------------K-----------SLD----------------YG--------F---------------------MAN------------------------NFAF----------------------IE------------------W--
>WP_048372156.1/490-544
---RA-G-MPDLI-------QF---W----------PA-------------------------------Q----K-------A-Y-----------------RMIEVKG----------------P-----------G------------------------D------------R-----L-Q---------D------------------------------------------------------------N---Q--------------------LRWLA--------------------L------------CE-Q----H----------Q--------M------------------------------------------------PVTV----------------------CYVQW------------------
>WP_163577586.1/509-567
---RA-G-LPDLI-------QF---H----------PA-------------------------------AAAGEP-------R-Y-----------------RLIEVKG----------------P-----------G------------------------D------------R-----L-Q---------D------------------------------------------------------------N---Q--------------------RRWLS--------------------F------------FC-T----Q----------G--------I------------------------------------------------PAAV----------------------CHVRW------------------
>MBT43735.1/479-531
---RS-G-FPDLW-------LY---------------K-------------------------------Q----G-------E-V-----------------KLVEVKA----------------P-----------G------------------------D------------S-----L-R---------L------------------------------------------------------------N---Q--------------------QQWLR--------------------H------------LT-Q----N----------D--------V------------------------------------------------NVIV----------------------LNVNP------------------
>WP_046308479.1/487-540
---RA-G-HPDLF-------MV---------------K-------------------------------E----G-------K-C-----------------QFVEVKG----------------P-----------G------------------------D------------K-----L-Q---------H------------------------------------------------------------H---Q--------------------VRWLN--------------------F------------FA-T----H----------G--------L------------------------------------------------SAHT----------------------LYVSAD-----------------
>MYG13808.1/488-541
---RT-G-FPDLL-------VL--------------YG-------------------------------A----R-------D-Y-----------------EFVEVKG----------------P-----------T------------------------D------------S-----L-Q---------P------------------------------------------------------------A---Q--------------------RQWFN--------------------Y------------LE-S----N----------G--------F------------------------------------------------KARV----------------------LKFKA------------------
>WP_158188699.1/488-542
---RS-G-LPDLI-------QF---W----------PS-------------------------------D----G-------R-Y-----------------RLIEVKG----------------P-----------G------------------------D------------R-----L-Q---------D------------------------------------------------------------N---Q--------------------KRWIE--------------------F------------AL-G----H----------S--------I------------------------------------------------PIAV----------------------CYVQW------------------
>WP_039466574.1/484-536
---RN-G-MPDLI-------AF---------------K-------------------------------D----G-------E-Y-----------------QWIEVKG----------------P-----------G------------------------D------------K-----L-Q---------D------------------------------------------------------------N---Q--------------------WRWIH--------------------H------------FK-Q----L----------A--------I------------------------------------------------PFAV----------------------CYVEN------------------
>CEL59630.1/787-841
---GG-G-VPDLF-------VW---N----------TA-------------------------------E----K-------T-C-----------------KFVEVKG----------------P-----------G------------------------D------------N-----L-S---------E------------------------------------------------------------T---Q--------------------RVWID--------------------V------------LL-G----A----------G--------V------------------------------------------------DVEL----------------------CRVYE------------------
>WP_144167382.1/563-615
---RS-G-HPDLV-------LF--------------DA-------------------------------E----G-------R-I-----------------SWLEVKG----------------P-----------G------------------------D------------K-----L-A---------D------------------------------------------------------------H---Q--------------------IYWLN--------------------F------------LS-D----L----------G---------------------------------------------------------EARV----------------------CYVDW------------------
>XP_008531300.1/902-956
---RG-G-LPDLV-------VW---N----------SQ-------------------------------S----H-------R-F-----------------KLVEVKG----------------P-----------N------------------------D------------R-----L-S---------H------------------------------------------------------------K---Q--------------------MIWLA--------------------E------------LQ-K----L----------G--------A------------------------------------------------EVEV----------------------CHVVA------------------
>WP_163371291.1/507-561
---RT-G-FPDLI-------LF---D----------QE-------------------------------N----S-------R-Y-----------------QWLEVKG----------------P-----------G------------------------D------------R-----L-Q---------E------------------------------------------------------------N---Q--------------------KLWLA--------------------F------------FQ-E----N----------G--------I------------------------------------------------PAEV----------------------VYVRW------------------
>RXN93436.1/349-406
---AS-G-LPDLV-------RF---R----------PA-------------------------------E-ADEH-------R-Y-----------------ALIEVKG----------------P-----------G------------------------D------------R-----L-Q---------D------------------------------------------------------------N---Q--------------------LRWIA--------------------Y------------NQ-A----H----------G--------I------------------------------------------------PVQV----------------------CHVAW------------------
>WP_107166166.1/494-546
---RS-G-MPDLI-------MF---------------N-------------------------------D----T-------G-Y-----------------QWVEVKG----------------P-----------G------------------------D------------K-----L-Q---------N------------------------------------------------------------H---Q--------------------LRWLA--------------------F------------FA-Q----H----------Q--------I------------------------------------------------PAQV----------------------AYVTY------------------
>WP_138568201.1/491-543
---KD-G-YPDLI-------CV---K-------------------------------------------D----A-------E-F-----------------FCVEVKA----------------L-----------G------------------------D------------S-----L-R---------R------------------------------------------------------------N---Q--------------------LVTMN--------------------Q------------LL-K----A----------G--------F------------------------------------------------DVSI----------------------KKVEW------------------
>CBQ73694.1/878-933
---SS-G-MPDLV-------VW---R----------MR-------------------------------D----K-------V-V-----------------RFVEVKG----------------P-----------G------------------------D------------R-----L-S---------E------------------------------------------------------------T---Q--------------------KVWID--------------------V------------LL-R----A----------G--------V------------------------------------------------EVQL----------------------GMVREA-----------------
>WP_024033737.1/519-571
---KD-G-YPDLM-------VI---N-------------------------------------------N----G-------Q-V-----------------HFEEVKA----------------P-----------G------------------------D------------K-----L-R---------R------------------------------------------------------------N---Q--------------------LTTID--------------------N------------LK-N----V----------G--------F------------------------------------------------TVHI----------------------AAVKW------------------
>GAK84241.1/25-77
---RN-G-MPDLI-------AF---------------K-------------------------------D----G-------Q-F-----------------EWIEVKG----------------P-----------G------------------------D------------K-----L-Q---------D------------------------------------------------------------N---Q--------------------IRWFK--------------------Q------------FR-R----L----------S--------V------------------------------------------------PFSV----------------------CYVDH------------------
>PRQ71262.1/791-845
---TG-G-IPDLC-------LW---N----------PS-------------------------------T----S-------R-A-----------------LFAEIKG----------------P-----------G------------------------D------------Q-----L-S---------E------------------------------------------------------------T---Q--------------------KVWID--------------------V------------LL-G----A----------G--------V------------------------------------------------GVEV----------------------VRVVE------------------
>WP_110646862.1/186-236
---SH-G-WPDLE-------LT-----------------------------------------------N----GT------E-V-----------------LMVEVKV----------------K------------------------------------D------------R-----L-T---------A------------------------------------------------------------H---Q--------------------KITIP--------------------R------------LI-S----M----------G--------V------------------------------------------------GCRL----------------------IRLV-------------------
>WP_071462853.1/487-538
---RA-G-FPDLW-------LY---------------R-------------------------------D----K-------Q-V-----------------MLVEVKG----------------P-----------G------------------------D------------T-----L-R---------P------------------------------------------------------------N---Q--------------------IRWLR--------------------A------------LN-E----V----------G--------V------------------------------------------------NANL----------------------ALVK-------------------
>WP_075273002.1/531-587
---RS-G-LPDLI-------VF---N----------ST-------------------------------N-KNEH-------L-Y-----------------ELIEVKG----------------P-----------G------------------------D------------T-----L-Q---------K------------------------------------------------------------N---Q--------------------QAWLQ--------------------C------------FA-R----A----------G--------I------------------------------------------------PASV----------------------LYVR-------------------
>TBU49163.1/853-907
---TG-G-VPDLI-------IW---N----------EV-------------------------------E----G-------Y-A-----------------KFVEVKG----------------P-----------G------------------------D------------T-----L-Q---------E------------------------------------------------------------N---Q--------------------KVWID--------------------V------------LL-Q----A----------G--------M------------------------------------------------PVEV----------------------CHVYE------------------
>KRY73288.1/662-716
---SS-G-FPDLV-------VW---N----------VQ-------------------------------S----R-------D-I-----------------KVAEVKG----------------P-----------G------------------------D------------R-----L-S---------W------------------------------------------------------------K---Q--------------------KAWLS--------------------H------------FI-K----S----------G--------I------------------------------------------------HAEV----------------------CLVKG------------------
>WP_013233317.1/492-546
---RS-G-FPDLI-------QF---W----------PQ-------------------------------Q----R-------R-Y-----------------RMIEVKG----------------P-----------G------------------------D------------R-----L-Q---------D------------------------------------------------------------N---Q--------------------QRWLA--------------------F------------CA-Q----H----------Q--------M------------------------------------------------PVAV----------------------CYLQW------------------
>WP_073270651.1/508-561
---RN-G-LPDLI-------LF--------------PS-------------------------------S----G-------G-Y-----------------ELVEVKG----------------P-----------G------------------------D------------R-----L-Q---------Q------------------------------------------------------------N---Q--------------------QRWLA--------------------Y------------FA-R----H----------Q--------I------------------------------------------------PHRV----------------------LHVEW------------------
>WP_136485866.1/484-536
---RN-G-MPDLI-------AF---------------K-------------------------------E----G-------Q-F-----------------EWIEVKG----------------P-----------G------------------------D------------K-----L-Q---------D------------------------------------------------------------N---Q--------------------WRWMA--------------------R------------FE-Q----L----------K--------V------------------------------------------------PFSV----------------------CYVNH------------------
>WP_141321440.1/502-558
---RS-G-LPDLI-------QF---L----------PD-------------------------------G--PAP-------H-Y-----------------RLIEVKG----------------P-----------G------------------------D------------R-----L-Q---------D------------------------------------------------------------N---Q--------------------RRWLS--------------------F------------FQ-A----R----------R--------M------------------------------------------------PVAV----------------------CHVGW------------------
>RXM30069.1/910-964
---RG-G-LPDLV-------VW---E----------TQ-------------------------------N----N-------T-Y-----------------KLVEVKG----------------P-----------N------------------------D------------R-----L-S---------H------------------------------------------------------------K---Q--------------------MIWLH--------------------E------------LQ-Q----L----------G--------A------------------------------------------------EVEV----------------------CHVTA------------------
>MAX87525.1/502-555
---KA-G-LPDLI-------RF--------------PA-------------------------------S----E-------G-F-----------------ELLEVKG----------------P-----------G------------------------D------------T-----L-Q---------K------------------------------------------------------------N---Q--------------------KVWFA--------------------E------------FE-R----L----------G--------I------------------------------------------------PARV----------------------IRVKD------------------
>WP_094062564.1/508-560
---RA-G-WPDLT-------LW---R-------------------------------------------A----D-------E-V-----------------RFVEVKG----------------P-----------S------------------------D------------S-----I-H---------A------------------------------------------------------------S---Q--------------------ARLVR--------------------D------------LL-NP---L----------A--------H------------------------------------------------HVTL----------------------AEII-------------------
>WP_094838021.1/487-541
---RT-G-LPDLI-------RF---V----------PG-------------------------------E----K-------R-Y-----------------ELIEIKG----------------P-----------G------------------------D------------K-----L-Q---------D------------------------------------------------------------N---Q--------------------IRWLQ--------------------Y------------CA-A----H----------G--------I------------------------------------------------AAHV----------------------CHVRW------------------
>PIX53966.1/148-200
---FC-G-WPDLL-------VF---D-------------------------------------------D----K-------S-F-----------------FFVEVKS----------------R-----------N------------------------D------------K-----L-S---------E------------------------------------------------------------D---Q--------------------KNWLL--------------------G------------NK-E----HM---------G--------F------------------------------------------------KAKI----------------------FKVG-------------------
>WP_128544779.1/508-561
---TR-G-FPDLL-------VW--------------NE-------------------------------E----G-------H-Y-----------------EFVEVKS----------------P-----------T------------------------D------------H-----L-G---------A------------------------------------------------------------Q---Q--------------------LHWLE--------------------F------------FQ-T----I----------G--------V------------------------------------------------KAGV----------------------LRVVW------------------
>WP_022561513.1/484-536
---RA-G-QPDLV-------AF---------------K-------------------------------N----G-------E-L-----------------KFIEVKG----------------P-----------G------------------------D------------K-----L-Q---------Q------------------------------------------------------------N---Q--------------------IRWLQ--------------------K------------FQ-Q----L----------G--------V------------------------------------------------NAEV----------------------CYVNY------------------
>WP_010558413.1/515-567
---CD-G-YPDLM-------YI---E-------------------------------------------Q----G-------E-V-----------------FFEEIKA----------------P-----------G------------------------D------------S-----L-R---------R------------------------------------------------------------T---Q--------------------LVSIK--------------------Q------------LI-N----A----------G--------F------------------------------------------------NVSI----------------------QRTEW------------------
>MBP55949.1/505-563
---RS-G-FPDLI-------RF---R----------PD-------------------------------HSDPNR-------R-Y-----------------EMIEVKG----------------P-----------G------------------------D------------R-----L-Q---------D------------------------------------------------------------H---Q--------------------TRWLE--------------------F------------CV-D----H----------G--------I------------------------------------------------PVSV----------------------CYVRW------------------
>WP_039480778.1/484-536
---RS-G-MPDLI-------AF---------------K-------------------------------D----G-------T-F-----------------EWIEVKG----------------P-----------G------------------------D------------K-----L-Q---------D------------------------------------------------------------N---Q--------------------WRWFN--------------------E------------FE-R----F----------D--------V------------------------------------------------PFSV----------------------CYVNQ------------------
>ACS43523.1/280-330
---QG-G-HPDLT-------IS-----------------------------------------------G----S-------E-L-----------------RFVEVKG----------------K------------------------------------D------------R-----M-H---------A------------------------------------------------------------N---Q--------------------ASWIV--------------------D------------IA-EP---L----------G--------L------------------------------------------------DVTV----------------------LKVG-------------------
>XP_026565638.1/965-1019
---RG-G-LPDLV-------VW---K----------AE-------------------------------R----G-------Q-F-----------------KLVEVKG----------------P-----------G------------------------D------------R-----L-S---------H------------------------------------------------------------K---Q--------------------TVWLD--------------------K------------LQ-K----L----------G--------A------------------------------------------------SVEV----------------------CHVEA------------------
>XP_015837204.1/697-751
---QS-G-FPDLI-------VW---N----------VE-------------------------------E----G-------R-A-----------------KFVEVKG----------------E-----------N------------------------D------------K-----L-S---------I------------------------------------------------------------K---Q--------------------KLWLN--------------------Y------------LC-D----S----------G--------A------------------------------------------------SVEV----------------------CRVEP------------------
>PWA46851.1/801-858
---SS-G-MPDLL-------LW---R----------FH---------------------------SD-YS----G-------E-A-----------------KLVEVKG----------------P-----------R------------------------D------------R-----L-S---------E------------------------------------------------------------Q---Q--------------------RAWLL--------------------F------------FM-D----S----------G--------F------------------------------------------------SAEV----------------------CKVNP------------------
>WP_102322490.1/104-157
---LA-G-EPDLF-------LY--------------KD-------------------------------D----G-------S-V-----------------LFMEVKK----------------E-----------S------------------------D------------R-----I-S---------K------------------------------------------------------------A---Q--------------------IDCLS--------------------Q------------IK-S----IL--DCEV---G------VVYLA-----------------------------------------------------------------------------------------------
>EAA8989700.1/107-158
---RS-G-WPDLT-------LI---R-------------------------------------------D----K-------S-I-----------------KFVEVKT----------------T------------------------------------D------------N-----L-H---------K------------------------------------------------------------S---Q--------------------LTTIP--------------------V------------IL-DV---L----------P--------N------------------------------------------------TIVV----------------------CRVK-------------------
>WP_136937854.1/549-605
---RA-G-LPDLI-------QF---F----------PE-------------------------------N--SRE-------R-Y-----------------RMIEVKA----------------P-----------T------------------------D------------R-----L-Q---------D------------------------------------------------------------N---Q--------------------RQWLA--------------------L------------FA-R----H----------A--------I------------------------------------------------PALE----------------------CRVEW------------------
>WP_094812739.1/483-537
---RS-G-LPDLI-------RF---G----------PQ-------------------------------P----G-------Q-Y-----------------ELIEVKG----------------P-----------G------------------------D------------R-----L-Q---------D------------------------------------------------------------N---Q--------------------IAWLR--------------------Y------------CA-R----H----------G--------I------------------------------------------------PARV----------------------CYVSW------------------
>WP_128726176.1/491-544
---KS-G-FPDLM-------IV--------------DE-------------------------------K----A-------G-L-----------------RFEEIKA----------------P-----------G------------------------D------------S-----L-S---------R------------------------------------------------------------S---Q--------------------LVNIS--------------------K------------LL-Q----C----------N--------I------------------------------------------------PARL----------------------QTVEW------------------
>XP_003096869.1/799-853
---RS-G-FPDLT-------LW---N----------PE-------------------------------K----K-------T-V-----------------AVIEVKG----------------P-----------G------------------------D------------R-----L-S---------T------------------------------------------------------------K---Q--------------------RLWLS--------------------V------------FA-D----N----------G--------I------------------------------------------------ESEV----------------------CHVEA------------------
>XP_026811519.1/875-929
---LH-G-MPDLV-------VW---D----------VS-------------------------------K----H-------K-C-----------------MFVEVKG----------------P-----------N------------------------D------------K-----L-S---------E------------------------------------------------------------K---Q--------------------YSWLL--------------------K------------LM-E----F----------G--------A------------------------------------------------NVEV----------------------CHVVE------------------
>GAC30217.1/497-549
---SD-G-FPDLM-------LI---D-------------------------------------------N----E-------K-L-----------------RFEEVKS----------------E-----------G------------------------D------------Q-----L-R---------R------------------------------------------------------------N---Q--------------------LLSIQ--------------------K------------LR-S----F----------G--------F------------------------------------------------DVRI----------------------TNVNW------------------
>WP_117337263.1/525-579
---RS-G-LPDLV-------RF---W----------PA-------------------------------E----A-------R-Y-----------------ELIEVKG----------------P-----------G------------------------D------------R-----L-Q---------D------------------------------------------------------------N---Q--------------------IRWLE--------------------Y------------CV-E----H----------G--------M------------------------------------------------PVRV----------------------LDVRW------------------
>XP_003071589.1/762-816
---GS-G-VPDLF-------LW---S----------ME-------------------------------R----K-------E-V-----------------MFVEVKS----------------L-----------N------------------------D------------R-----L-S---------D------------------------------------------------------------S---Q--------------------RLWIH--------------------V------------LT-G----A----------G--------V------------------------------------------------RVEL----------------------CNAVA------------------
>TNN08371.1/735-789
---KS-G-LPDLL-------LW---S----------PT-------------------------------E----T-------R-A-----------------KIVEVKG----------------P-----------G------------------------D------------H-----L-S---------T------------------------------------------------------------Q---Q--------------------IMWLD--------------------V------------LF-Q----A----------G--------A------------------------------------------------DVEI----------------------CLVSA------------------
>WP_138240768.1/495-547
---RT-G-MPDLI-------MF---------------N-------------------------------E----K-------D-Y-----------------LWVEIKG----------------P-----------G------------------------D------------K-----L-Q---------N------------------------------------------------------------N---Q--------------------LRWLQ--------------------F------------FS-K----H----------H--------I------------------------------------------------PAEV----------------------AYVQW------------------
>WP_023734906.1/484-536
---RD-G-FPDLM-------IE---F-------------------------------------------N----G-------E-V-----------------AFLEVKA----------------E-----------G------------------------D------------A-----V-R---------R------------------------------------------------------------N---Q--------------------LTRLR--------------------Q------------LS-S----A----------G--------I------------------------------------------------KAEI----------------------VRVDF------------------
>WP_117952689.1/486-540
---RR-G-FPDLL-------AL---G----------SS-------------------------------P----G-------N-Y-----------------RMIEVKG----------------P-----------G------------------------D------------A-----L-Q---------D------------------------------------------------------------S---Q--------------------RRWLR--------------------F------------FA-R----E----------G--------I------------------------------------------------PASV----------------------ARVEW------------------
>WP_054547037.1/508-560
---RT-G-MPDLI-------TF---------------K-------------------------------D----K-------E-F-----------------HWVEVKG----------------P-----------G------------------------D------------K-----L-Q---------D------------------------------------------------------------N---Q--------------------WRWIK--------------------E------------FE-R----L----------S--------V------------------------------------------------PFSV----------------------CYVNQ------------------
>WP_105257978.1/490-542
---KD-G-YPDLM-------VI---A-------------------------------------------Q----G-------K-L-----------------RFEEIKA----------------P-----------G------------------------D------------S-----L-R---------R------------------------------------------------------------N---Q--------------------LLAIR--------------------Q------------LQ-R----A----------G--------F------------------------------------------------EVQV----------------------QSVSW------------------
>RDZ65096.1/164-218
---FS-G-APDLV-------GI--------------DQ--------------------------------------------QLFGGP--------------VLVEVKA----------------H-----------T------------------------D------------Q-----F-Q---------D------------------------------------------------------------T---Q--------------------EHWMG--------------------T------------FR-N-----------------------LF-T----------------------------------------------DVYV----------------------CEVR-------------------
>HAU05571.1/497-539
---KD-G-YPDLM-------VL---K-------------------------------------------G----D-------K-L-----------------TFEEVKA----------------P-----------G------------------------D------------K-----L-R---------R------------------------------------------------------------N---Q--------------------LVSIE--------------------V------------LK-Q----H----------G----------------------------------------------------------------------------------------------------------
>RMB94455.1/894-948
---RG-G-LPDLL-------VW---R----------SH-------------------------------S----R-------H-F-----------------KLVEVKG----------------P-----------N------------------------D------------R-----L-S---------P------------------------------------------------------------K---Q--------------------MLWLS--------------------E------------LH-K----L----------G--------A------------------------------------------------AVEV----------------------CHVQD------------------
>WP_116894771.1/171-222
---RA-G-WPDLI-------VI---K-------------------------------------------D----G-------T-M-----------------KLIEVKT----------------S------------------------------------D------------K-----L-L---------D------------------------------------------------------------S---Q--------------------LRFAR--------------------G------------IG-TP---M----------G--------F------------------------------------------------DCGV----------------------VRLK-------------------
>CEG81528.1/533-588
---QS-G-MPDLC-------CW---N----------YE-------------------------------K----K-------E-C-----------------LFSEVKG----------------P-----------G------------------------D------------T-----L-S---------E------------------------------------------------------------T---Q--------------------KLWID--------------------T------------LT-S----V----------G--------I------------------------------------------------QVEV----------------------CFVKLW-----------------
>RKF72228.1/851-905
---RS-G-MPDLF-------LW---H----------VE-------------------------------K----G-------E-V-----------------VFVEVKS----------------A-----------H------------------------D------------R-----L-S---------E------------------------------------------------------------T---Q--------------------RLWIH--------------------V------------LT-D----A----------G--------L------------------------------------------------RVEL----------------------CHAVA------------------
>MBN24365.1/563-615
---KD-G-YPDLM-------VI---E-------------------------------------------H----Q-------Q-L-----------------RFEEVKA----------------P-----------G------------------------D------------Q-----L-R---------A------------------------------------------------------------N---Q--------------------LVSID--------------------A------------LQ-N----A----------G--------F------------------------------------------------NVGV----------------------CQVEW------------------
>WP_161459983.1/498-550
---RS-G-QPDLV-------MF---------------R-------------------------------N----G-------H-I-----------------QWVEVKG----------------P-----------G------------------------D------------T-----L-Q---------A------------------------------------------------------------N---Q--------------------KRWLR--------------------L------------FQ-Q----L----------G--------L------------------------------------------------EARV----------------------NHVVW------------------
>ANG63131.1/154-205
---RS-G-WPDLI-------IV---K-------------------------------------------G----R-------E-V-----------------RFIEVKT----------------T------------------------------------D------------K-----F-H---------K------------------------------------------------------------S---Q--------------------LLTIP--------------------T------------FK-EI---L----------P--------Y------------------------------------------------DFSV----------------------CRVR-------------------
>WP_022944260.1/488-540
---KD-G-YPDLM-------VI---T-------------------------------------------S----G-------K-V-----------------RFEEIKA----------------P-----------G------------------------D------------S-----L-R---------R------------------------------------------------------------N---Q--------------------LVALK--------------------Q------------LQ-R----A----------G--------F------------------------------------------------DVSV----------------------QTVRW------------------
>WP_143492358.1/43-97
---RA-G-LPDLI-------QF---W----------PA-------------------------------Q----R-------R-Y-----------------RMVEVKG----------------P-----------G------------------------D------------R-----L-Q---------D------------------------------------------------------------N---Q--------------------LRWLQ--------------------F------------CR-E----R----------E--------M------------------------------------------------PVAV----------------------CYVRW------------------
>RDB22242.1/862-916
---SS-G-VPDLI-------IW---D----------YT-------------------------------K----G-------L-C-----------------KFVEVKG----------------P-----------G------------------------D------------R-----P-Q---------E------------------------------------------------------------N---Q--------------------KLWFD--------------------S------------LL-G----A----------G--------A------------------------------------------------NVEI----------------------CKVLD------------------
>MAR28172.1/546-599
---RK-G-FPDLF-------LC--------------YE-------------------------------D----G-------R-A-----------------EFVEVKG----------------P-----------T------------------------D------------Q-----L-Q---------P------------------------------------------------------------Q---Q--------------------RAWFA--------------------I------------LR-D----M----------G--------I------------------------------------------------DARI----------------------VKLKA------------------
>WP_131956058.1/514-566
---TR-G-FPDLM-------VW---------------N-------------------------------E----D-------E-Y-----------------AFIEIKS----------------P-----------T------------------------D------------H-----L-S---------S------------------------------------------------------------R---Q--------------------LHWQH--------------------F------------FA-E----H----------G--------V------------------------------------------------QSRI----------------------VRVKW------------------
>MAW47898.1/483-536
---RS-G-FPDLF-------IC--------------YG-------------------------------R----G-------D-F-----------------EFIEVKG----------------P-----------G------------------------D------------Q-----L-Q---------P------------------------------------------------------------Q---Q--------------------RAWFR--------------------V------------FD-E----L----------K--------L------------------------------------------------PARV----------------------AKLRP------------------
>KPJ12470.1/734-788
---HS-G-FPDLT-------IW---N----------QI-------------------------------T----K-------Q-I-----------------KFVEVKT----------------D-----------S------------------------D------------K-----P-S---------V------------------------------------------------------------K---Q--------------------LQWLK--------------------Y------------LV-G----A----------G--------L------------------------------------------------RAEF----------------------CYVGT------------------
>WP_094858360.1/492-546
---RS-G-LPDLV-------RF---W----------PA-------------------------------E----A-------R-Y-----------------ELIEVKG----------------P-----------G------------------------D------------R-----L-Q---------D------------------------------------------------------------N---Q--------------------VRWLA--------------------Y------------AA-R----H----------G--------L------------------------------------------------PVRV----------------------CHVRW------------------
>KOX79623.1/863-917
---RA-G-FPDLI-------VW---N----------YD-------------------------------T----K-------E-H-----------------KIIEVKG----------------P-----------R------------------------D------------V-----L-S---------I------------------------------------------------------------K---Q--------------------RLWLE--------------------Y------------LH-Q----L----------E--------L------------------------------------------------NTEV----------------------CLVQD------------------
>WP_145249608.1/492-546
---RT-G-LPDLI-------QF---W----------PA-------------------------------E----G-------R-Y-----------------RMIEVKG----------------P-----------G------------------------D------------R-----L-Q---------D------------------------------------------------------------N---Q--------------------RRWLD--------------------F------------FA-A----H----------D--------I------------------------------------------------PVSV----------------------CHVQW------------------
>XP_007914785.1/787-842
---GG-G-IPDLV-------LW---R----------TE---------------------------P---Q----P-------E-C-----------------MFAEVKS----------------A-----------N------------------------D------------R-----L-S---------D------------------------------------------------------------T---Q--------------------RLWIH--------------------V------------LT-G----A----------G--------V------------------------------------------------RVAL----------------------VNAIA------------------
>WP_077660195.1/486-538
---RR-G-HPDLF-------MC---------------R-------------------------------G----D-------A-Y-----------------QWVEVKG----------------P-----------G------------------------D------------V-----L-Q---------P------------------------------------------------------------H---Q--------------------SRWLQ--------------------F------------FH-Q----N----------G--------I------------------------------------------------CAKV----------------------VYVTS------------------
>XP_014399069.1/942-962
---RG-G-LPDLV-------VW---S----------SQ-------------------------------D----R-------R-C-----------------KEF--------------------------------------------------------------------------------------------------------------------------------------------------------------------------------------------------------------------------------------------------------------------------------------------------------------------------------------------------
>XP_020687577.1/874-933
---SS-G-MPDLL-------LW---R----------FR--------------------------GGDMDG----G-------E-A-----------------KLVEVKG----------------P-----------R------------------------D------------R-----L-S---------E------------------------------------------------------------Q---Q--------------------RAWIL--------------------T------------LM-E----C----------G--------F------------------------------------------------DAEV----------------------CKVSP------------------
>GER49893.1/899-956
---SS-G-MPDLL-------LW---R----------LH---------------------------DCYYS----G-------E-A-----------------KLVEVKG----------------P-----------R------------------------D------------R-----L-S---------E------------------------------------------------------------Q---Q--------------------RAWLL--------------------V------------LM-D----C----------G--------F------------------------------------------------CVEV----------------------YLVK-------------------
>WP_116859340.1/352-404
---YL-G-WPDLL-------LR---R-------------------------------------------N----D-------E-I-----------------LFIEVKS----------------S-----------S------------------------D------------K-----L-S---------A------------------------------------------------------------E---Q--------------------MRWIG--------------------D------------NH-D----IL---------K--------L------------------------------------------------PFRM----------------------AKLH-------------------
>WP_151056575.1/500-554
---RS-G-LPDLI-------QF---F----------PE-------------------------------Q----Q-------T-Y-----------------RMIEVKG----------------P-----------G------------------------D------------R-----I-Q---------D------------------------------------------------------------N---Q--------------------QRWLE--------------------Y------------FA-Q----H----------Q--------I------------------------------------------------PAEV----------------------CYVRW------------------
>WP_114728758.1/181-233
---RK-G-WADVT-------IW---K-------------------------------------------D----G-------H-V-----------------KFLEVKA----------------P-----------G------------------------D------------R-----I-Q---------S------------------------------------------------------------N---Q--------------------KVIIE--------------------K------------FV-KP---L----------S--------L------------------------------------------------DFAI----------------------VDVF-------------------
>RZI44742.1/490-544
---RS-G-FPDLI-------QF---D----------PH-------------------------------G----K-------S-Y-----------------RMIEVKA----------------P-----------G------------------------D------------R-----L-Q---------D------------------------------------------------------------N---Q--------------------VRWLE--------------------Y------------CV-A----H----------G--------M------------------------------------------------PVAV----------------------CHVQW------------------
>WP_018275938.1/507-561
---RN-G-LPDLI-------YF--------------PD-------------------------------E----G-------G-Y-----------------ELVEVKG----------------P-----------G------------------------D------------R-----L-Q---------K------------------------------------------------------------N---Q--------------------LRWLH--------------------Y------------FA-E----H----------H--------I------------------------------------------------PCQV----------------------AYVQWQ-----------------
>TIB39943.1/614-668
---TG-G-MPDLV-------LW---R----------TD-------------------------------T----H-------T-A-----------------KFAEVKG----------------P-----------G------------------------D------------T-----L-S---------E------------------------------------------------------------T---Q--------------------KVWND--------------------V------------LL-S----T----------Q--------C------------------------------------------------EVDL----------------------CHVVA------------------
>PLW40476.1/1175-1230
---TA-G-APDLC-------LW---N----------LT-------------------------------R----R-------L-C-----------------KFVEVKG----------------P-----------G------------------------D------------K-----L-S---------E------------------------------------------------------------Q---Q--------------------KNWFS--------------------L------------LL-K----AE---------G--------I------------------------------------------------QVEI----------------------CSVKE------------------
>XP_019333003.1/988-1033
---RG-G-LPDLV-------VW---S----------TH-------------------------------D----H-------C-F-----------------K-----D----------------P-----------I------------------------Q------------R-----M-E---------I------------------------------------------------------------P---G--------------------LFYRY--------------------I------------CE-ED---T----------G--------S------------------------------------------------GVD------------------------H---------------------
>WP_064196820.1/498-550
---LR-G-FPDLF-------IW---------------D-------------------------------N----D-------S-Y-----------------CFVEVKS----------------P-----------T------------------------D------------N-----L-S---------N------------------------------------------------------------Q---Q--------------------LSWLQ--------------------Y------------FE-N----I----------G--------V------------------------------------------------HAKV----------------------LRVYW------------------
>WP_114764601.1/488-540
---RN-G-MPDLI-------AF---------------K-------------------------------D----G-------Q-F-----------------EWIEVKG----------------P-----------G------------------------D------------K-----L-Q---------D------------------------------------------------------------N---Q--------------------IRWFK--------------------Q------------FS-R----L----------G--------V------------------------------------------------PFSV----------------------CYVDH------------------
>WP_090538498.1/493-547
---RT-G-MPDLI-------QF---W----------PQ-------------------------------Q----Q-------R-Y-----------------RMIEVKG----------------P-----------G------------------------D------------R-----L-Q---------D------------------------------------------------------------N---Q--------------------RRWLD--------------------Y------------CA-R----H----------Q--------M------------------------------------------------PVEV----------------------CYVQW------------------
>KZT27328.1/812-866
---GG-G-VPDLI-------IW---N----------AE-------------------------------S----C-------D-C-----------------KFVEVKG----------------P-----------G------------------------D------------K-----L-Q---------E------------------------------------------------------------N---Q--------------------KLWSD--------------------V------------LL-G----A----------G--------T------------------------------------------------VVEV----------------------CHVEE------------------
>WP_099470364.1/184-236
---RR-G-WPDIT-------MW---R-------------------------------------------G----R-------Q-L-----------------RFVEVKA----------------P-----------G------------------------D------------S-----L-G---------K------------------------------------------------------------S---Q--------------------KVIAQ--------------------A------------FA-TP---L----------G--------L------------------------------------------------DFTL----------------------LDVV-------------------
>WP_163391639.1/490-542
---RA-G-HPDLF-------MV---------------K-------------------------------G----N-------T-C-----------------QFIEVKG----------------P-----------G------------------------D------------K-----L-Q---------H------------------------------------------------------------H---Q--------------------VRWLN--------------------F------------LN-S----H----------H--------I------------------------------------------------ISKV----------------------LYVED------------------
>OCF74066.1/880-934
---SS-G-VPDLI-------VW---N----------YE-------------------------------K----K-------E-A-----------------RFVEVKG----------------P-----------G------------------------D------------S-----L-S---------E------------------------------------------------------------T---Q--------------------KVWID--------------------V------------LL-S----S----------G--------I------------------------------------------------PVEV----------------------CRVKE------------------
>WP_009097300.1/502-560
---RT-G-LPDLI-------QL---M----------PD-------------------------------APPGEP-------R-Y-----------------KMIEVKG----------------P-----------G------------------------D------------R-----L-Q---------D------------------------------------------------------------N---Q--------------------RRWID--------------------F------------FC-R----F----------G--------M------------------------------------------------PVEV----------------------CHVRW------------------
>SHI02315.1/524-578
---RS-G-LPDLI-------QF---W----------PA-------------------------------E----R-------R-Y-----------------QMIEVKG----------------P-----------G------------------------D------------R-----L-Q---------D------------------------------------------------------------N---Q--------------------IRWLD--------------------Y------------CH-A----R----------D--------M------------------------------------------------PVAV----------------------CYVRY------------------
>WP_094814690.1/505-557
---TR-G-FPDLF-------VW---------------D-------------------------------E----N-------G-Y-----------------DFIEVKS----------------P-----------T------------------------D------------H-----L-S---------P------------------------------------------------------------Q---Q--------------------LYWLR--------------------F------------FE-T----I----------G--------L------------------------------------------------RSKV----------------------LRVVW------------------
>WP_054094744.1/488-542
---RS-G-LPDLI-------QF---W----------PA-------------------------------E----R-------R-Y-----------------RMIEVKG----------------P-----------G------------------------D------------R-----L-Q---------D------------------------------------------------------------N---Q--------------------LRWLA--------------------F------------AD-E----H----------G--------L------------------------------------------------PLSV----------------------CYVQW------------------
>WP_052353951.1/513-565
---VR-G-FPDLL-------IW---------------D-------------------------------D----A-------E-Y-----------------QFIEVKS----------------P-----------T------------------------D------------S-----L-S---------N------------------------------------------------------------Q---Q--------------------LYWLK--------------------F------------FE-T----I----------N--------L------------------------------------------------RAKV----------------------LRIEW------------------
>WP_045991235.1/503-561
---RS-G-WPDLI-------QF---F----------PD-------------------------------AGKGQP-------R-Y-----------------RLIEVKA----------------P-----------G------------------------D------------R-----L-Q---------D------------------------------------------------------------N---Q--------------------RRWLE--------------------H------------FQ-C----H----------G--------I------------------------------------------------PVSV----------------------CHVRW------------------
>WP_097084008.1/488-542
---RT-G-MPDLI-------QF---W----------PA-------------------------------E----R-------R-Y-----------------RMVEVKG----------------P-----------G------------------------D------------R-----L-Q---------D------------------------------------------------------------N---Q--------------------LRWAA--------------------F------------CA-E----Q----------G--------M------------------------------------------------PLQV----------------------CHVTW------------------
>WP_048306145.1/499-557
---RA-G-LPDLI-------QF---W----------PE-------------------------------RDAPLT-------R-Y-----------------RMIEVKG----------------P-----------G------------------------D------------R-----L-Q---------D------------------------------------------------------------N---Q--------------------RRWLA--------------------F------------CA-E----H----------D--------M------------------------------------------------PVTV----------------------CYVQW------------------
>KIK92306.1/816-870
---SS-G-GPDLF-------LW---N----------PV-------------------------------K----G-------T-C-----------------KFVEVKG----------------P-----------G------------------------D------------T-----L-Q---------E------------------------------------------------------------N---Q--------------------RVWID--------------------V------------LL-R----A----------P--------T------------------------------------------------PVEV----------------------CRVVE------------------
>WP_065788746.1/491-542
---KD-G-YPDLM-------VF---E------------------------------------------------K-------E-V-----------------KFVEVKA----------------P-----------G------------------------D------------S-----L-R---------R------------------------------------------------------------N---Q--------------------LITIQ--------------------K------------LI-H----S----------G--------F------------------------------------------------NVDV----------------------QSVEW------------------
>KAE8234734.1/1591-1645
---QS-G-MPDLC-------VW---K----------MK-------------------------------T----K-------E-V-----------------RFVEVKG----------------P-----------G------------------------D------------E-----L-R---------S------------------------------------------------------------K---Q--------------------LVWLE--------------------Y------------LY-R----A----------G--------A------------------------------------------------KVQL----------------------ASVSD------------------
>WP_038201246.1/484-536
---RS-G-MPDLI-------AF---------------K-------------------------------G----G-------E-F-----------------EWIEVKG----------------P-----------G------------------------D------------K-----L-Q---------D------------------------------------------------------------N---Q--------------------WRWIA--------------------H------------FL-Q----L----------E--------V------------------------------------------------PFKV----------------------CYVQA------------------
>WP_069492149.1/484-536
---RN-G-MPDLI-------AF---------------R-------------------------------D----N-------E-F-----------------EWIEVKG----------------P-----------G------------------------D------------K-----L-Q---------D------------------------------------------------------------N---Q--------------------WRWIK--------------------E------------FS-R----L----------N--------V------------------------------------------------PFAV----------------------CYVTA------------------
>WP_109089653.1/497-551
---RS-G-LPDLV-------RF---M----------PA-------------------------------Q----Q-------S-Y-----------------ELIEVKG----------------P-----------G------------------------D------------R-----L-Q---------D------------------------------------------------------------N---Q--------------------RRWLS--------------------Y------------FE-Q----H----------A--------I------------------------------------------------PARV----------------------CYVTR------------------
>MBU57623.1/502-556
---RA-G-LPDLI-------QF---F----------PA-------------------------------R----G-------E-Y-----------------RMIEVKG----------------P-----------G------------------------D------------R-----L-Q---------D------------------------------------------------------------N---Q--------------------RRWLA--------------------Y------------FA-K----Q----------G--------M------------------------------------------------PAVV----------------------CKVAW------------------
>WP_163111118.1/489-540
---RD-G-FPDIM-------VY---D-------------------------------------------N----G---------L-----------------RFEEIKA----------------P-----------G------------------------D------------Q-----L-R---------R------------------------------------------------------------N---Q--------------------LVSIQ--------------------R------------LQ-Q----A----------G--------F------------------------------------------------DVAV----------------------TTVNW------------------
>QFI56263.1/489-541
---RS-G-QPDLA-------LF---------------R-------------------------------E----G-------E-Y-----------------CLVEVKG----------------P-----------G------------------------D------------E-----L-Q---------S------------------------------------------------------------H---Q--------------------RRWLQ--------------------H------------FA-A----C----------D--------I------------------------------------------------PHAV----------------------ARITR------------------
>KAA1469402.1/874-928
---RA-G-VPDLF-------LW---H----------TE-------------------------------D----K-------L-C-----------------KFVEVKG----------------P-----------G------------------------D------------T-----L-Q---------E------------------------------------------------------------N---Q--------------------KVWID--------------------V------------LL-R----A----------G--------V------------------------------------------------AVEV----------------------CLVED------------------
>HCB08502.1/306-358
---RD-G-FPDIL-------VV---D-------------------------------------------N----N-------T-L-----------------RFEEIKA----------------P-----------G------------------------D------------Q-----L-R---------R------------------------------------------------------------N---Q--------------------LITIQ--------------------R------------LR-Q----C----------G--------F------------------------------------------------EVGI----------------------TQVNW------------------
>TWI53343.1/490-544
---RT-G-FPDLI-------QF---W----------PA-------------------------------E----Q-------R-Y-----------------RMIEVKG----------------P-----------G------------------------D------------R-----L-Q---------D------------------------------------------------------------N---Q--------------------VRWLD--------------------F------------CV-E----H----------K--------M------------------------------------------------PVAV----------------------CYLQW------------------
>KAB2577887.1/560-612
---GG-G-VPDLF-------LW--------------RP-------------------------------DM---G-------K-V-----------------MFAEFTL----------------A-----IM----A------------------------D------------A-------S-------D-S------------------------------------------------------------N---S-------------------------------NAL------------------------IA-E----AAT--------S------------------------------TVD------------------------EVLS---------------------------------------------
>WP_107297597.1/494-546
---RS-G-FPDLA-------LF---------------K-------------------------------D----G-------Q-Y-----------------CLAEVKG----------------P-----------G------------------------D------------T-----L-Q---------N------------------------------------------------------------N---Q--------------------IRWLK--------------------M------------FE-Q----H----------S--------I------------------------------------------------AAKV----------------------VYVEW------------------
>WP_116924503.1/543-597
---RT-G-FPDLV-------RF---W----------PQ-------------------------------E----R-------R-Y-----------------QLVEVKG----------------P-----------G------------------------D------------K-----L-Q---------D------------------------------------------------------------N---Q--------------------IRWLE--------------------Y------------CA-A----H----------G--------I------------------------------------------------PVGV----------------------CHVQW------------------
>XP_011861441.1/812-866
---KA-G-FPDLI-------VW---N----------VH-------------------------------T----K-------Q-Y-----------------KIVEVKG----------------P-----------S------------------------D------------T-----L-S---------T------------------------------------------------------------K---Q--------------------RLWLD--------------------Y------------LS-R----L----------G--------L------------------------------------------------NTEV----------------------CYCES------------------
>EFJ07647.1/769-821
---TA-G-MPDLL-------LW---K-------------------------------------------E----K-------E-A-----------------KLAEVKG----------------P-----------G------------------------D------------R-----L-S---------E------------------------------------------------------------Q---Q--------------------VAWFL--------------------I------------LS-D----A----------N--------V------------------------------------------------PVEL----------------------CKVSK------------------
>WP_095663735.1/484-536
---RS-G-MPDLV-------LF---------------K-------------------------------D----D-------R-F-----------------EWVEVKG----------------P-----------G------------------------D------------R-----L-Q---------D------------------------------------------------------------N---Q--------------------WRWFY--------------------E------------FI-K----L----------K--------V------------------------------------------------PFSV----------------------CYVEA------------------
>XP_023246169.1/806-860
---RS-G-FPDLI-------VW---N----------KL-------------------------------I----P-------K-C-----------------KIIEVKG----------------P-----------G------------------------D------------S-----L-S---------E------------------------------------------------------------K---Q--------------------KLWLQ--------------------Y------------LE-Q----L----------G--------V------------------------------------------------EVQV----------------------CLVEA------------------
>EPS99010.1/639-693
---CG-G-VPDLI-------IW---N----------GD-------------------------------A----Q-------E-C-----------------KFVEVKG----------------P-----------G------------------------D------------R-----L-Q---------E------------------------------------------------------------N---Q--------------------KVWID--------------------V------------LL-Q----A----------G--------V------------------------------------------------AVEE----------------------CRVVE------------------
>XP_024048896.2/971-1007
-------------------------------------------------------------------------------------------------------LVEVKG----------------P-----------N------------------------D------------R-----L-S---------H------------------------------------------------------------K---Q--------------------MIWLD--------------------E------------LK-K----L----------G--------A------------------------------------------------AVEV----------------------CHVAA------------------
>RMZ89948.1/776-834
---GG-G-VPDLF-------LW---K----------PN---------------------------PDGIA----G-------Q-V-----------------MFVEVKS----------------L-----------N------------------------D------------R-----L-S---------D------------------------------------------------------------T---Q--------------------RLWIS--------------------V------------LL-G----A----------G--------I------------------------------------------------PVEL----------------------CHAFA------------------
>XP_011119496.1/719-773
---SS-G-MPDLF-------LW---D----------YD-------------------------------K----K-------K-A-----------------KFVEVKS----------------E-----------N------------------------D------------R-----L-S---------D------------------------------------------------------------T---Q--------------------RVWID--------------------V------------LT-G----A----------G--------V------------------------------------------------ETEL----------------------CHAVN------------------
>WP_008467480.1/494-546
---KD-G-YPDLM-------IV---D-------------------------------------------N----S-------A-V-----------------HFEEVKA----------------P-----------G------------------------D------------K-----L-K---------R------------------------------------------------------------N---Q--------------------LVSID--------------------N------------LK-N----S----------G--------F------------------------------------------------KVNI----------------------AAVKW------------------
>VYS48472.1/827-885
---CS-G-MPDLL-------VW---R----------FK---------------------------ENGYE----G-------E-A-----------------KLVEVKS----------------E-----------K------------------------D------------R-----L-S---------E------------------------------------------------------------Q---Q--------------------RAWLL--------------------L------------LM-D----S----------G--------F------------------------------------------------NVEI----------------------CKVRP------------------
>WP_133563843.1/500-554
---KR-G-MPDLI-------QF---M----------TE-------------------------------E----K-------S-I-----------------RFIEVKA----------------P-----------N------------------------D------------R-----L-Q---------T------------------------------------------------------------S---Q--------------------NLWLE--------------------A------------LI-K----L----------K--------I------------------------------------------------ESYV----------------------AKVTW------------------
>EPY77849.1/867-921
---RG-G-LPDLV-------VW---N----------SR-------------------------------S----H-------C-C-----------------KLVEVKG----------------P-----------N------------------------D------------R-----L-S---------Q------------------------------------------------------------K---Q--------------------MIWLD--------------------E------------LR-K----L----------G--------A------------------------------------------------DVEV----------------------CHVVA------------------
>WP_065311642.1/485-537
---RN-G-MPDLV-------AF---------------E-------------------------------G----N-------E-W-----------------LWCEVKG----------------P-----------G------------------------D------------K-----L-Q---------N------------------------------------------------------------N---Q--------------------KRWFK--------------------Q------------ME-R----L----------N--------I------------------------------------------------NYEV----------------------CYVNH------------------
>WP_008609235.1/524-576
---SS-G-YPDLL-------LI---K-------------------------------------------D----Q-------Q-L-----------------QFIEVKA----------------P-----------G------------------------D------------K-----I-Q---------R------------------------------------------------------------H---Q--------------------LARLL--------------------A------------LN-N----A----------G--------F------------------------------------------------NARI----------------------EKLQW------------------
>HCO65978.1/490-544
---RA-G-LPDLI-------QF---W----------PA-------------------------------Q----R-------R-Y-----------------RMVEVKG----------------P-----------G------------------------D------------R-----L-Q---------D------------------------------------------------------------N---Q--------------------RRWLD--------------------F------------FI-A----R----------D--------L------------------------------------------------PVAV----------------------CQVTW------------------
>WP_114479778.1/535-593
---RA-G-LPDLI-------QF---L----------PE-------------------------------ADVASA-------A-Y-----------------RLIEVKG----------------P-----------G------------------------D------------R-----L-Q---------D------------------------------------------------------------N---Q--------------------IRWLA--------------------Y------------FR-S----H----------G--------I------------------------------------------------PAVV----------------------CHVTW------------------
>WP_100876437.1/492-546
---RS-G-FPDLI-------QF---W----------PA-------------------------------E----Q-------R-Y-----------------RMIEVKG----------------P-----------G------------------------D------------R-----L-Q---------D------------------------------------------------------------N---Q--------------------LRWIA--------------------Y------------CA-E----H----------A--------M------------------------------------------------PVSV----------------------CYLQW------------------
>HBM84767.1/320-374
---RR-G-FPDLI-------AL---G----------ER-------------------------------P----G-------D-Y-----------------SLIEVKG----------------P-----------G------------------------D------------Q-----L-Q---------H------------------------------------------------------------S---Q--------------------RRWLQ--------------------F------------FG-E----Q----------G--------I------------------------------------------------PARV----------------------ARVAW------------------
>WP_060858698.1/500-554
---RS-G-FPDLI-------RF---W----------PE-------------------------------H----G-------R-Y-----------------EMIEVKG----------------P-----------G------------------------D------------R-----L-Q---------D------------------------------------------------------------N---Q--------------------TRWLA--------------------Y------------CA-A----H----------D--------M------------------------------------------------PVRV----------------------VHVRW------------------
>WP_134750583.1/335-389
---RS-G-LPDLV-------RF---W----------PR-------------------------------E----R-------R-Y-----------------ELIEVKG----------------P-----------G------------------------D------------R-----L-Q---------D------------------------------------------------------------N---Q--------------------RRWLA--------------------Y------------CA-A----H----------G--------V------------------------------------------------PVTV----------------------LQVRW------------------
>WP_040243798.1/502-556
---RA-G-MPDLI-------QF---R----------PE-------------------------------Q----G-------D-Y-----------------RMIEVKG----------------P-----------G------------------------D------------R-----L-Q---------D------------------------------------------------------------N---Q--------------------RRWLA--------------------F------------CA-R----H----------A--------M------------------------------------------------PLDV----------------------CHVTW------------------
>VDN92019.1/829-883
---RS-G-FPDLT-------IW---N----------DE-------------------------------K----K-------L-L-----------------AVVEVKG----------------P-----------G------------------------D------------K-----L-S---------T------------------------------------------------------------K---Q--------------------RLWLS--------------------F------------FK-N----Q----------N--------I------------------------------------------------IAHV----------------------CHVSA------------------
>WP_057857945.1/486-538
---RD-G-FPDLL-------LV---R-------------------------------------------D----G-------K-A-----------------SFMEIKA----------------E-----------G------------------------D------------V-----I-R---------R------------------------------------------------------------N---Q--------------------LIRLR--------------------Q------------LG-A----A----------G--------I------------------------------------------------AAEI----------------------GRVDY------------------
>WP_092399502.1/517-571
---RS-G-LPDLI-------QF---W----------PA-------------------------------E----K-------R-Y-----------------QMIEVKG----------------P-----------G------------------------D------------R-----L-Q---------D------------------------------------------------------------N---Q--------------------VRWLH--------------------Y------------FA-E----H----------G--------I------------------------------------------------PVAV----------------------CYVQW------------------
>WP_155016379.1/485-537
---RD-G-FPDIM-------VI---E-------------------------------------------N----D-------T-L-----------------WFEEIKA----------------P-----------G------------------------D------------Q-----L-R---------R------------------------------------------------------------N---Q--------------------LVTIQ--------------------R------------LK-Q----T----------G--------F------------------------------------------------NVGI----------------------TQVNW------------------
>WP_128612764.1/501-555
---RA-G-LPDLI-------QF---W----------PA-------------------------------Q----R-------R-Y-----------------RMVEVKG----------------P-----------G------------------------D------------R-----L-Q---------D------------------------------------------------------------N---Q--------------------LRWLQ--------------------F------------CR-E----R----------E--------M------------------------------------------------PVAV----------------------CYVRW------------------
>NIF17722.1/491-545
---RA-G-MPDLI-------QF---W----------PQ-------------------------------E----G-------R-Y-----------------RMIEVKG----------------P-----------G------------------------D------------R-----L-Q---------D------------------------------------------------------------N---Q--------------------LRWLE--------------------F------------CQ-A----H----------G--------L------------------------------------------------PVAV----------------------CQVRW------------------
>WP_160865870.1/499-553
---RR-G-LPDLI-------AL---N----------HH-------------------------------T----G-------G-Y-----------------QLIEVKG----------------P-----------G------------------------D------------R-----L-Q---------D------------------------------------------------------------S---Q--------------------RLWMQ--------------------A------------ML-A----H----------D--------M------------------------------------------------PVSV----------------------LHVRW------------------
>TQN08429.1/506-563
---RS-G-LPDLV-------RF---W----------PT-------------------------------RP-AEQ-------R-Y-----------------ELVEVKG----------------P-----------G------------------------D------------K-----L-Q---------D------------------------------------------------------------N---Q--------------------IRWLQ--------------------Y------------CH-T----H----------G--------L------------------------------------------------PASV----------------------CHVRW------------------
>WP_106478189.1/495-549
---RA-G-FPDLI-------QF---W----------PN-------------------------------E----R-------R-Y-----------------KMIEVKG----------------P-----------G------------------------D------------R-----L-Q---------D------------------------------------------------------------N---Q--------------------LRWLE--------------------F------------CT-Q----H----------D--------M------------------------------------------------PVAV----------------------CYVQW------------------
>CUR45319.1/500-554
---RS-G-LPDLI-------QL---W----------PR-------------------------------Q----R-------R-Y-----------------RMVEVKG----------------P-----------G------------------------D------------R-----L-Q---------D------------------------------------------------------------N---Q--------------------RRWLD--------------------Y------------FQ-R----H----------D--------I------------------------------------------------PVAV----------------------CHVRW------------------
>PIV91315.1/61-143
---GG-G-APEFI-------IS--SP--------S-SP-------------------------------D-------------FL-----------------VIIECKA----------------D-----------T------------------------K------------NH----I-S---------P--SA-A-----------------G-L----GNGSIAV--------------EDG-D-LKIK---R-T------------------QRYA----------------------------------VD-----------------G----VL-HY-A----QA-------------LSR----------------------EFNIIA----------------------IGVS-------------------
>WP_153073568.1/51-137
---GK-N-YPDIK-------YL--L------------T-------------------------------S---DN----SR-RIP-----------------VMIEVKG----------------K-----------K------------------------G------------DL----I-K----V--N-E--K--------------------G-E----IDNLKKN----------------S-D-SNFQ---N-I------------------AKYA----------------------------------VN-----------------G----AV-HY-A----SA-------------ILNYAE------------S------YKEVLA----------------------VGVN-------------------
>WP_064626328.1/58-130
---NF-G-KPDFS-------LT--K------------Y-------------------------------K-------------IP-----------------VVMENKL----------------G-----------S------------------------K------------KL----L-S----Q--T-K--E--------------------G------I------------------------K-FDDK---S-V------------------ANFA----------------------------------VN-----------------G----AL-YY-A----TG-------------MIASG-------------Q------YHEAIA----------------------IGIA-------------------
>WP_113878576.1/52-117
---KP-G-YPEFI-------IT--WD--------L-DP-------------------------------N-------------FV-----------------ILIECKA----------------Q-----------T------------------------K------------FH----E-S---------A----------------------------------------------------------NCD---N-P------------------KDFA----------------------------------VD-----------------G----VL-HY-A----KY-------------LSK----------------------DFSVLA----------------------IAAS-------------------
>WP_063149758.1/58-123
---GM-G-APEFI-------VS--SF--------S-AP-------------------------------D-------------FL-----------------IIFECKA----------------L-----------T------------------------K------------QH----E-S---------P----------------------------------------------------------MRN---R-P------------------VEFA----------------------------------VD-----------------G----VL-HY-A----KA-------------LSK----------------------SFNVIA----------------------VAAS-------------------
>PWJ61804.1/53-119
---AA-G-YPEFI-------IT--AP--------G-TP-------------------------------D-------------MV-----------------VLIECKA----------------D-----------V------------------------K------------QL----D-A----K--D-P------------------------------V--------------------------KAFD---D--------------------SDLI----------------------------------IQ-----------------R----VM-VD-A----RDC------------VSE------------V---------DRMVPA---------------------------------------------
>WP_026659555.1/62-127
---GK-A-KPEFI-------IT--FN--------K-DK-------------------------------N-------------TI-----------------LVVECKP----------------K-----------A------------------------R------------LH----S-S---------A----------------------------------------------------------DFN---M-P------------------KKFA----------------------------------VD-----------------G----AL-FY-A----KH-------------LKD----------------------DYNVIA----------------------VAVS-------------------
>WP_089972098.1/53-118
---GK-G-APEHI-------IT--ID--------G-YP-------------------------------N-------------FI-----------------IITECKA----------------D-----------I------------------------K------------YH----E-S---------N----------------------------------------------------------SLD---I-P------------------KDYA----------------------------------VD-----------------G----VI-HY-M----KY-------------LSK----------------------DFNVVG----------------------IAAS-------------------
>WP_147410609.1/57-121
---DK-G-YPDFI-------VF--LR----------QY-------------------------------D-------------IV-----------------IIIECKA----------------D-----------R------------------------R------------KH----Y-S---------Q----------------------------------------------------------NLD---K-A------------------KEYA----------------------------------VD-----------------G----AI-WY-S----QF-------------FSV----------------------RYNTIA----------------------IGVS-------------------
>WP_047115285.1/48-115
---GI-G-KPEFI-------VH--GF--------K-FPF-----------------------------NN-------------LV-----------------IVIECKA----------------D-----------I------------------------K------------KH----K-S---------V----------------------------------------------------------YGD---K-Y------------------SEYA----------------------------------VD-----------------G----VK-LY-A----SY-------------LNK----------------------EFDVLA----------------------IAVS-------------------
>WP_082239169.1/51-136
---GG-N-RPDVK-------LL--I------------Q-------------------------------D---KE----LN-YYP-----------------VLIEYKG----------------G-----------K------------------------D------------QL----V-K----I--N-S--D--------------------G-F----VDNQTSK----------------N-E-PNFK---N-I------------------KNYA----------------------------------VN-----------------G----AI-HY-A----NA-------------ILHHT-------------G------YTDVIA----------------------IGMT-------------------
>WP_044284539.1/48-121
---YH-G-RPDYV-------AV--V------------D-------------------------------D-------------FL-----------------IVIENKA----------------R-----------I------------------------D------------KH----I-K----R--D-D--R--------------------N-L----I------------------------A-SDTN---S-I------------------TKYA----------------------------------VN-----------------G----AL-YY-G----KH-------------LAEKT-------------S------YKKIIA----------------------IGVS-------------------
>EDZ2724145.1/6-71
---GK-G-YPEFI-------IS--FV--------N-DP-------------------------------S-------------KI-----------------IIIECKA----------------D-----------I------------------------R------------HH----Q-S---------K----------------------------------------------------------FGK---Q-Y------------------SKYA----------------------------------VD-----------------G----VL-LY-A----SF-------------LKD----------------------SFNVIA----------------------IAVS-------------------
>WP_139553566.1/50-136
---GG-N-RPDAK-------AL--I------------T-------------------------------D--PIS----LK-KYV-----------------ILFEFKG----------------Y-----------I------------------------N------------KL----I-K----L--N-K--D--------------------G-E----IDNVKSN----------------G-E-ANYT---N-I------------------RDYA----------------------------------VN-----------------G----AI-HY-A----NA-------------ILHYT-------------S------YEDIFA----------------------IGVV-------------------
>EEU2031177.1/104-189
---GG-N-RPDVK-------LL--L------------K-------------------------------D---KY----GK-QYP-----------------VLIEYKG----------------Y-----------K------------------------D------------KL----I-K----L--G-G--N--------------------G-I----IENKDSR----------------K-E-WNFK---N-I------------------NGYA----------------------------------VN-----------------G----AV-HY-A----NA-------------LLQFT-------------S------YPDIIA----------------------VGMT-------------------
>OQY01576.1/45-120
---KA-G-FPEFV-------AK--S------------K-------------------------------D-------------FI-----------------IVIEDKA----------------D-----------T------------------------E------------KQ----A-N----Y--Q-D--N--------------------E-KS--IL------------------------S-SDTK---S-I------------------IDYA----------------------------------EN-----------------G----AL-HY-A----NE-------------IIKKT-------------S------FKKVFA----------------------FGCS-------------------
>WP_118910639.1/46-119
---KV-G-KPEFT-------FV--S------------N-------------------------------G-------------YP-----------------VIIEDKP----------------T-----------L------------------------E------------KA----R-L----V--D-N--N--------------------N-Q----L------------------------I-FTYE---A-T------------------VEFA----------------------------------DN-----------------G----AV-WY-A----QH-------------IVKDS-------------T------FHEAFA----------------------IGAS-------------------
>WP_116693213.1/58-123
---QK-G-FPEYL-------IY--DE----------KE-------------------------------K-------------IV-----------------IVIENKK----------------D-----------L------------------------N------------RH----F-Y---------E----------------------------------------------------------NAD--EK-V------------------SEYA----------------------------------VN-----------------G----AL-WY-A----SF-------------LKE----------------------EFNVIA----------------------IGIS-------------------
>TXG95018.1/52-117
---NA-G-YPEFI-------IS--NR--------K-DT-------------------------------A-------------FL-----------------IVFECKP----------------D-----------V------------------------K------------KH----E-S---------P----------------------------------------------------------ARD---K-P------------------IEYA----------------------------------VD-----------------G----AL-HY-A----KH-------------LAK----------------------HYTVLA----------------------VAVS-------------------
>WP_119854145.1/50-129
---GF-A-RPDNK-------VM--R------------R-------------------------------I----N----GK-NIL-----------------ILLEYKG----------------H-----------I------------------------D------------RH----V-M----L--D-K--D--------------------D-K----VDVVKKT----------------A------------I------------------KDYA----------------------------------VN-----------------G----AV-FY-S----QA-------------IIDHTR------------N------YDEIIA----------------------IGIS-------------------
>HCS87694.1/46-132
---GA-N-YPDIK-------CL--I------------E-------------------------------T---PD----LR-HIP-----------------VMIEVKG----------------T-----------R------------------------G------------AL----Q-R----L--D-A--Q--------------------G-N----IENTKKD----------------S-T-AHYQ---N-I------------------AKYA----------------------------------VN-----------------G----AV-HY-A----DA-------------ILRNAD------------S------YREVVA----------------------IGVN-------------------
>WP_101140993.1/45-120
---KR-G-APEFI-------LF--S------------N-------------------------------G-------------FL-----------------ILVEDKK----------------D-----------I------------------------H------------KI----E-F----K--S-D--N--------------------D-E----L------------------------V-LDDP---TIL------------------RDYA----------------------------------TN-----------------G----AV-HY-A----KH-------------IINNT-------------ST-----IKECFT----------------------IGAA-------------------
>WP_093583567.1/52-117
---GV-G-YPEFI-------IT--AP--------G-TP-------------------------------D-------------IV-----------------VIVECKA----------------E-----------V------------------------S------------KH----E-S---------K----------------------------------------------------------DRD---K-P------------------ANYA----------------------------------VD-----------------G----VL-HY-A----RH-------------LSP----------------------NYTVIA----------------------IAVS-------------------
>GAQ49361.1/60-123
---KS-W-KPDFH-------LE--T------------F-------------------------------D-------------IP-----------------VLIENKL----------------G-----------I------------------------S------------KL----S-A----T--N-G--D--------------------K------I------------------------K-NDIK---S-V------------------KNFA----------------------------------VN-----------------G----AI-HY-A----QC-------------AIMSK-------------K------I--------------------------------------------------
>WP_088582419.1/48-116
---KP-G-FPEFI-------VS--FP--------G-KP-------------------------------A-------------AL-----------------IVVECKR----------------D-----------K------------------------A------------HH----A-S---------I----------------------------------------------------------SRD---R-P------------------KGYA----------------------------------VD-----------------G----VL-HY-I----RH-------------AKAVDP-------------------NLSIVG----------------------IAVS-------------------
>WP_022866313.1/45-119
---KL-G-SPEFI-------AQ--V------------K-------------------------------D-------------FV-----------------LIIEDKR----------------D-----------T------------------------N------------FH----I-K----W--N-E--DQ-------------------S-T----L------------------------D-RSVD---A-T------------------VNYA----------------------------------VN-----------------G----AV-HY-G----EH-------------VAKHT-------------P------FKKIFA----------------------VGVS-------------------
>TSA57634.1/42-107
---GI-G-RPEFL-------IH--LT--------A-TS-------------------------------N-------------FL-----------------IVIECKA----------------D-----------I------------------------Q------------KH----E-S---------D----------------------------------------------------------SLD---N-Y------------------QDYA----------------------------------VD-----------------G----VL-LY-A----SF-------------LSK----------------------EFDVLA----------------------IAVS-------------------
>RIM74627.1/45-99
---NA-G-KPEFL-------FF--S------------N-------------------------------K-------------FL-----------------IVVEDKK----------------D-----------I------------------------H------------KH----E-A----K--S-D--N--------------------D-E----I------------------------I-LDSP---EIL------------------KDYA----------------------------------VN-----------------G----AV-H--------------------------------------------------------------------------------------------------
>WP_136545362.1/45-130
---GG-N-RPDAK-------LL--L------------Q-------------------------------D---KT----LA-KYP-----------------ILIEYKG----------------H-----------K------------------------D------------KL----E-K----L--N-S--D--------------------G-Q----IDNTSTK----------------G-E-ILYS---H-I------------------KEFA----------------------------------VN-----------------G----AV-HY-A----NA-------------ILHYT-------------G------YSEIIA----------------------IGMT-------------------
>WP_117834823.1/69-154
---GG-N-VPDLK-------CF--I--------------------------------------------D---YH----GR-KIP-----------------VMIEAKG----------------Y-----------K------------------------S------------FL----E-K----L--N-D--M--------------------G-E----VDNYTKK----------------G-L-PNHQ---N-I------------------NKYA----------------------------------VN-----------------G----AI-HY-A----TA-------------IINGTE------------S------YKEVIA----------------------IGIT-------------------
>WP_095233730.1/49-123
---NI-G-KPEFL-------FF--S------------K-------------------------------E-------------FL-----------------VVIEDKA----------------D-----------T------------------------S------------KS----V-S----Y--D-E--N--------------------G-D----I------------------------D-LTRP---I-I------------------ADYA----------------------------------LN-----------------G----AV-HY-A----RH-------------IVNNSL------------S------VEKTFA----------------------IGAS-------------------
>WP_094023907.1/46-119
---GV-G-KPEFV-------FV--V------------K-------------------------------D-------------FL-----------------IIVEDKL----------------S-----------N------------------------D------------KI----A-C----F--N-D--E--------------------Q-E----L------------------------D-MSTK---A-K------------------VDYA----------------------------------LN-----------------G----AV-HY-A----KH-------------IAENS-------------S------FKRVFA----------------------IGIT-------------------
>WP_098592479.1/32-104
---GA-G-KPEFV-------FL--S------------N-------------------------------D-------------IL-----------------VVIEDKL----------------S-----------A------------------------D------------KL----V-S----K--L-D--D--------------------E-T----L------------------------N-MN-----D-I------------------ADFA----------------------------------VN-----------------G----AV-HY-G----MH-------------IVSKT-------------AS-----FKEVIA----------------------IGVT-------------------
>WP_014660370.1/55-138
---SF-G-RPDFS-------LE--I------------Y-------------------------------HAKGDK----EN-IIP-----------------IVIENKL----------------Y-----------S------------------------K------------FL----K-S----LNSK-D--S--------------------T------I------------------------K-SDEK---S-I------------------KDYA----------------------------------VN-----------------G----AL-YY-A----KS-------------ILRDK-------------DK-----YKECIA----------------------IGVA-------------------
>WP_012504184.1/50-115
---GK-G-YPDFI-------IS--FV--------N-QQ-------------------------------D-------------KL-----------------ILIECKA----------------S-----------T------------------------T------------KH----E-S---------L----------------------------------------------------------DKK---Q-Y------------------KDYA----------------------------------FD-----------------G----VL-LY-A----NY-------------CKK----------------------DFDVTA----------------------IVIS-------------------
>WP_002927814.1/53-127
---KQ-G-IPDFN-------FQ--S------------G-------------------------------R-------------FH-----------------ILIENKK----------------D-----------F------------------------S------------KL----E-T----F--D-E--N--------------------G-N----L------------------------L-MDVH---S-I------------------KEYA----------------------------------VN-----------------G----AV-HY-A----KW-------------IVEHS-------------SI-----YDKIFA----------------------LGIV-------------------
>CCY29856.1/64-140
---TK-G-TPDFI-------IT--LD----------DS-------------------------------D-------------II-----------------LVIECKG----------------S-----------V------------------------E------------EH----T-R---------Y--ND-VKK-YIGY----------G-------------------------------Y-GSSN---E-T------------------EKYA----------------------------------ID-----------------G----AL-WY-A----SF-------------LKS----------------------DYDVVS----------------------VGIS-------------------
>WP_085286161.1/52-117
---GQ-G-YPEVI-------IQ--HK--------D-FP-------------------------------D-------------TL-----------------IVVEAKA----------------E-----------T------------------------K------------HH----E-S---------K----------------------------------------------------------ELN---R-Y------------------ADYA----------------------------------VD-----------------G----AL-LY-G----SY-------------LSK----------------------EYDVIC----------------------IGVS-------------------
>PWB41497.1/47-118
---GA-G-KPEHI-------IR--LN--------G-DA-------------------------------A-------------DI-----------------LVTECKH----------------D-----------K------------------------A------------CH----A-S---------A------------------------------------P--------------GLN-E-DSNF---K-P------------------TKYA----------------------------------ED-----------------G----VL-HY-M----KG-------------LRK----------------------EFNVIG----------------------LAVS-------------------
>WP_130996327.1/82-147
---GK-G-YPEFI-------IT--SK--------S-EP-------------------------------D-------------FV-----------------CVIECKA----------------D-----------V------------------------K------------KH----M-S---------P----------------------------------------------------------ALN---R-Y------------------ADFA----------------------------------VD-----------------G----AK-LY-A----DY-------------LSK----------------------EMDVLF----------------------IGVS-------------------
>PCK32359.1/0-64
----M-G-APEFI-------IS--TT--------E-TP-------------------------------D-------------FL-----------------VVFECKA----------------N-----------I------------------------K------------DH----A-S---------K----------------------------------------------------------DLN---R-P------------------VDYA----------------------------------VD-----------------G----VL-HY-A----RK-------------LSK----------------------SYNVIA----------------------VAVS-------------------
>KAF0590362.1/53-126
---QD-G-IPDFS-------VT--K------------F------------------------------TN-------------IP-----------------VLIENKL----------------H-----------T------------------------K------------FL----Q-K----L--N-G--N--------------------E------I------------------------D-FSAK---S-I------------------QKYA----------------------------------VN-----------------G----AL-HY-A----RC-------------VIASK-------------K------YKEAIA----------------------VGIA-------------------
>WP_073390247.1/46-118
---NA-G-YPEYI-------GI--V------------R-------------------------------D-------------YL-----------------IVIEDKA----------------D-----------M------------------------N------------NH----V-K----M--N-G-----------------------T-V----I------------------------D-LEIP---A-V------------------RDYA----------------------------------MN-----------------G----AL-FY-A----QH-------------LIKNT-------------S------YRKVLA----------------------FGVS-------------------
>WP_156628094.1/63-145
---GP-G-LCEFI-------IS--NS--------D-DP-------------------------------D-------------IL-----------------VIIECKA----------------D-----------A------------------------K------------DH----A-S---------P--IV-V-----------------D-F----LAGNPPA--------------ETP-E-ATTK---R-I------------------QRFA----------------------------------AD-----------------G----VL-HY-A----RC-------------LSK----------------------EFIVIA----------------------VAVS-------------------
>WP_009057195.1/53-138
---GG-N-RPDAK-------AL--I------------Q-------------------------------D---TR----NE-YWP-----------------ILIEYKG----------------Y-----------K------------------------N------------KL----E-K----L--D-P--R--------------------G-R----IENRKKD----------------N-T-PHYA---N-I------------------NGYA----------------------------------AN-----------------G----AV-HY-A----NA-------------LLHYT-------------A------YSNIIA----------------------IGVT-------------------
>WP_057232025.1/57-130
---GV-G-QPDFH-------IV--K------------Y-------------------------------K-------------VP-----------------IIIENKL----------------H-----------L------------------------K------------KL----I-S----E--TKK--D--------------------G------I------------------------K-FDET---S-V------------------RNYA----------------------------------VN-----------------G----AL-YY-A----TQ-------------MIASN-------------E------YNEVIA----------------------IAIA-------------------
>PZR05450.1/15-100
---GG-N-RPDVK-------LL--L------------Q-------------------------------D---SH----TD-YWP-----------------VLIEYKG----------------Y-----------P------------------------G------------KL----E-K----L--D-S--S--------------------D-H----VQNTKTN----------------D-E-PNTQ---N-I------------------QDYA----------------------------------VN-----------------G----AV-HY-A----NA-------------LLHYT-------------S------YENIIA----------------------IGIT-------------------
>WP_126320690.1/45-130
---GS-I-RPDCK-------LL--L------------Q-------------------------------D---KN----LN-FYP-----------------ILIEYKG----------------Y-----------K------------------------N------------KL----V-K----L--D-N--E--------------------G-D----VQNVKAD----------------N-T-PHYT---N-I------------------KGYA----------------------------------VN-----------------G----AI-HY-A----NA-------------LLHHT-------------S------YSDIIS----------------------IGMT-------------------
>WP_118813189.1/57-128
---KK-G-TPDFT-------IL--ID--------N----------------------------------N-------------IV-----------------VVVECKE----------------L-----------V------------------------K------------EH----C-E---------Q--DN-I-----------------E-K----I------------------------T-LNVN---N-I------------------EKYA----------------------------------CE-----------------G----AL-HY-A----SF-------------LRN----------------------KFNVIA----------------------IAVS-------------------
>OHA27095.1/51-117
---SV-G-KPEFL-------IS--HK--------KANK-------------------------------D-------------FL-----------------IVIECKA----------------L-----------T------------------------K------------NH----V-S---------E----------------------------------------------------------TRD---Q-Y------------------KDFA----------------------------------VD-----------------G----VL-LY-A----SH-------------LAK----------------------EFNVIA----------------------VAVS-------------------
>WP_034353356.1/48-134
---GK-N-YPDIK-------LL--L------------H-------------------------------T---KD----LK-QIP-----------------VMIEVKG----------------S-----------K------------------------G------------DL----E-K----L--E-K--N--------------------G-E----ISNFLKD----------------NAE-PNYT---N-I------------------SKYA----------------------------------LN-----------------G----AI-HY-A----SA-------------VTDYS-------------T------YNECIA----------------------IGIN-------------------
>WP_135180896.1/46-121
---GV-G-KPEFV-------FL--L------------N-------------------------------Q-------------TL-----------------VVIEDKP----------------S-----------T------------------------S------------EL----V-K----Y--N-E--T--------------------G-E----L------------------------D-LTVP--LA-T------------------AKYA----------------------------------VN-----------------G----AV-HY-A----KH-------------ITEKA-------------LG-----YQEVLA----------------------IGAT-------------------
>WP_082025135.1/38-120
---GG-G-APEFI-------VS--SL--------S-NP-------------------------------D-------------FV-----------------LLVECKA----------------S-----------T------------------------K------------DH----A-S---------Q--AV-P-----------------D-I----IQGSDLS--------------ESS-Y-QKAK---R-V------------------QRYA----------------------------------VD-----------------G----VL-HY-A----AK-------------VAK----------------------EFNVIC----------------------VAVS-------------------
>WP_110104125.1/48-149
---GC-N-FPDIQ-------MM--L------------E-------------------------------N---SN----AR-RIP-----------------VMVEAKG----------------T-----------K------------------------N------------KL----E-K----R--D-K--S--------------------G-A----IVGVTYYEKDGKPGKDGKPVHLKG-E-PNYS---A-I------------------KDYA----------------------------------VN-----------------G----AV-HY-G----NA-------------VLDEG-------------T------YNEAIV----------------------VGIN-------------------
>EKD28973.1/50-115
---RQ-G-FPEFI-------VQ--FK--------D-NP-------------------------------E-------------VL-----------------IVVECKA----------------E-----------P------------------------K------------YH----E-S---------E----------------------------------------------------------KKD---N-P------------------KSYA----------------------------------VD-----------------G----AL-LY-S----SF-------------LSK----------------------EFDVIA----------------------IAIS-------------------
>KQM09606.1/46-120
---RA-G-YPEFC-------GT--V------------K------------------------------GE-------------YL-----------------IVIEDKA----------------D-----------L------------------------D------------RH----L-E----R--D-D--R--------------------G-L----I------------------------D-QAIP---A-V------------------QDYA----------------------------------VN-----------------G----AL-FY-A----LH-------------LAKHT-------------G------YRKIFA----------------------LGIS-------------------
>WP_164028182.1/55-121
---SI-G-RPDLI-------YF--NP----------ET--------------------------------------------KLL-----------------ILGEIKN----------------D-----------I------------------------K------------KH----T-S---------N--S---------------------------V--------------------------GKIK---D-P------------------KSFS----------------------------------VD-----------------G----VL-HY-M----KF------------------------------------FKEYDVFG----------------------IAAS-------------------
>WP_134047204.1/49-134
---GG-G-RPDHT-------LI--M------------D-------------------------------N----G----AI-TIP-----------------VFIEHKG----------------T-----------K------------------------N------------YT----V-K----T--D-K--Q--------------------N-L----VVFRNEK----------------G-E-LDFT---KVI------------------SKYA----------------------------------VN-----------------G----AA-YY-A----SC-------------AVQDT-------------T------YEQILA----------------------IGTN-------------------
>HCU00975.1/50-117
---GL-G-KPEFI-------IR--KK--------D-DD-------------------------------E-------------FL-----------------LIIECKA----------------K-----------T------------------------K------------FH----E-S---------I----------------------------------------------------------NKD---R-Y------------------SDYA----------------------------------VD-----------------G----AL-LY-A----SN-------------LATPG--------------------RFNVLA----------------------IGIS-------------------
>WP_083703997.1/41-106
---GV-G-KPEFI-------IH--SS--------L-NK-------------------------------D-------------LV-----------------IVIECKA----------------D-----------I------------------------K------------KH----E-S---------K----------------------------------------------------------EHN---K-Y------------------AEFA----------------------------------VD-----------------G----AL-HY-A----KN-------------LST----------------------AYNVIS----------------------IAVS-------------------
>WP_140925385.1/51-123
---NF-G-KPDFE-------IE--C------------Y-------------------------------D-------------IP-----------------IIIENKL----------------D-----------L------------------------N------------KL----K-K----E--N-K--N--------------------G------L------------------------K-MDQK---S-V------------------NNYA----------------------------------DN-----------------G----AL-YY-A----QN-------------MISSG-------------L------YQEVIA----------------------IGLA-------------------
>PIR13129.1/49-113
---GA-G-YPEFI-------IR--SK----------NS-------------------------------D-------------VL-----------------IVIECKA----------------I-----------P------------------------K------------FH----E-S---------S----------------------------------------------------------TKD---K-P------------------KDYA----------------------------------VD-----------------G----AL-HY-A----SF-------------LKN----------------------EFHVIA----------------------IGAS-------------------
>NCB02923.1/45-110
---NS-G-RPEFI-------VQ--FS--------N-AP-------------------------------D-------------VV-----------------MIVECKA----------------D-----------S------------------------K------------KH----Q-S---------A----------------------------------------------------------NLS---D-P------------------VNYA----------------------------------VD-----------------G----VL-HY-A----SF-------------LTK----------------------NFKVIA----------------------LAVS-------------------
>EBW6040915.1/46-119
---HA-G-FPEYC-------GV--V------------K-------------------------------D-------------FI-----------------LVVENKS----------------D-----------I------------------------S------------RQ----I-K----R--S-E--K--------------------G-V----I------------------------C-NNVA---S-V------------------KNYA----------------------------------VN-----------------G----AL-FY-G----KH-------------LAKKT-------------S------FKKIIA----------------------FGVS-------------------
>ARQ79045.1/45-111
---GK-G-YPDFI-------IT--SP--------TVAK-------------------------------D-------------FV-----------------CVVECKA----------------D-----------T------------------------A------------RH----Q-S---------D----------------------------------------------------------TLT---N-Y------------------TDYA----------------------------------VD-----------------G----AR-LY-A----GY-------------LSK----------------------EKDVLY----------------------VGVS-------------------
>WP_069638308.1/11-84
---NV-G-FPEYT-------GV--V------------K-------------------------------N-------------FV-----------------IVIENKA----------------S-----------V------------------------N------------KH----I-S----R--S-D--T--------------------G-L----I------------------------A-EDVK---S-V------------------TDYA----------------------------------VN-----------------G----AL-FY-G----KH-------------IIKNT-------------N------YKKVIA----------------------LGIS-------------------
>WP_148494213.1/46-119
[truncated: 354,770 more chars]
