# Supplementary material for: Antibacterial T6SS effectors with a VRR-Nuc domain are structure-specific nucleases
Source: eLife. 2022 Oct 13;11:e82437. doi: 10.7554/eLife.82437 (PMC9635880; doi:10.7554/eLife.82437)
Supplement: Figure 3—source data 1. [file elife-82437-fig3-data1.zip › Figure 3- source data 1/aln_data/Source_data_figure_3A_and_C_all_groups_trimmed.tree]

((((((WP_095294983.1:0.259611573,((((WP_080473427.1:0.236399541,WP_157148161.1:0.127290532)0.917:0.212358696,(EDZ2724145.1:0.0,ECW1319651.1:0.0):0.376362942)0.216:0.024136070,WP_101502625.1:0.701763916)0.660:0.018694724,WP_012504184.1:0.467461131)0.455:0.053897524)0.465:0.036278411,(WP_041078317.1:0.180965744,AXV46719.1:0.401160414)0.873:0.067914691)0.854:0.064931471,((((((CCD29074.1:0.137972664,WP_143926046.1:0.155053834)0.978:0.241660456,(WP_130996327.1:0.236920997,((ARQ79045.1:0.0,WP_005879162.1:0.0):0.252914746,WP_151764952.1:0.120393004)0.922:0.165591024)0.661:0.059086485)0.769:0.052808835,(WP_022120521.1:0.456416865,(NCB73597.1:0.084631930,WP_081643477.1:0.111261728)0.836:0.125164737)0.800:0.105259239)0.848:0.086430026,(WP_085286161.1:0.222068338,TRZ50924.1:0.132082652)0.952:0.179903211)0.867:0.080459070,(((AOP19037.1:0.000000005,AYC64069.1:0.121066739)0.921:0.106004562,((((OGF81667.1:0.201208933,(MYB40084.1:0.102153166,WP_097297428.1:0.234392081)0.798:0.055008625)0.738:0.046562753,(TAE20544.1:0.253187095,RLA07121.1:0.029211011)0.903:0.092635139)0.264:0.019988321,OIO03875.1:0.208431728)0.144:0.023161303,WP_074487329.1:0.243257237)0.831:0.040892565)0.781:0.036202315,((((TAG55829.1:0.276018857,WP_047115285.1:0.305515755)0.183:0.042277170,TSA57634.1:0.198139284)0.778:0.044453221,(WP_078436131.1:0.119402496,WP_008086018.1:0.128149207)0.877:0.070187586)0.000:0.000000005,(OQX24647.1:0.214243572,WP_158991811.1:0.197100561)0.780:0.064256123)0.808:0.046113665)0.591:0.037133671)0.779:0.022066487,((EKE27242.1:0.053283720,(((WP_104618942.1:0.274733913,RLA06960.1:0.097583248)0.814:0.074244976,PKL72578.1:0.276133625)0.842:0.070076298,KKW40066.1:0.155309228)0.812:0.077949092)0.848:0.048029683,(((WP_116127314.1:0.383649502,(MXZ56782.1:0.532614702,OQX29396.1:0.221789565)0.737:0.124511782)0.849:0.099032630,(OIO63642.1:0.235343211,(VVH55519.1:0.475972680,RLA08049.1:0.062018153)0.688:0.040382931)0.938:0.099055668)0.000:0.000000005,(WP_145373021.1:0.223486706,WP_107386087.1:0.106355391)0.990:0.330896758)0.871:0.041504392)0.744:0.019432071)0.907:0.060746036)0.779:0.021746752,((EKD28973.1:0.259703357,(PIR13129.1:0.177696619,(WP_073317706.1:0.0,WP_157797851.1:0.0):0.282197709)0.493:0.062253670)0.856:0.104081157,(((WP_082276060.1:0.124391189,(WP_057563512.1:0.157493952,((WP_065593629.1:0.129284828,((TXG95018.1:0.103908709,WP_080707721.1:0.135400146)0.903:0.139942962,(WP_163650654.1:0.263247118,(EES7330305.1:0.0,EEC8808142.1:0.0):0.147718441)0.809:0.081368569)0.397:0.085784340)0.916:0.118074054,(WP_071637870.1:0.215254074,(WP_043560250.1:0.277736976,WP_017391048.1:0.140837359)0.660:0.022073419)0.244:0.064616505)0.903:0.087428913)0.705:0.031064386)0.803:0.043953127,(WP_113878576.1:0.185876710,WP_089972098.1:0.299406549)0.778:0.070893146)0.848:0.068052067,(PIX32855.1:0.309569591,OQX94537.1:0.404389626)0.879:0.122766203)0.851:0.046155028)0.770:0.024006993)0.000:0.000000005,(MYK43051.1:0.416564013,KKP50568.1:0.306447792)0.912:0.213352956)0.887:0.021322005,(((WP_052658103.1:0.334111522,(HCU00975.1:0.337181035,OGC62393.1:0.092539414)0.788:0.099862578)0.243:0.111681062,(((WP_083703997.1:0.153418914,(HBD96464.1:0.251485880,BAV59369.1:0.340504088)0.770:0.087040147)0.545:0.076961518,OGY63246.1:0.283898832)0.921:0.140071303,((OHA27095.1:0.118897632,(HBE80367.1:0.154358154,WP_136345331.1:0.239875513)0.911:0.137326417)0.744:0.031533618,((KKQ21679.1:0.124276565,OIO44867.1:0.201621267)0.732:0.054107326,WP_100481070.1:0.666921504)0.636:0.020910308)0.883:0.093218681)0.000:0.000000005)0.908:0.073584302,(((WP_087294996.1:0.187062771,(ATA86073.1:0.192283567,WP_118166298.1:0.304415852)0.837:0.104250204)0.822:0.051035255,((WP_051493101.1:0.242810633,(OGU15161.1:0.152545180,PIN86514.1:0.245606352)0.819:0.070494343)0.927:0.103490380,(WP_090663314.1:0.250267939,(TAL67144.1:0.204568086,TAE75506.1:0.251258929)0.553:0.023143702)0.781:0.039535462)0.000:0.000000005)0.942:0.111962351,(((((((WP_088582419.1:0.722985552,PWB41497.1:0.414066370)0.777:0.219754035,(WP_026659555.1:0.274241460,(WP_142692757.1:0.143834930,WP_147734739.1:0.153270808)0.991:0.393612914)0.768:0.086090651)0.864:0.149295064,EHO83640.1:0.236717918)0.637:0.014816104,((WP_080988262.1:0.264486912,((WP_097777115.1:0.377180663,(KSU10083.1:0.261680105,(WP_121514241.1:0.270125400,DAA81008.1:0.260204929)0.808:0.085840301)0.577:0.074588826)0.818:0.103956494,WP_073233314.1:0.218881981)0.691:0.038750330)0.456:0.063964899,((GFI14901.1:0.248280791,(WP_110003649.1:0.072725662,WP_110078298.1:0.394640039)0.618:0.043397456)0.792:0.065438524,(WP_117953995.1:0.282082713,RXJ69388.1:0.241538808)0.801:0.105022020)0.767:0.046746116)0.848:0.054521428)0.919:0.146726278,(((WP_118813189.1:0.545095130,((WP_160275925.1:0.457538769,CBK93196.1:0.360923016)0.486:0.102027984,(((((CCY29856.1:0.165136375,WP_014080166.1:0.203487489)0.896:0.200446181,WP_118070861.1:0.326108122)0.256:0.148004927,WP_002587748.1:0.307455237)0.586:0.057282769,WP_016302123.1:0.287661020)0.600:0.142318648,WP_049207354.1:0.871787086)0.725:0.079254110)0.886:0.213401399)0.666:0.176971238,(WP_052218752.1:0.528691723,(((WP_147006041.1:0.330739687,NBV06886.1:0.588948873)0.911:0.649194598,(((WP_014573498.1:0.755637180,(((WP_051940429.1:0.358662137,(((WP_077454744.1:0.736705300,WP_129873796.1:0.305259617)0.433:0.198318173,WP_094753873.1:0.349697659)0.378:0.145738555,(KAA6206246.1:0.717423818,((((((WP_133441742.1:0.092395930,WP_031649911.1:1.352305203)0.877:0.480702646,WP_158172922.1:0.136660719)0.840:0.220117892,((VEC93613.1:0.0,EAC1099199.1:0.0):0.167050028,(WP_006499780.1:0.309784391,(WP_081716726.1:0.025832834,WP_009166477.1:0.000000005)0.902:0.190763506)0.978:0.321116984)0.477:0.051498013)0.565:0.022217669,(WP_123171957.1:0.311113472,BCE1019:0.074972627)0.802:0.057376441)0.674:0.033939691,WP_010826064.1:0.487829599)0.751:0.154322614,WP_157328318.1:0.239817101)0.861:0.231390524)0.588:0.051565982)0.847:0.194197755)0.703:0.077722410,TAN11493.1:0.131007007)0.806:0.118811007,(((NCU30675.1:0.761724052,WP_104713461.1:0.464295765)0.605:0.367738541,(NCU29283.1:0.753370279,(WP_070570990.1:0.439173797,((AXV46554.1:0.711017386,WP_075659839.1:0.291959796)0.577:0.201987832,((((((CDE83583.1:0.173528518,(KEQ45869.1:0.260996853,(WP_011867706.1:0.244429126,CAB0673172.1:0.250577585)0.875:0.147984444)0.768:0.069213594)0.741:0.041499761,(((WP_072744826.1:0.286688154,WP_107389452.1:0.562563465)0.154:0.112477800,CDB16268.1:0.180390259)0.741:0.162459482,OQC00246.1:0.259171754)0.828:0.110840793)0.330:0.059546302,((((((((NFO48606.1:0.147148835,WP_066402566.1:0.424478440)0.973:0.455383845,((((WP_023929929.1:0.181160228,(((WP_112059772.1:0.529696419,EAJ1706235.1:0.187855783)0.386:0.147510339,WP_034557273.1:0.137459143)0.761:0.060925194,WP_095269471.1:0.145887979)0.354:0.058274804)0.735:0.041856256,(((WP_027305339.1:0.355843591,STQ86822.1:0.319767523)0.264:0.138778686,EAJ2001666.1:0.218910949)0.621:0.030654872,WP_034971543.1:0.488816868)0.290:0.047840891)0.945:0.304322255,((AJI63219.1:0.136557953,(BAV59360.1:0.355524380,WP_066339197.1:0.453236674)0.254:0.151389669)0.170:0.180460910,WP_071563616.1:0.293029900)0.821:0.160030114)0.902:0.155995363,WP_000693733.1:0.350693631)0.704:0.057744974)0.827:0.133777137,WP_112058692.1:0.892150998)0.590:0.056607547,(HHG83949.1:0.086201674,(WP_000506574.1:0.348648035,WP_007474457.1:0.273555487)0.890:0.184282693)0.760:0.056763841)0.805:0.112593840,(WP_009750784.1:0.468878207,WP_106871853.1:0.229467206)0.153:0.123048857)0.672:0.078825718,((PID51548.1:0.255476769,(WP_014391578.1:0.258343693,WP_115006711.1:0.407066664)0.577:0.091672420)0.939:0.260661652,((((WP_039161780.1:0.160863470,WP_003795028.1:0.328088691)0.654:0.106530573,WP_100307712.1:0.254113694)0.811:0.117036045,WP_119534189.1:0.293199738)0.238:0.004880476,((WP_077558162.1:0.194950054,(WP_148331189.1:0.104538738,WP_127213176.1:0.060664334)0.851:0.057348882)0.816:0.103730096,(ECD7859258.1:0.247455782,WP_138221969.1:0.012335797)0.963:0.253272020)0.560:0.103648114)0.543:0.066097470)0.806:0.156578819)0.335:0.142226707,(WP_025235186.1:0.243118237,((((WP_120947764.1:0.348397979,PKO44194.1:0.363181417)0.915:0.304838939,KIM12349.1:0.184597062)0.827:0.192484774,(RRS29878.1:0.203543242,(OUX83954.1:0.141757433,WP_103642521.1:0.486354005)0.815:0.191355069)0.767:0.077775901)0.770:0.083731468,(WP_013388505.1:0.232789794,(RLA75808.1:0.378733079,WP_002062167.1:0.450949240)0.562:0.140700538)0.711:0.053496959)0.615:0.082603588)0.746:0.105478764)0.867:0.192816529,(WP_098863833.1:0.428217361,SFN07954.1:0.556383956)0.919:0.349993436)0.691:0.068922903)0.827:0.081781072,(PWM92086.1:0.141908439,(HCN53468.1:0.304919647,CCY46986.1:0.427944516)0.149:0.122809980)0.809:0.134046307)0.786:0.054903353,WP_023275542.1:0.440369500)0.376:0.040338104,(WP_160651745.1:0.675709192,(WP_043063608.1:0.099989954,OMC86853.1:0.430533336)0.698:0.193779091)0.866:0.167257980)0.712:0.097199970)0.675:0.075058913)0.882:0.195067588)0.395:0.095732315)0.358:0.140212432,WP_162481756.1:0.713121387)0.744:0.149350051)0.802:0.176970258)0.480:0.172190210,HBV42347.1:0.115376575)0.980:1.131039617,((((((((((((WP_140917584.1:0.123323169,(WP_070649473.1:0.334618033,(WP_145000098.1:0.305986194,((YP_009603009.1:1.020030005,WP_141357654.1:0.457549927)0.438:0.128821920,QAY16109.1:0.607941541)0.829:0.271535081)0.436:0.080145078)0.856:0.284628054)0.857:0.188836112,((ANP53564.1:0.439360881,OIJ87774.1:0.205610913)0.948:0.473866714,OYT68436.1:0.429235201)0.815:0.228883097)0.956:0.332989043,WP_148749570.1:1.310404566)0.000:0.000000006,((((ENX33495.1:0.062982414,VCX11657.1:0.000000006)0.858:0.298783235,(WP_159373559.1:0.950629997,WP_110646862.1:1.004815898)0.809:0.255040647)0.915:0.357626118,((WP_027689048.1:0.923350247,(WP_052768223.1:0.592673207,WP_101504100.1:0.271888502)0.506:0.164985150)0.896:0.338119206,((((WP_118109473.1:0.369965779,WP_118046780.1:0.000000006)1.000:0.661380783,((WP_057552260.1:0.447890785,CEK34353.1:0.209847597)0.773:0.113104675,(((WP_087202951.1:0.304753455,(WP_069408904.1:0.238396886,WP_055335447.1:0.467740896)0.693:0.083008974)0.618:0.069812966,(((NFN18457.1:0.138971181,(WP_009168696.1:0.302576742,WP_055214531.1:0.331227659)0.833:0.153330541)0.475:0.117367258,(BBK76898.1:0.358863436,WP_154821039.1:0.163902735)0.669:0.070105048)0.929:0.239177733,(WP_069431142.1:0.448567238,(SCH66266.1:0.248341546,WP_070102851.1:0.222871281)0.885:0.203172836)0.744:0.116610381)0.737:0.100050228)0.905:0.208218213,(OKZ59960.1:0.488339531,(((((WP_107334455.1:0.558333755,(WP_062706592.1:0.433386644,WP_095469991.1:0.585861668)0.881:0.279920345)0.000:0.000000005,((WP_071667213.1:0.498735187,((((WP_071444898.1:0.083779564,WP_140916576.1:0.647046902)0.560:0.219540874,(WP_051462571.1:0.363037069,(WP_126336376.1:0.051624099,(EFY53259.1:0.027692472,(EAO2332473.1:0.000000005,SPW74270.1:0.027664886)0.000:0.000000005)0.890:0.220300486)0.973:0.425505071)0.805:0.150869099)0.918:0.221085778,(KDT83442.1:0.000000005,(WP_106494159.1:0.026279728,(WP_139470034.1:0.0,PMGM:0.0):0.000000005)0.863:0.026200567)0.815:0.127495928)0.756:0.116376633,EAR7990043.1:0.261228895)0.850:0.314188251)0.863:0.344482377,(EBB1398638.1:0.274985671,WP_136168446.1:0.363675845)0.592:0.039495313)0.935:0.282393035)0.907:0.264456367,WP_115369748.1:0.466921550)0.689:0.088831040,((((((WP_061562237.1:0.495039015,WP_111261788.1:0.309084789)0.889:0.186106689,GBG14344.1:0.533697289)0.000:0.000000005,(WP_166019406.1:0.106672459,(WP_096922178.1:0.332141657,(WP_110716737.1:0.214568073,(WP_050713480.1:0.143477164,WP_127042884.1:0.086001775)0.933:0.182384574)0.682:0.033793087)0.889:0.159213984)0.944:0.244376061)0.886:0.149344089,((RMV01512.1:0.027214780,WP_164707070.1:0.000000005)0.745:0.066583406,(WP_013971298.1:0.130644006,(WP_064590570.1:0.360902374,WP_058790590.1:0.302694074)0.535:0.055575503)0.918:0.208587477)0.656:0.063869255)0.971:0.461066481,WP_118158283.1:0.535722247)0.186:0.071320853,WP_050875396.1:0.494894686)0.791:0.093820495)0.801:0.080920690,(((WP_084482316.1:0.349818146,(WP_020308925.1:0.675935144,(WP_029436409.1:0.382029813,WP_081105217.1:0.461309757)0.891:0.365793635)0.465:0.037225203)0.782:0.072510281,(AKI28811.1:0.700978214,((YP_009223491.1:0.101826401,(ATW61835.1:0.261223274,(AVI03127.1:0.259785860,(T1P21:0.186844363,(QBQ81516.1:0.137629244,QCW18506.1:0.103052130)0.781:0.055744991)0.710:0.041379902)0.810:0.091179797)0.910:0.223117663)0.779:0.177111379,YP_009036039.1:0.131952782)0.965:0.613852563)0.822:0.253075370)0.000:0.000000005,((((WP_086240353.1:0.153836085,WP_086242229.1:0.169463863)0.804:0.132161814,(WP_107898287.1:0.382573730,WP_009650003.1:0.000000006)0.875:0.208219049)0.706:0.102129278,WP_115046230.1:1.242671510)0.875:0.416291651,(WP_130530340.1:0.000000005,AUR95167.1:1.462838680)0.880:0.233691843)0.920:0.353842276)0.759:0.069784024)0.850:0.091823866)0.638:0.095933188)0.782:0.076759376)0.000:0.000000005)0.924:0.313856392,(WP_055218457.1:0.436893958,((SCJ14665.1:0.334449552,HAR77585.1:0.302002008)0.537:0.166602883,WP_092247359.1:0.449185081)0.778:0.133877484)0.340:0.147584489)0.907:0.280619577,(ACU92448.1:0.469335332,(MAJ72516.1:1.021060978,(WP_149936080.1:0.560154193,(((WP_134855349.1:0.202388884,WP_130062231.1:0.223638907)0.113:0.067149909,((WP_117925852.1:0.275186194,(WP_022012946.1:0.332290864,WP_149920595.1:0.208063219)0.885:0.238714563)0.802:0.108045867,(WP_135040866.1:0.464539776,((WP_027318072.1:0.000000005,EFI08006.1:0.223094884)0.625:0.092834638,(CUM71620.1:0.105206369,WP_035331911.1:0.159777668)0.678:0.144685739)0.859:0.158438848)0.902:0.203443712)0.845:0.105565068)0.539:0.070258492,(WP_117577195.1:0.245137047,(WP_097550239.1:0.221398085,WP_117817613.1:0.231264737)0.180:0.019239129)0.841:0.081997027)0.755:0.089491057)0.724:0.199722098)0.573:0.100245291)0.913:0.184184180)0.745:0.084509991)0.793:0.093384393)0.789:0.088324064,(WP_119305362.1:0.718075576,AKH47429.1:0.217275271)0.900:0.315326816)0.921:0.371087230)0.710:0.035755525,((WP_148620967.1:0.414563172,(WP_035372792.1:0.126680102,KXV39480.1:0.456477783)0.901:0.264952613)0.833:0.223783808,WP_062027758.1:0.461303698)0.828:0.179690642)0.881:0.115795986,((WP_144058282.1:0.861140250,(WP_078339752.1:0.118961701,(WP_078054190.1:0.219156145,WP_028003163.1:0.999891941)0.845:0.308088016)0.925:0.403853834)0.465:0.167806232,(MBH04976.1:1.074542774,MBR5120046.1/7-121:1.675784597)0.482:0.053132888)0.834:0.182066960)0.000:0.000000005,((((((YP_009276494.1:1.020885625,((WP_115289441.1:0.887552518,((WP_054637161.1:0.137670318,((WP_094517618.1:0.285640382,ESK65296.1:0.260924940)0.813:0.116109034,WP_012574334.1:0.444266926)0.778:0.076104454)0.759:0.097909604,(EAK0091958.1:0.310647820,(WP_118656774.1:0.532508055,(WP_074183949.1:0.144150797,(WP_097026149.1:0.322186283,WP_078682712.1:0.373034085)0.838:0.133169570)0.762:0.064470487)0.941:0.256952174)0.812:0.156447286)0.455:0.132037659)0.826:0.219827943,((PWM11358.1:0.024948031,NBS71429.1:0.715545244)0.791:0.299837750,(KGP76662.1:0.260370098,WP_160582052.1:0.363161664)0.718:0.164073993)0.795:0.186428879)0.252:0.139563199)0.919:0.648843894,OQW85823.1:0.139084172)0.643:0.387156757,WP_024001832.1:0.007150955)0.981:0.689447677,(((CDC43160.1:0.095341316,WP_028515209.1:0.427778329)0.858:0.170202665,((WP_154214382.1:0.095315148,(((WP_036071991.1:0.137842257,(((((WP_089121982.1:0.197047803,((WP_054736284.1:0.0,WP_143466468.1:0.0):0.028161790,((WP_022530673.1:0.359709077,WP_099960224.1:0.172412068)0.627:0.018570333,(((WP_082405484.1:0.197368133,WP_156319407.1:0.155922539)0.855:0.069060424,WP_056939049.1:0.081676867)0.454:0.030482687,WP_087366112.1:0.147203146)0.863:0.095517748)0.953:0.165277524)0.000:0.072889972)0.927:0.196815138,(WP_058138476.1:0.186614053,(WP_136731963.1:0.569736433,WP_107529545.1:0.119385387)0.900:0.176603405)0.786:0.093060949)0.533:0.055882687,((((OWF31946.1:0.160290057,WP_048703761.1:0.127634143)0.920:0.245369974,WP_125707580.1:0.256305831)0.863:0.184396181,((WP_061777170.1:0.000000005,(WP_139967871.1:0.452375962,(NDI30209.1:0.583758873,(WP_133473082.1:0.373528106,WP_035460669.1:0.096410921)0.712:0.108385798)0.806:0.156736306)0.919:0.262340367)0.859:0.128975594,(WP_152723762.1:0.195870282,WP_152711934.1:0.168198757)0.841:0.131997741)0.141:0.093300468)0.850:0.140205005,(CCI86694.1:0.000000005,WP_071452773.1:0.555403639)0.922:0.196733227)0.910:0.177587626)0.689:0.042531699,(AOB21148.1:0.0,KZU98900.1:0.0):0.502660780)0.748:0.060526755,(WP_019108117.1:0.221224815,WP_005728335.1:0.161449662)0.780:0.083854320)0.914:0.150247646)0.786:0.057527368,(EAD4600108.1:0.021124677,ECP8249622.1:0.031887821)0.968:0.235257497)0.853:0.066748252,ECJ9746339.1:0.447965794)0.758:0.037797280)0.741:0.053259455,(WP_119905149.1:0.149210279,((WP_058225404.1:0.267917447,WP_130135403.1:0.435530325)0.588:0.059304673,((KLL31826.1:0.0,WP_079859627.1:0.0):0.088735487,(WP_039116668.1:0.438574681,QBX18313.1:0.120233628)0.900:0.177311196)0.797:0.057536606)0.911:0.138545664)0.409:0.033782153)0.758:0.094318375)0.826:0.237851738,AZB50541.1:0.552313563)0.323:0.239629730)0.441:0.139272625,((RMI84977.1:0.646770338,(WP_102322490.1:0.875088693,OIO30849.1:1.000096386)0.641:0.212552961)0.187:0.183488566,WP_120536625.1:0.716262965)0.249:0.273531445)0.929:0.397297104,((WP_085633884.1:0.350858825,WP_101498359.1:0.000000005)0.946:0.311241997,(WP_088201711.1:0.783710441,(WP_077684338.1:0.579223447,WP_151664783.1:0.260072842)0.924:0.438690065)0.853:0.373462102)0.833:0.155224694)0.576:0.069492757)0.847:0.193650783,WP_155096754.1:0.788712143)0.637:0.140960498,((QDP61484.1:0.759132457,WP_066183836.1:0.556683352)0.918:0.674267188,((WP_013461625.1:0.913206951,((((WP_014120096.1:0.479095745,WP_154472073.1:0.197833658)0.809:0.162985473,(WP_007494980.1:0.296290878,((WP_035932855.1:0.314057198,(WP_099011895.1:0.0,ALF22040.1:0.0):0.151523865)0.736:0.183775033,SCU55276.1:0.986132941)0.847:0.235610488)0.000:0.005816866)0.788:0.133648903,EEP65901.1:0.541673404)0.779:0.126853183,(((((KFI66044.1:0.363637437,(KAB5967057.1:0.297793874,WP_016507683.1:0.156032196)0.000:0.110886701)0.919:0.337339140,(WP_048800717.1:0.433455821,WP_135380268.1:0.346063452)0.605:0.160365846)0.000:0.047830959,(EJV13683.1:0.000000005,EJV34421.1:0.029314528)0.990:0.586656947)0.908:0.221067926,((((((YP_007007007.1:0.560921761,WP_134312350.1:0.933715362)0.839:0.299596802,TJV77536.1:0.473995926)0.827:0.244135604,WP_059649858.1:0.618889215)0.497:0.122515554,(WP_015973956.1:0.273210708,(YP_009208143.1:0.149665660,((QIG59261.1:0.068686294,4QBN_B_B:0.076215305)0.948:0.325512834,(ECC9987779.1:0.230261410,EEK8036644.1:0.076790078)0.900:0.249380907)0.945:0.362035458)0.876:0.122900920)0.245:0.078191842)0.238:0.020763475,((WP_046238562.1:0.930079296,WP_094832459.1:0.304157025)0.852:0.276590456,(OCG39026.1:0.203403581,(WP_063655421.1:0.506241247,(OSK22643.1:0.000000005,(EAU2599945.1:0.031405526,WP_148250553.1:0.156667262)0.550:0.087127202)0.907:0.280436662)0.706:0.094916703)0.768:0.084601083)0.843:0.159483648)0.848:0.082661177,((WP_087664664.1:0.184160947,((((WP_058844905.1:0.432257386,(WP_133569316.1:0.175702228,(GEB35291.1:0.171802236,TGV30731.1:0.253749533)0.923:0.198221200)0.172:0.043527293)0.000:0.000000006,WP_028988044.1:0.118485635)0.929:0.107495240,((((WP_093913709.1:0.190795476,(WP_066622603.1:0.235167282,(WP_063633214.1:0.094401005,WP_020997912.1:0.140452968)0.974:0.366723580)0.769:0.092345182)0.807:0.074133076,((WP_026760684.1:0.157302019,WP_156236538.1:0.353233221)0.000:0.000000005,((WP_125347306.1:0.224808172,WP_160253672.1:0.212478443)0.520:0.097496612,(((OPZ73518.1:0.229141143,WP_014836421.1:0.555999070)0.109:0.036693476,((AFC63715.1:0.240322493,(WP_135089334.1:0.333749246,WP_009766142.1:0.049278543)0.882:0.153755792)0.000:0.000000005,((((HAR88739.1:0.192654848,(AAR83208.1:0.080343440,EPX02649.1:0.253417857)0.970:0.289402487)0.766:0.081538859,WP_118043981.1:0.272608413)0.762:0.068893378,(((PKL27175.1:0.303514652,WP_028520177.1:0.212665066)0.602:0.016943321,EGK59357.1:0.157832671)0.838:0.092158099,((WP_118005319.1:0.209657154,WP_023387351.1:0.294145234)0.833:0.099097646,(WP_087018467.1:0.276005567,HBT90581.1:0.167205609)0.000:0.000000005)0.480:0.060783397)0.831:0.089940362)0.785:0.043576777,WP_012938444.1:0.238643892)0.000:0.000000005)0.942:0.141093234)0.755:0.059949529,(WP_094206280.1:0.398052476,WP_004009190.1:0.347268923)0.837:0.170902110)0.831:0.104911353)0.411:0.058610475)0.747:0.078506369)0.789:0.087418661,((WP_101912657.1:0.100535042,(WP_034231991.1:0.137554144,(KDS92365.1:0.398149636,(WP_053794063.1:0.107983563,WP_073713642.1:0.550050460)0.773:0.107126073)0.672:0.126655265)0.817:0.213825387)0.353:0.146905764,((((WP_154261386.1:0.116895695,WP_006306706.1:0.222353673)0.841:0.111880025,(WP_017726753.1:0.259362435,(WP_021168745.1:0.180338040,WP_144879938.1:0.316763624)0.887:0.174691311)0.881:0.161733324)0.755:0.068490895,((WP_026894874.1:0.077270868,OCN04067.1:0.217299946)0.747:0.042832244,((EKY28097.1:0.182470952,(KRG11694.1:0.426258321,HCG36002.1:0.020793275)0.945:0.174084757)0.824:0.103250605,ETA80003.1:0.365605721)0.750:0.036522260)0.904:0.108510215)0.782:0.048650106,((SOY29228.1:0.074352025,WP_160240565.1:0.074770412)0.846:0.104717845,(WP_079525428.1:0.205011233,(WP_116692610.1:0.0,WP_116994738.1:0.0):0.248801962)0.895:0.170883737)0.281:0.030827369)0.733:0.035624823)0.808:0.053760108)0.855:0.092362253,((WP_099335819.1:0.133357080,WP_073013508.1:0.406168821)0.763:0.093301364,(WP_103698666.1:0.409616769,WP_077710017.1:0.193699665)0.924:0.311681977)0.802:0.111216943)0.803:0.068801635)0.000:0.000000005,(WP_025833793.1:0.341305730,WP_087064446.1:0.235951021)0.839:0.091584616)0.733:0.139404414)0.835:0.106787471,WP_083284790.1:0.334593648)0.775:0.064185566)0.000:0.012807468)0.648:0.132066586,(WP_073382746.1:0.737961738,EAC5149918.1:0.829638091)0.789:0.194316525)0.837:0.151966420)0.770:0.057320785)0.000:0.000000005,WP_133830762.1:0.686114490)0.826:0.195040349)0.839:0.215446880)0.923:0.443770615,((((((MYF38468.1:0.603551966,(MYG13808.1:0.262161099,((WP_071505176.1:0.194666964,WP_128544779.1:0.052773169)0.840:0.177864704,((WP_094814690.1:0.152888184,(WP_064196820.1:0.354778658,WP_052353951.1:0.147160597)0.345:0.154492616)0.843:0.128885056,(WP_114463186.1:0.174535826,WP_131956058.1:0.253457921)0.885:0.137736099)0.692:0.053369910)0.957:0.434383792)0.841:0.232384108)0.812:0.232928021,MAW47898.1:0.217845546)0.920:0.319124633,MAR28172.1:0.174869151)0.929:0.433100522,((WP_008609235.1:0.478281471,((WP_023734906.1:0.081279663,WP_057857945.1:0.429954392)0.944:0.458403008,(((WP_008467480.1:0.145099293,(WP_087532337.1:0.164388558,WP_024033737.1:0.035747979)0.503:0.067938954)0.856:0.124762382,(MBN24365.1:0.245460500,(HAU05571.1:0.148725463,(GAC30217.1:0.333119632,(WP_163111118.1:0.158835736,(HCB08502.1:0.132169982,WP_155016379.1:0.052433008)0.726:0.031876003)0.832:0.095699302)0.831:0.118677844)0.685:0.108290328)0.857:0.157723009)0.682:0.045756564,((WP_010558413.1:0.162091297,(WP_138568201.1:0.389267922,(WP_138539119.1:0.261787268,WP_065788746.1:0.310886285)0.192:0.135373092)0.605:0.081365719)0.875:0.130997991,(WP_022944260.1:0.000000005,(WP_105257978.1:0.093529128,WP_128726176.1:0.631742007)0.762:0.120953183)0.931:0.223725069)0.852:0.167550618)0.757:0.265805280)0.144:0.095112346)0.893:0.294045662,((WP_107297597.1:0.223764964,(((WP_077660195.1:0.282983325,(WP_046308479.1:0.159082551,WP_163391639.1:0.252680617)0.915:0.277285325)0.853:0.172816733,(((WP_141268768.1:0.210995386,((((WP_039480778.1:0.063770978,((WP_095663735.1:0.338755194,WP_054547037.1:0.100902328)0.181:0.032535606,WP_069492149.1:0.070280909)0.757:0.030098809)0.740:0.029075312,(WP_039466574.1:0.168837957,(WP_136485866.1:0.085523649,WP_038201246.1:0.106138053)0.576:0.024330262)0.897:0.090938049)0.764:0.043461414,(GAK84241.1:0.009017192,WP_114764601.1:0.021808912)0.858:0.061238904)0.816:0.151576169,WP_065311642.1:0.377683897)0.619:0.114407918)0.777:0.102635021,WP_022561513.1:0.210393948)0.935:0.277750597,(WP_144167382.1:0.578017390,WP_161459983.1:0.371559451)0.669:0.108094117)0.740:0.084185646)0.754:0.049859273,(WP_163371291.1:0.427607653,((WP_107166166.1:0.090373343,WP_138240768.1:0.252661687)0.711:0.057662128,(((((WP_073270651.1:0.117191801,(WP_075273002.1:0.325623230,MAX87525.1:0.348095107)0.235:0.115942009)0.554:0.129182452,(WP_109089653.1:0.248142669,((WP_094812739.1:0.197490976,(((RXN93436.1:0.181308733,((WP_116924503.1:0.163077447,(WP_094838021.1:0.170073385,TQN08429.1:0.218142999)0.454:0.065394024)0.811:0.066313287,(WP_117337263.1:0.151307125,WP_134750583.1:0.121118647)0.508:0.031931175)0.000:0.000000005)0.785:0.046718656,WP_094858360.1:0.078310906)0.495:0.097504215,WP_060858698.1:0.180795522)0.742:0.031600250)0.892:0.063938731,((WP_151056575.1:0.260588886,(WP_114479778.1:0.233282512,(MBU57623.1:0.151389619,WP_136937854.1:0.300198345)0.444:0.013700280)0.292:0.023903707)0.000:0.000000005,((((WP_013233317.1:0.123329022,WP_090538498.1:0.122208673)0.154:0.034508548,((WP_012138127.1:0.231869546,WP_086623071.1:0.072086983)0.919:0.172669941,WP_048306145.1:0.097458341)0.673:0.062757534)0.783:0.056744653,WP_040243798.1:0.094337945)0.862:0.054528436,(((WP_163577586.1:0.076248016,(WP_141321440.1:0.071469004,WP_045991235.1:0.198744630)0.710:0.040077189)0.836:0.084859469,WP_009097300.1:0.060697754)0.898:0.121980174,((CUR45319.1:0.103023383,HCO65978.1:0.070931959)0.216:0.065664870,(WP_145249608.1:0.027092412,(WP_158188699.1:0.271605962,(((RZI44742.1:0.277372744,(SHI02315.1:0.052817828,WP_092399502.1:0.130243801)0.603:0.045506896)0.316:0.059684507,((((WP_106478189.1:0.059315765,MBP55949.1:0.311246013)0.776:0.073843204,(TWI53343.1:0.071106013,WP_100876437.1:0.087453149)0.871:0.070755732)0.726:0.029691952,(((WP_090416049.1:0.040323672,WP_097084008.1:0.108268308)0.728:0.019615039,WP_048372156.1:0.206572363)0.704:0.031705547,WP_054094744.1:0.115938025)0.759:0.032841637)0.000:0.000000005,(WP_141031889.1:0.000000005,(WP_143492358.1:0.0,WP_128612764.1:0.0):0.000000005)0.967:0.119117798)0.782:0.031457338)0.783:0.038793597,NIF17722.1:0.131411068)0.421:0.035090965)0.796:0.066537748)0.744:0.041897562)0.771:0.041858456)0.749:0.037393879)0.903:0.063658990)0.941:0.133902820)0.307:0.000341966)0.802:0.111378172)0.218:0.101989544,(WP_160865870.1:0.395682622,(WP_117952689.1:0.226886175,HBM84767.1:0.184403742)0.866:0.204252814)0.197:0.114748180)0.753:0.109059481,QFI56263.1:0.606807329)0.817:0.131356838,WP_018275938.1:0.203679291)0.845:0.157783358)0.930:0.217045756)0.259:0.072323713)0.829:0.172300301)0.900:0.339725639,(WP_071462853.1:0.280761671,MBT43735.1:0.566539047)0.807:0.149203023)0.827:0.197819539)0.745:0.097499619)0.818:0.215011864,((KAE8234734.1:0.544034194,(((XP_019760837.1:0.511933652,XP_015837204.1:0.266696050)0.779:0.193810886,(((XP_026565638.1:0.135528121,(((RMB94455.1:0.267595552,XP_008531300.1:0.000000005)0.874:0.056818071,EPY77849.1:0.154990306)0.000:0.000000005,(RXM30069.1:0.074064924,KIAA_1018_EUK:0.174970243)0.598:0.089221501)0.891:0.198076339)0.846:0.201436320,(XP_026811519.1:0.455229850,XP_022796018.1:0.281996118)0.600:0.124847074)0.870:0.187568091,((XP_011861441.1:0.155760067,(KOX79623.1:0.147846788,XP_023246169.1:0.569317485)0.804:0.164722698)0.515:0.079188266,(KPJ12470.1:0.740142265,(KRY73288.1:0.561696641,(VDP06118.1:0.042621784,(VDN92019.1:0.241069403,XP_003096869.1:0.184767818)0.845:0.147037872)0.873:0.190337135)0.530:0.065625181)0.737:0.165843202)0.740:0.143817935)0.848:0.165013618)0.000:0.000000005,((TNN08371.1:0.551085507,(EFJ07647.1:0.188067157,((RRT76165.1:0.067510036,XP_020687577.1:0.093817872)0.900:0.118567803,(VYS48472.1:0.273765902,(PWA46851.1:0.103754701,GER49893.1:0.147403110)0.767:0.049987783)0.000:0.000000005)0.812:0.112892689)0.825:0.245609238)0.637:0.220331294,(((CBQ73694.1:0.108359572,KIAA_1018_PROK:0.028828539)0.983:0.281545753,(OCF74066.1:0.113925863,((TIB39943.1:0.233303627,(XP_011119496.1:0.100793836,(RKF72228.1:0.133137251,((XP_003071589.1:0.062808217,RMZ89948.1:0.240389954)0.465:0.054006990,XP_007914785.1:0.249297093)0.658:0.035957164)0.927:0.202018952)0.974:0.322758677)0.341:0.109119110,(CEG81528.1:0.303582839,PRQ71262.1:0.409153194)0.787:0.089148643)0.673:0.030813405)0.684:0.069733197)0.661:0.031550092,(((EPS99010.1:0.127581863,(KZT27328.1:0.144361141,RDB22242.1:0.346558310)0.854:0.129869770)0.631:0.035960106,((CEL59630.1:0.282249910,(TBU49163.1:0.182248202,KIK92306.1:0.096173006)0.838:0.078709834)0.697:0.040192253,KAA1469402.1:0.104379204)0.891:0.101757265)0.028:0.100245646,PLW40476.1:0.678638419)0.793:0.081971321)0.715:0.044504445)0.903:0.205046459)0.579:0.191595873)0.743:0.149357799,WP_133563843.1:0.675987744)0.856:0.322341454)0.667:0.077763615,((WP_114728758.1:0.281190038,WP_099470364.1:0.594726531)0.954:0.434779186,(WP_094062564.1:0.710593860,ACS43523.1:0.420771793)0.603:0.319530387)0.470:0.141475218)0.462:0.022984570)0.787:0.160098771,(((EAA8989700.1:0.482455768,ANG63131.1:0.306016134)0.841:0.341091637,WP_116894771.1:0.691230258)0.484:0.288254532,(RDZ65096.1:1.167113505,(PIX53966.1:0.631242797,(HAW34501.1:0.000000005,WP_116859340.1:0.485039424)0.839:0.458611189)0.888:0.408130791)0.683:0.097947188)0.417:0.123848486)0.932:0.364953773,((((((((OVE94288.1:0.304410561,(WP_188345247.1:0.404446029,WP_199260703.1:0.401979835)0.703:0.116376600)0.997:0.962690709,WP_211095407.1:0.047847011)0.848:0.181562149,WP_166330526.1:0.408539333)0.851:0.143884087,(WP_181420722.1:0.660581595,WP_202227868.1:0.264632985)0.871:0.220071912)0.000:0.000000005,(WP_150526864.1:0.423925502,WP_162700311.1:0.926829224)0.674:0.091036349)0.975:0.400764847,(((((MBI4954577.1:0.764703417,(MBN2716990.1:0.361500692,((WP_133510457.1:0.027515067,WP_089729247.1/234-299:0.062906859)0.783:0.139887813,(AGR60329.1:0.046111559,NUC1:0.081541956)0.956:0.411532516)0.994:0.829018725)0.384:0.125086203)0.751:0.169155402,(WP_198661060.1:0.000000005,WP_198661060.1/142-214:0.000000005)0.994:0.626565748)0.838:0.286916548,(WP_174156178.1:0.446437731,MBS6831126.1:0.762626778)0.828:0.310041512)0.000:0.000000006,((NPU92827.1:0.163620859,TNC83565.1:0.068195246)0.432:0.080027822,(WP_035193719.1:0.242012186,WP_083091491.1:0.162921803)0.981:0.514918948)0.726:0.125043466)0.875:0.163512897,(((((((WP_098715270.1:0.016511481,WP_171551219.1:0.065995391)0.157:0.098486624,WP_067658230.1/108-186:0.341563790)0.796:0.085437668,((KYF93041.1:0.409013318,WP_156338412.1:0.164028235)0.936:0.169058228,((WP_009585216.1/106-185:0.038393416,((RUT67616.1:0.0,PWF40545.1:0.0):0.000000005,PWF40545.1/41-116:0.000000005)0.995:0.465766265)0.613:0.104142137,WP_016541448.1/105-183:0.262880043)0.783:0.064908238)0.430:0.079316117)0.870:0.137677866,(((WP_160292279.1:0.000000005,QDI02765.1/102-181:0.000000005)0.989:0.479455376,((RBC10737.1:0.0,RBC90980.1:0.0):0.046525014,(WP_113255848.1:0.008749068,WP_024711190.1/101-180:0.100193983)0.922:0.135849872)0.908:0.231516503)0.879:0.190387304,(((((((WP_083086724.1:0.094918075,WP_216855052.1/70-152:0.000000005)0.922:0.106803039,((((WP_015876337.1:0.000000005,EKZ97854.1/47-124:0.000000005)0.986:0.234947877,(WP_060350487.1:0.007434041,ODN63993.1/45-123:0.065815023)0.931:0.132511902)0.864:0.078217002,((WP_038750966.1:0.157831964,(WP_179401926.1:0.165739836,(WP_217245272.1:0.084392619,WP_080324401.1/115-199:0.000000005)0.918:0.093631542)0.536:0.036205808)0.766:0.030842602,(WP_059715422.1:0.043299348,AIV47030.1/35-118:0.137365461)0.974:0.201754277)0.854:0.071429135)0.812:0.076128958,((WP_026045091.1/116-200:0.128511443,((WP_051524073.1:0.000000005,WP_051524073.1/103-184:0.000000005)0.988:0.398701177,(HAP27368.1:0.064999270,CAB3661178.1/104-186:0.183711954)0.976:0.367034552)0.272:0.133119172)0.687:0.034795465,(WP_134256317.1/111-195:0.073857767,(EGD00512.1:0.020375826,WP_010089130.1:0.000000005)0.882:0.070631662)0.948:0.143813369)0.895:0.113190085)0.826:0.076784248)0.737:0.032910694,((WP_186197569.1:0.088176386,VBF78391.1:0.071595056)0.926:0.114881086,(WP_080757545.1/107-186:0.146424802,(WP_009906853.1:0.000000005,WP_206951970.1/108-189:0.045954143)0.963:0.172159921)0.600:0.072819188)0.477:0.073308847)0.730:0.025483131,((WP_004532838.1:0.000000005,WP_004532838.1/109-189:0.000000005)0.898:0.135006601,(WP_084162358.1/9-86:0.172183171,(WP_059830768.1:0.065392243,(WP_198346093.1:0.000000005,WP_198346093.1/25-87:0.000000005)0.822:0.040012412)0.883:0.124537089)0.713:0.124841925)0.877:0.096763319)0.906:0.141786061,KWA83980.1/102-184:0.214999216)0.416:0.036168732,((WP_209582338.1/92-172:0.226194767,(WP_054907061.1:0.331298041,(WP_218147339.1:0.000000005,WP_218147339.1/19-101:0.000000005)0.953:0.189838286)0.475:0.049494012)0.699:0.042388682,((MBL3828645.1/108-193:0.138231682,(QIQ71406.1:0.168880906,(((PFW54756.1:0.075125881,((AOJ94312.1:0.000000005,WP_166914011.1/105-185:0.116294712)0.877:0.095556329,WP_105509353.1/107-187:0.347241836)0.734:0.079633348)0.760:0.100852852,((AGK49274.1:0.157230978,(WP_124482308.1:0.000000005,WP_006757119.1/97-174:0.022338940)0.915:0.213230518)0.991:0.317279459,((VCK54471.1/107-187:0.157713334,WP_166913268.1/106-186:0.327750940)0.771:0.104950470,(AOI40716.1:0.000000005,AOI40716.1/92-169:0.000000005)0.949:0.152085196)0.855:0.081660706)0.733:0.033230140)0.555:0.046059830,((WP_145873293.1:0.000000005,WP_145873293.1/93-178:0.000000005)0.967:0.177350935,(((WP_151780675.1:0.572746969,(WP_046807700.1:0.734718504,STZ03813.1:1.435281969)0.778:0.599181594)0.899:0.490599035,(((WP_092378883.1:0.000000005,WP_092378883.1/133-206:0.000000005)0.922:0.263007641,(MBL8410024.1:0.000000005,MBL8410024.1/169-232:0.000000005)1.000:0.777242495)0.705:0.153955798,(((WP_142929704.1:0.000000005,WP_142929704.1/48-109:0.000000005)0.997:0.682853717,(WP_062263054.1:0.038977284,(WP_152558843.1:0.000000005,WP_152558843.1/27-98:0.000000005)0.731:0.021785584)0.925:0.251966819)0.774:0.138401757,HHI94262.1:0.735066235)0.428:0.128064178)0.260:0.064245477)0.435:0.182008526,(MBB5018719.1/64-144:0.295265717,(WP_038363300.1/102-184:0.309682544,(((WP_116423475.1/103-185:0.056659919,(ARN44061.1:0.0,PA0822:0.0):0.236962046)0.792:0.055286605,WP_143007486.1:0.164449968)0.308:0.065582218,EJL06220.1:0.061964767)0.790:0.061805922)0.852:0.091524268)0.647:0.028633056)0.883:0.138924365)0.623:0.072374120)0.927:0.137160690)0.717:0.043018881)0.841:0.102589274,(WP_106757971.1:0.000000005,WP_106757971.1/104-185:0.000000005)0.921:0.118966834)0.924:0.157992298)0.849:0.075508523)0.820:0.049332535,(KQQ39283.1/118-197:0.202505341,(SFX61428.1:0.113108361,RZA04307.1/114-193:0.130936844)0.957:0.186170798)0.000:0.000000005)0.818:0.085423343)0.842:0.079834536)0.843:0.087052402,(AOJ85048.1:0.299260731,((WP_161634070.1:0.000000005,WP_161634070.1/38-110:0.000000005)0.997:0.408242919,(WP_120532220.1:0.000000005,WP_120532220.1/221-294:0.000000005)0.969:0.361374384)0.744:0.078632898)0.642:0.038974321)0.827:0.088661265,(((((((WP_073580110.1:0.000000006,WP_073580110.1/106-184:0.000000005)0.977:0.375252872,(((WP_072958199.1:0.000000005,WP_072958199.1/87-170:0.000000005)0.960:0.277390490,(WP_208606216.1:0.182823999,WP_173292970.1:0.183624211)0.742:0.085385784)0.069:0.085928143,(WP_219339694.1:0.000000005,WP_219339694.1/105-187:0.000000005)0.980:0.486883405)0.855:0.240136897)0.118:0.018576474,(TFH85857.1:0.216145013,(CCG95959.1:0.000000006,CCG95959.1/85-149:0.000000005)0.982:0.369390292)0.963:0.255227794)0.596:0.106657751,WP_136932004.1:0.322517531)0.869:0.101102774,(NUQ78844.1:0.370814947,(WP_156041091.1:0.497798757,KYF73145.1:0.308830353)0.766:0.112505389)0.435:0.035097417)0.829:0.100069498,((WP_007830908.1:0.829601191,(ECF1703729.1:0.372685929,((WP_167231585.1:0.000000005,PTT84671.1:0.936134824)0.989:0.467524529,((AGR60334.1:0.037284588,NUC2:0.000000005)0.892:0.162562286,(WP_046082386.1:0.277349583,WP_120133964.1:0.365194608)0.744:0.058659536)0.943:0.316617438)0.830:0.158854027)0.852:0.191602569)0.934:0.386717396,(WP_051443249.1:0.357073843,(WP_128098970.1:0.063641903,(MPT04366.1:0.078760927,WP_160854244.1:0.148345239)0.995:0.429549147)0.180:0.058022476)0.977:0.465760099)0.620:0.096541984)0.718:0.054336880,((WP_203403531.1:0.000000006,WP_203403531.1/111-185:0.000000005)0.999:0.697545708,((WP_205793208.1:0.136180479,((WP_060074281.1:0.000000005,WP_060074281.1/102-174:0.000000005)0.985:0.261651236,(WP_179708543.1:0.048285023,WP_176058505.1/104-179:0.000000005)0.808:0.110421362)0.885:0.246339586)0.991:0.468950028,(((WP_130104757.1:0.000000005,WP_130104757.1/120-186:0.000000005)0.849:0.126536470,(WP_175717398.1:0.178646053,(WP_175948249.1/125-186:0.292984069,KWB82945.1:0.455180898)0.701:0.029981654)0.978:0.352967197)0.846:0.231130312,(((((WP_195774082.1:0.000000005,WP_195774082.1/116-190:0.000000005)0.927:0.350744996,((WP_180058952.1:0.000000005,WP_180058952.1/119-191:0.000000005)0.969:0.422157988,(EPF71003.1:0.216619471,(SSQ91872.1:0.000000005,HAV5944070.1/68-143:0.000000005)0.792:0.107021741)0.843:0.234182020)0.813:0.160089423)0.987:0.593030786,(((ALU91198.1:0.349904715,WP_056437672.1/127-198:0.384780112)0.610:0.030164158,((WP_192519571.1:0.000000005,WP_192519571.1/125-202:0.000000005)0.966:0.312416544,(WP_171260677.1:0.000000005,WP_171260677.1/122-200:0.000000005)0.956:0.279012910)0.821:0.145072006)0.760:0.069279893,((WP_112742646.1:0.0,AWY21745.1:0.0):0.000000005,WP_112742646.1/126-204:0.000000005)0.980:0.298956941)0.333:0.105162341)0.751:0.072151098,((WP_171800052.1:0.290869675,(WP_154234757.1:0.000000005,WP_154234757.1/141-213:0.000000005)0.836:0.143127255)1.000:0.539496697,(WP_171938904.1:0.000000005,WP_171938904.1/124-194:0.000000005)0.987:0.360318682)0.000:0.000000005)0.924:0.204333997,((((WP_105240751.1/161-229:0.141645993,WP_108696212.1/165-229:0.219888648)0.839:0.101942000,((WP_050455496.1:0.169511808,(WP_183714488.1:0.080835267,(WP_124467434.1:0.000000005,KUY71842.1/109-171:0.000000005)0.987:0.253438564)0.612:0.037969131)0.899:0.159865911,((SDU18863.1:0.127871155,WP_124399421.1:0.000000005)0.920:0.116801711,(WP_162232976.1:0.149560607,((WP_146232454.1:0.0,PRN04128.1:0.0):0.265138580,(WP_181424939.1:0.000000005,WP_181424939.1/98-166:0.000000005)0.918:0.186519115)0.474:0.100982621)0.861:0.136890867)0.782:0.062363633)0.755:0.076408879)0.956:0.197625011,((WP_084390375.1/180-252:0.166656991,(TSJ98813.1:0.018938610,WP_144091878.1:0.152749268)0.423:0.077865276)0.912:0.288893643,(((WP_012746041.1:0.000000005,WP_012746041.1/76-138:0.000000005)0.985:0.365682882,(WP_166827518.1:0.000000005,WP_166827518.1/173-237:0.000000005)0.958:0.409062040)0.838:0.130873929,(WP_152603185.1:0.525570354,WP_137925563.1:0.501789802)0.052:0.089293863)0.412:0.094199583)0.797:0.193555471)0.847:0.109181425,(((WP_152327622.1:0.134922527,(WP_148746413.1:0.096492415,(MBD2792534.1:0.000000005,MBD2792534.1/172-238:0.000000005)0.975:0.185718214)0.784:0.036063785)0.849:0.092185842,((AHB68977.1:0.119699385,WP_105637558.1/168-231:0.088303510)0.788:0.084366905,(WP_095835612.1:0.000000005,WP_095835612.1/171-239:0.000000005)0.994:0.322704548)0.791:0.082174173)0.639:0.035477715,((WP_111739196.1:0.000000005,WP_111739196.1/172-241:0.000000005)0.967:0.213815829,(WP_101079079.1:0.117352909,(WP_006662544.1:0.170369899,(EUL80267.1:0.170126299,(EAQ4906432.1:0.083833582,WP_180558254.1/170-240:0.047414704)0.179:0.048226551)0.871:0.143890176)0.079:0.124283248)0.878:0.191513983)0.963:0.261233066)0.000:0.000000006)0.924:0.218549737)0.652:0.126144695)0.907:0.269481499)0.426:0.050900901)0.724:0.031703159)0.755:0.036365558)0.857:0.172251610,((((WP_137928261.1/121-188:0.226565126,WP_174428562.1/123-187:0.233604475)0.050:0.118457028,(WP_137924719.1:0.188765431,WP_160473448.1/122-185:0.352081474)0.864:0.158688137)0.826:0.161060813,(((((WP_019464795.1:0.000000005,WP_019464795.1/135-198:0.000000005)0.944:0.162835141,(MBW0412232.1/127-196:0.188951139,((WP_167050483.1:0.208775882,(WP_174770003.1:0.000000005,WP_174770003.1/128-199:0.000000005)0.986:0.387011645)0.838:0.116809006,((((((WP_201651033.1:0.109249491,WP_082702665.1:0.234631181)0.649:0.023067738,WP_056520386.1/126-195:0.024839496)0.939:0.092469096,WP_105810943.1:0.118108706)0.610:0.015648699,WP_073432970.1:0.104562346)0.558:0.126642811,WP_074301165.1:0.016608617)0.677:0.116119255,VWC75298.1:0.160114130)0.933:0.141670824)0.467:0.036337541)0.856:0.099005245)0.619:0.055151740,(WP_065060880.1:0.000000005,WP_065060880.1/125-199:0.000000005)0.973:0.220360213)0.900:0.133524079,(WP_180047804.1:0.000000005,WP_180047804.1/115-190:0.000000005)0.998:0.529890929)0.749:0.047755589,(((((KJF79277.1:0.090726873,KOO20226.1/124-192:0.000000005)0.663:0.078795415,(WP_219696296.1:0.195624987,WP_004241478.1/124-194:0.211035807)0.740:0.089419995)0.973:0.268648343,((WP_092511335.1:0.000000005,WP_092511335.1/128-196:0.000000005)0.998:0.284290105,((WP_052726132.1:0.179376590,(WP_187650396.1:0.083457531,(MBD2798911.1:0.033698280,(MBD2780849.1:0.000000005,MBD2780849.1/128-199:0.000000005)0.817:0.078831319)0.962:0.178498978)0.335:0.043979489)0.781:0.076795944,((PLU1493:0.000000006,((WP_105399819.1:0.051664700,WP_132348084.1:0.046908317)0.443:0.039040094,WP_065390188.1/123-196:0.041486658)0.784:0.064600581)0.945:0.106173085,((ERK10987.1:0.094721930,((WP_039478283.1:0.000000005,WP_015731102.1/122-193:0.118414507)0.873:0.114161878,(WP_025381541.1/127-192:0.045233145,(EAA0559744.1:0.000000005,EEH7386442.1/133-209:0.000000005)0.999:0.640140534)0.932:0.234673512)0.850:0.128784503)0.202:0.080257382,ERK11934.1/122-193:0.120595687)0.889:0.112163087)0.757:0.043276837)0.892:0.111174690)0.000:0.000000005)0.965:0.292487501,(WP_160537084.1:0.132281866,((WP_109728028.1:0.000000005,WP_109728028.1/133-206:0.000000005)0.924:0.115155449,(WP_213846627.1:0.006409836,CCK07597.1:0.233919436)0.848:0.079957066)0.762:0.087673936)0.910:0.284986161)0.826:0.096308304,((WP_052370314.1:0.186822907,(KIA79102.1:0.000000006,KIA79102.1/116-189:0.000000005)0.958:0.260026907)0.921:0.161470549,((WP_142810389.1:0.000000006,WP_142810389.1/127-192:0.000000005)0.999:0.378691717,((WP_152746645.1:0.123946611,WP_084321629.1/133-204:0.206390254)0.831:0.108285054,((WP_124320734.1:0.066361480,WP_117182655.1/130-203:0.000000005)0.855:0.114330671,(WP_059183831.1/126-196:0.332838045,(WP_198726879.1/127-200:0.249367437,WP_217885890.1/126-195:0.311629009)0.674:0.094662087)0.803:0.114422861)0.304:0.140983519)0.607:0.151413124)0.724:0.047628589)0.758:0.030940955)0.845:0.110008307)0.760:0.040900531)0.785:0.090126181,(((AWY21214.1:0.000000006,AWY21214.1/133-203:0.000000005)0.795:0.109166409,((EKU52216.1:0.000000005,WP_150953095.1/76-143:0.000000005)0.960:0.173791574,((ENV32604.1:0.0,WP_020846545.1:0.0):0.000000005,WP_020846545.1/48-118:0.000000005)0.958:0.207139464)0.925:0.226039677)0.875:0.263397984,((WP_128580562.1:0.049120067,WP_107858041.1/64-132:0.000000005)0.968:0.427841033,(WP_210385709.1:0.265232965,WP_211276209.1/141-205:0.202241302)0.969:0.532038000)0.089:0.205555655)0.467:0.151908696)0.949:0.229714258)0.910:0.233246724)0.581:0.034278268)0.716:0.106102184,((((WP_076486464.1:0.251520805,(((WP_128293456.1:0.282783636,WP_209651273.1:0.572273782)0.644:0.166584574,WP_174171768.1:0.149860410)0.050:0.022358990,GEC32022.1:0.272574059)0.950:0.309612528)0.058:0.138924248,WP_202227349.1:0.170426610)0.741:0.058863906,(WP_156647593.1:0.222468376,WP_200601592.1:0.394116003)0.892:0.231010055)0.986:0.616441034,((WP_160621256.1:0.555861402,(WP_079774703.1:0.568539996,ECE6019211.1:0.600790117)0.777:0.214810350)0.906:0.303874238,((MBB4129867.1:0.129662214,(WP_168813119.1:0.602334682,BAQ45711.1:0.262582586)0.970:0.775903311)0.953:0.604065330,(((ODQ28057.1:0.518898281,((ASG54320.1:0.0,EAT2397838.1:0.0,VDZ78225.1:0.0,NUC3:0.0):0.174149417,((((WP_154753890.1:0.367090050,EAA5286885.1:0.065285488)0.967:0.383636635,WP_208645971.1:0.527218288)0.392:0.090112007,EDH5629301.1:0.188555578)0.446:0.102602795,(NUC4:0.092790104,WP_049601620.1:0.627351250)0.788:0.164587940)0.120:0.041168840)0.958:0.575756467)0.678:0.240111534,WP_212347360.1:0.450816142)0.848:0.304823833,((WP_047594649.1:0.162396899,(WP_206958114.1:0.134699754,WP_199540753.1:0.192396403)0.918:0.214814395)0.867:0.153481054,(MBU6258842.1:0.280960272,(EIJ44882.1:0.477664127,WP_058935174.1:0.238591033)0.288:0.160269405)0.000:0.000000005)0.893:0.202155010)0.799:0.231408440)0.767:0.151016863)0.874:0.160310775)0.812:0.150021551)0.992:0.708666145,(((WP_021628358.1/11-123:0.440910586,MBW2732213.1/29-137:0.941661656)0.586:0.042960788,(((((WP_186490689.1/2-87:0.092248347,((MBK6515132.1/389-479:0.295977420,(WP_074797110.1/1224-1344:0.127852928,WP_130428078.1/1200-1316:0.183815660)0.917:0.349365461)0.606:0.077594371,(((AST07597.1/58-173:0.179424559,((WP_169703222.1/2-112:0.228736660,(MBL4940038.1/120-235:0.200578977,ALG48814.1/67-182:0.122500127)0.360:0.059638286)0.920:0.186757570,WP_185222844.1/57-171:0.203277204)0.589:0.056313286)0.681:0.037271813,WP_183524213.1/67-181:0.133823397)0.854:0.111743460,WP_055182080.1/43-157:0.253507640)0.875:0.118353629)0.719:0.043806539)0.000:0.000000005,(MBP3198837.1/330-449:0.458928707,(((RUM60672.1/133-246:0.813490563,(((((EAX6604155.1/426-548:0.000000005,(AZC90157.1/572-695:0.367143266,WP_174816080.1/2-99:0.000000005)0.413:0.045610083)0.807:0.070841444,(WP_082725273.1/1412-1534:0.139824500,WP_186655666.1/1382-1505:0.327707604)0.331:0.044673098)0.965:0.271044302,((KPW90817.1/1284-1399:0.158491895,WP_077435774.1/188-290:0.204372095)0.801:0.080975830,((((WP_077033342.1/1415-1534:0.264460750,WP_144290513.1/43-159:0.388801008)0.839:0.129570346,WP_121279169.1/1326-1442:0.162941853)0.759:0.048660205,WP_111877499.1/1465-1584:0.231433697)0.894:0.131369297,NUF09211.1/141-259:0.175609219)0.834:0.097492987)0.714:0.037781157)0.808:0.052074835,((WP_161092111.1/1267-1382:0.085725336,(WP_213881480.1/2-85:0.175811864,(MBM1218333.1/85-201:0.126255046,(WP_199901435.1/489-603:0.093599344,WP_211709825.1/2-86:0.263646264)0.985:0.396836009)0.221:0.092963533)0.885:0.131531472)0.939:0.167828688,((((WP_162144464.1/92-206:0.132611966,((((MAS94488.1/4797-4911:0.338965906,WP_191984708.1/253-364:0.336655029)0.845:0.116354258,WP_192677311.1/12-99:0.212079725)0.916:0.098495594,(WP_080937549.1/216-331:0.195719227,(((WP_189396311.1/104-218:0.252457327,WP_179695370.1/1439-1553:0.205355980)0.690:0.047630392,WP_209439667.1/1-91:0.307628607)0.732:0.031458690,EKS67891.1/206-321:0.164701067)0.943:0.216292760)0.620:0.010642920)0.896:0.100330772,((WP_081783981.1/212-327:0.303017222,(WP_074692348.1/1402-1521:0.120331099,WP_160474191.1/1463-1578:0.284576541)0.714:0.056868943)0.929:0.177624481,WP_047299630.1/395-510:0.190508233)0.760:0.061752867)0.719:0.076055160)0.619:0.176433976,WP_156597345.1/9-119:0.499014125)0.850:0.156242178,(WP_167081024.1/1302-1416:0.192803238,WP_171562783.1/142-253:0.327073935)0.335:0.073421793)0.828:0.148590204,(WP_160947759.1/1487-1604:0.063129219,AAVE_0499:0.154195698)0.985:0.203081966)0.000:0.000000005)0.863:0.099292552)0.000:0.000000005,WP_140814195.1/2-106:0.658685266)0.563:0.061626727)0.302:0.080432288,((WP_195360781.1/1364-1477:0.248294203,((MBI4664768.1/767-880:0.178519641,(OGV73566.1/5269-5381:0.180961283,WP_186944241.1/303-417:0.261835102)0.886:0.111671390)0.791:0.083790136,(QQR75321.1/3443-3559:0.313911629,WP_097554918.1/92-202:0.428944874)0.776:0.075960161)0.747:0.071572074)0.948:0.223229554,(((MBF1624448.1/323-435:0.227997397,WP_025073111.1/2-97:0.103749975)0.733:0.118766809,(ADY35654.1/1311-1424:0.198857638,KKW08109.1/262-376:0.466143512)0.623:0.038458915)0.915:0.176032413,((WP_179091281.1/975-1085:0.341641351,WP_121356786.1/2911-3020:0.227491498)0.839:0.100785160,(ANH81768.1/1311-1424:0.116578727,WP_192727366.1/115-230:0.452919168)0.760:0.054773905)0.307:0.025737178)0.868:0.145811375)0.556:0.060689450)0.661:0.038946354,(((((((WP_118865350.1/1165-1277:0.280348329,((WP_165828501.1/166-279:0.313347276,HGX39444.1/105-218:0.038016155)0.578:0.048317281,MBA4078142.1/344-457:0.165938272)0.788:0.066968162)0.787:0.056807069,WP_155438650.1/314-426:0.299680802)0.745:0.048359252,RLB92246.1/507-618:0.404973905)0.590:0.050161960,MBK6496874.1/2005-2119:0.183061046)0.739:0.051401467,WP_145466505.1/5289-5400:0.521715332)0.658:0.020138665,MBU1279570.1/261-365:0.201325021)0.000:0.000000006,(MBK8525517.1/850-962:0.320456186,WP_155419653.1/200-312:0.358849625)0.938:0.262868703)0.935:0.090096177)0.776:0.068394530)0.761:0.052141219)0.750:0.030039906,HIU66468.1/50-166:0.042926551)0.918:0.129161684,(WP_109726665.1/69-184:0.062510985,NEY90149.1/79-191:0.539543479)0.869:0.126251181)0.000:0.000000005,MBQ5564139.1/73-187:0.234396941)0.932:0.277050835)0.861:0.234295068,((((RYH67220.1/180-303:0.102741552,(WP_210541599.1/1104-1230:0.258057309,RZL39810.1/1503-1622:0.174749185)0.969:0.529908932)0.601:0.209128279,(WP_196764340.1/661-791:0.153253728,WP_175952275.1/23-142:0.266198090)0.420:0.071789909)0.825:0.439130323,((MRR50338.1/404-538:0.298703760,(WP_206210942.1/63-195:0.998403466,WP_175969919.1/3352-3484:0.293078549)0.077:0.114747958)0.902:0.631681681,(MBU1620432.1/1040-1158:0.175100524,(WP_062567557.1/1099-1221:0.432625091,KNC65683.1/1072-1194:0.118331259)0.883:0.327313582)0.919:0.417773364)0.554:0.178784892)0.953:0.741474913,((WP_128635876.1/1807-1926:0.560889780,(WP_107897905.1/376-495:0.250669070,(WP_131528906.1/1406-1522:0.127514345,(WP_062058241.1/1247-1361:0.130253179,SNS09760.1/490-604:0.204046432)0.936:0.157167480)0.818:0.075327648)0.365:0.076288035)0.966:0.549259138,(((((((((WP_104604369.1/422-540:0.218842382,AOY68337.1/164-280:0.320552130)0.624:0.030304874,(((WP_215058006.1/415-536:0.632157199,PZP63143.1/427-545:0.252931654)0.588:0.177418298,MBN8213919.1/418-535:0.157285801)0.885:0.194687299,WP_141481637.1/416-531:0.556081220)0.740:0.104354419)0.978:0.379346580,((MBL8264211.1/420-541:0.326100307,CEE56205.1/175-288:0.435106197)0.224:0.083904744,PZO63804.1/469-586:0.656872543)0.717:0.086033515)0.916:0.303921643,(((WP_025004886.1/181-306:0.048781319,(AKU70114.1/281-406:0.222517777,WP_211789558.1/83-209:0.303348080)0.665:0.201280097)0.973:0.423814237,(((WP_160619749.1/736-866:0.401821274,((CBA26815.1/1392-1520:0.264728040,(WP_132535926.1/1397-1516:0.079900284,WP_212995105.1/2-92:0.223211341)0.960:0.309968835)0.907:0.149492364,((MBO9676255.1/1408-1530:0.110268050,(WP_082140512.1/1448-1580:0.152897438,WP_198666874.1/1353-1483:0.323080330)0.908:0.202296827)0.788:0.091649315,WP_131028292.1/1401-1523:0.132043620)0.792:0.082432230)0.352:0.104534292)0.932:0.206216929,((AGS59321.1/1445-1581:0.0,IDRD:0.0):0.326846033,(WP_023134414.1/1-123:0.048775477,TEA42966.1/4-96:0.078834930)0.975:0.421226807)0.253:0.136771791)0.811:0.116787011,(WP_160680798.1/21-142:0.289419340,((EHU3425680.1/1630-1762:0.000000005,KAF1026829.1/124-243:0.288901167)0.993:0.467248652,((WP_216736334.1/1266-1392:0.386034008,WP_207259511.1/7-112:0.794614533)0.798:0.224516346,AEV64459.1/576-697:0.195845304)0.770:0.092382483)0.950:0.272731212)0.584:0.039141865)0.794:0.243794493)0.736:0.147176853,MBL7761830.1/449-582:0.872027516)0.559:0.144258033)0.562:0.015000649,(((WP_136931734.1/1213-1329:0.368115619,HHH28562.1/3-116:0.576059551)0.821:0.217842532,(WP_020476109.1/149-282:0.628089840,MBN8614635.1/513-629:0.562663138)0.849:0.376288452)0.695:0.145387618,WP_101947800.1/357-483:0.783146382)0.697:0.138015974)0.823:0.130413255,HHH28655.1/84-202:0.443521269)0.893:0.227687452,((WP_144862597.1/1232-1365:0.536048146,((WP_156592970.1/298-421:0.135036271,WP_207259509.1/1-96:0.091163900)0.999:0.824490248,(WP_133166782.1/259-390:0.144261580,NKN02262.1/341-471:0.312946909)0.503:0.118646392)0.198:0.090763576)0.933:0.272097387,((WP_215866680.1/246-363:0.493811258,((WP_157579663.1/8-150:0.348771379,(WP_029288206.1/2-123:0.121315830,(WP_029446164.1/345-490:0.315993756,KGN75093.1/2-122:0.145045129)0.650:0.078003523)0.936:0.193994318)0.788:0.068514069,((QPQ35178.1/155-293:0.308635316,WP_116106528.1/1277-1414:0.306660464)0.965:0.369731594,(RYH54387.1/212-349:0.673301357,(MBP9010949.1/2-114:0.339128637,(WP_208313700.1/230-356:0.323122654,(WP_050516312.1/253-382:0.071139895,WP_185846064.1/266-391:0.141495025)0.778:0.086567821)0.483:0.075524327)0.840:0.135034328)0.706:0.102498560)0.794:0.084764666)0.759:0.058605448)0.841:0.111926360,((WP_133997925.1/352-485:0.173593310,(WP_147243576.1/351-478:0.345641829,NJM79744.1/347-472:0.269891025)0.542:0.100461156)0.741:0.056331885,MBI4955278.1/1139-1266:0.644594032)0.859:0.087468593)0.561:0.084994431)0.882:0.175310756)0.389:0.082916578,(((WP_081168678.1/1229-1351:0.249786663,(WP_157307022.1/1223-1356:0.101860969,((KZE75791.1/1724-1852:0.254593715,WP_126294420.1/363-486:0.269759648)0.966:0.274997127,EJL74242.1/1451-1581:0.218089080)0.482:0.049512370)0.828:0.160113479)0.962:0.269689198,MBW4614300.1/458-570:0.755870543)0.000:0.000000005,(NJN05095.1/362-498:0.302532546,MBC7380377.1/493-625:0.461549168)0.993:0.913188425)0.843:0.126117535)0.835:0.228285578,(MBN8640460.1/1288-1383:0.573680191,((((WP_079396888.1/485-584:0.249779232,WP_052495543.1/20-117:0.228980046)0.982:0.383808146,((((ATD09371.1/304-402:0.152442400,(WP_007640094.1/29-114:0.245386802,(WP_174170872.1/2-81:0.216142184,((GAA68446.1/90-186:0.260294382,(((WP_016399930.1/1289-1385:0.131316703,WP_183389130.1/201-295:0.389494211)0.733:0.100549055,(VUP86743.1/444-546:0.018778900,OBU63688.1/4-72:0.130035481)0.914:0.205483408)0.779:0.135810335,(WP_024609554.1/1-80:0.138609935,PAX99895.1/3-66:0.065860963)0.772:0.048687606)0.664:0.029304088)0.000:0.000000005,WP_096780834.1/299-393:0.176449225)0.889:0.085519867)0.744:0.032354323)0.000:0.000000005)0.922:0.106790509,((((WP_121275676.1/1362-1463:0.233733853,WP_074885920.1/426-520:0.097563469)0.427:0.039749118,WP_060089036.1/1422-1517:0.379052749)0.883:0.196885039,(WP_052732858.1/215-311:0.306120229,(WP_156176307.1/6-88:0.283028116,(MBC8081718.1/324-427:0.342929453,WP_135433161.1/465-560:0.007318361)0.621:0.154368238)0.840:0.112374709)0.893:0.176845710)0.810:0.132143838,(((((WP_157053021.1/151-248:0.229487968,((WP_158099049.1/75-175:0.0,OUQ76597.1/2-74:0.0):0.190561958,NBK15801.1/157-255:0.324205344)0.890:0.102614964)0.776:0.060230511,((WP_164234252.1/695-780:0.326486663,(SCJ69298.1/60-163:0.362986985,(EDM63311.1/3042-3142:0.218266356,WP_074414018.1/55-143:0.301865617)0.831:0.164898300)0.423:0.069628834)0.398:0.112594609,((((WP_052081883.1/443-540:0.044171320,(WP_209947372.1/2-83:0.138214021,(MBL8562621.1/429-527:0.300460383,(WP_153217256.1/377-474:0.163393885,WP_157779776.1/2-90:0.187013570)0.793:0.107559860)0.931:0.185932393)0.886:0.187553364)0.803:0.142484480,WP_073175727.1/130-227:0.165054248)0.852:0.093548981,WP_165443459.1/594-693:0.269642434)0.824:0.087362691,EAA3799403.1/5-97:0.155139590)0.846:0.112192721)0.578:0.089134296)0.038:0.029327225,(WP_082334915.1/60-159:0.171697183,MBD5095235.1/90-185:0.193664400)0.936:0.216647201)0.848:0.081924553,(((WP_051604925.1/408-496:0.321690064,(MBD9191144.1/1-68:0.152542525,MBQ8680606.1/108-209:0.398003738)0.599:0.022555179)0.198:0.113415459,(WP_185501515.1/480-582:0.128923758,WP_202058553.1/390-485:0.140941931)0.651:0.100420531)0.827:0.097784201,(((NLZ45235.1/61-158:0.056833793,(DAU44957.1/202-305:0.063245349,WP_162148679.1/1078-1174:0.179232716)0.928:0.163300231)0.821:0.069835850,(WP_061423235.1/2-76:0.174029730,(WP_212573068.1/2-73:0.145520992,(WP_004186691.1/632-724:0.083271287,MBF1112305.1/2-68:0.060329566)0.809:0.047839414)0.711:0.038738178)0.929:0.179406881)0.802:0.048880889,((WP_167333034.1/203-305:0.138672835,EAJ3178015.1/2-69:0.134147077)0.955:0.267738265,(RSI66827.1/509-609:0.000000005,WP_111705921.1/3-66:0.022426155)0.910:0.219803551)0.882:0.140694232)0.000:0.000000005)0.788:0.049474635)0.859:0.075940219,(((WP_121567343.1/68-147:0.277104689,((WP_068529321.1/845-928:0.078752716,WP_004098413.1/14-97:0.385474105)0.844:0.092796575,(BCZ45190.1/362-444:0.369670973,(WP_103648535.1/75-162:0.497187729,WP_050753523.1/2216-2303:0.295105243)0.756:0.080742380)0.490:0.064791666)0.847:0.215793166)0.657:0.080152488,MBT4013811.1/55-152:0.499710252)0.757:0.055306109,(WP_151110384.1/17-118:0.200484257,((WP_162098303.1/44-139:0.132248330,(CRL41113.1/699-791:0.179312650,(MBG9866779.1/3-81:0.004096403,(WP_098049180.1/95-192:0.000000005,PFQ43871.1/4-68:0.000000005)0.918:0.106703276)0.883:0.111764998)0.718:0.044370522)0.849:0.097870722,((ADU74128.1/301-415:0.000000005,WP_041734397.1/3-77:0.125348423)0.989:0.222972276,(SFU55440.1/159-249:0.461872972,(EFB37096.1/11-91:0.058953087,MBR5635544.1/524-620:0.242227418)0.746:0.070722892)0.819:0.098752918)0.258:0.022625003)0.875:0.146362733)0.972:0.339824330)0.860:0.177865142)0.822:0.065216243)0.000:0.000000005)0.817:0.025018520,((WP_022825205.1/184-291:0.323060839,((GGX75974.1/400-487:0.193526604,WP_196159917.1/536-617:0.224450981)0.919:0.254999503,WP_058486838.1/3-65:0.405602799)0.773:0.082356929)0.563:0.060229215,((((((WP_047977308.1/5-71:0.204988273,WP_115306407.1/248-359:0.123892978)0.035:0.032990800,((WP_209628982.1/503-606:0.123606853,(WP_155719740.1/125-216:0.133352913,WP_084848963.1/13-84:0.049359495)0.877:0.176266007)0.956:0.225867616,(WP_081774549.1/1-88:0.096904710,WP_117834206.1/222-336:0.488447611)0.537:0.033517582)0.854:0.092317750)0.139:0.017302244,WP_160556726.1/391-501:0.109154834)0.861:0.078639315,(WP_062648137.1/381-483:0.192321845,(KZD39322.1/115-212:0.023430704,OPA01480.1/12-81:0.000000005)0.943:0.199565964)0.689:0.069222943)0.000:0.031861374,((WP_086688278.1/1578-1677:0.411823219,WP_215439417.1/276-386:0.173877098)0.818:0.108383120,WP_050774846.1/1-86:0.219418640)0.819:0.086382478)0.743:0.031637978,(((WP_185642042.1/376-479:0.153589454,((WP_185145482.1/416-521:0.0,AZA55625.1/14-88:0.0):0.176665058,(WP_185495381.1/333-435:0.019649220,(WP_088840646.1/1-93:0.254184713,WP_185532396.1/7-87:0.066336055)0.000:0.000000006)0.830:0.055907972)0.691:0.013610139)0.825:0.069181115,(OTZ99639.1/2-77:0.087529466,WP_109852726.1/264-370:0.218740768)0.730:0.044167242)0.875:0.093168095,(((WP_185352802.1/359-460:0.082834061,(EMR06544.1/68-169:0.421983997,(MBC8884064.1/59-165:0.167506894,(MBK8442223.1/531-631:0.207539319,WP_158961585.1/10-81:0.162729446)0.926:0.262576774)0.836:0.122926381)0.823:0.110519090)0.801:0.061942601,(WP_216552158.1/168-266:0.026135282,MBS5732702.1/206-290:0.289980158)0.949:0.246625601)0.781:0.055831913,WP_185366508.1/1-74:0.065106280)0.814:0.049229918)0.852:0.081386106)0.538:0.042435025)0.838:0.060005449)0.000:0.000000005,((WP_112316792.1/48-148:0.414032510,WP_076484773.1/315-410:0.079097433)1.000:0.672915775,((((WP_021817704.1/314-419:0.072492442,(ALE58068.1/319-412:0.106564963,(WP_077334982.1/291-391:0.201638568,WP_100295274.1/288-388:0.128412798)0.834:0.095942607)0.798:0.066911068)0.750:0.059876822,((WP_077157388.1/324-424:0.233578681,WP_018425075.1/319-419:0.057270115)0.765:0.074082627,((WP_017006403.1/169-274:0.100820240,AHD15352.1/284-381:0.252466526)0.786:0.071637917,(((EGQ8097657.1/290-400:0.049419778,PONE_PAAR:0.023219847)0.000:0.000000006,(PPD29133.1/290-398:0.124577777,WP_219348764.1/1-72:0.020590736)0.855:0.051525581)0.925:0.095999839,(WP_188322959.1/290-397:0.117441407,WP_211465678.1/289-394:0.146953533)0.761:0.049850392)0.490:0.032253728)0.382:0.028383791)0.859:0.127253157)0.873:0.119736823,(WP_039087975.1/290-395:0.119154713,(WP_054599525.1/287-391:0.050962344,OSI17402.1/1-62:0.000000005)0.899:0.116185318)0.795:0.056249280)0.734:0.039608036,(WP_101810940.1/119-224:0.086126326,MBF1297926.1/3-83:0.045204722)0.778:0.077853064)0.853:0.195512744)0.659:0.072718628)0.789:0.050303054)0.768:0.036870178,((WP_147561249.1/244-333:0.337440461,(WP_089080743.1/161-250:0.064496323,((WP_110056412.1/156-247:0.259835824,WP_090531678.1/161-245:0.219384198)0.834:0.116581934,WP_115956468.1/156-254:0.511921863)0.154:0.036498634)0.991:0.539900399)0.740:0.082988283,(HBL52896.1/15-99:0.583080623,(EFC67648.1/14-111:0.560178898,(WP_150523614.1/326-425:0.025603283,WP_075698271.1/359-454:0.580784206)0.921:0.299033831)0.721:0.141389084)0.198:0.137299596)0.839:0.107463487)0.687:0.042261967,(((((((WP_026982765.1/1341-1436:0.182999663,((WP_108115960.1/138-232:0.059393828,(AOE06509.1/51-143:0.497527614,(WP_019039697.1/15-97:0.158432506,WP_026913571.1/13-91:0.271236657)0.561:0.096544564)0.540:0.126107175)0.904:0.211731021,(WP_010178989.1/592-680:0.445480631,MBK8748622.1/905-990:0.334661107)0.885:0.238356666)0.654:0.038376315)0.882:0.040287006,(MBP6411739.1/47-136:0.099926467,(MBK7795482.1/502-592:0.145698472,MBK8927227.1/1087-1184:0.279355118)0.784:0.087484019)0.503:0.035979986)0.857:0.121581953,(WP_157492005.1/556-654:0.344585859,(GGD25732.1/83-165:0.532181720,((WP_120200231.1/527-621:0.642449599,WP_040279289.1/55-139:0.245697656)0.780:0.086931625,GGG36255.1/586-684:0.036581579)0.758:0.103066966)0.684:0.037528171)0.808:0.099032441)0.795:0.157955219,(((((WP_185181914.1/2407-2489:0.093374376,(WP_200877673.1/104-173:0.130111531,(QIM73574.1/1629-1705:0.183255864,(WP_211028211.1/68-169:0.182993659,CRM87896.1/185-270:0.064074580)0.886:0.099523907)0.753:0.035158453)0.816:0.059495235)0.755:0.043960769,(WP_201782459.1/552-632:0.057825838,(WP_139115344.1/127-216:0.298077136,(WP_185181258.1/3301-3385:0.000000005,WP_185181253.1/17-79:0.024908550)0.989:0.300621874)0.415:0.024825005)0.788:0.037073902)0.944:0.152880916,WP_147674791.1/353-424:0.087795535)0.769:0.097973667,WP_162583693.1/282-374:0.171115123)0.967:0.279956441,WP_139824803.1/593-669:0.475295934)0.738:0.082503891)0.743:0.056734927,(MBR5313983.1/221-319:0.730875741,(ATA94544.1/30-139:0.178507231,(MBL0020106.1/655-752:0.348253462,MBL7778069.1/111-207:0.405661521)0.663:0.069425876)0.884:0.142520643)0.751:0.048175040)0.731:0.055150255,WP_154689303.1/515-590:0.407658302)0.603:0.032678363,WP_182760641.1/104-183:0.331585116)0.862:0.125900486)0.808:0.274993377)0.957:0.488823208)0.823:0.273802053)0.698:0.182917977)0.927:0.618760853)0.775:0.123009153)0.753:0.110773722)0.789:0.329595612)0.608:0.339906244)0.921:0.704430633,((((((WP_134047204.1:0.413291214,WP_027699359.1:0.209228308)0.041:0.027937748,((WP_004900286.1:0.183577436,WP_141309125.1:0.207841290)0.757:0.067356082,WP_156647252.1:0.316903949)0.648:0.039378706)0.735:0.070149483,(((CAB0519210.1:0.345405839,WP_050070285.1:0.079476553)0.979:1.073975411,(WP_147112183.1:1.157568042,(XP_019333003.1:0.640122723,KAB2577887.1:1.381419819)0.453:0.105717397)0.877:0.861675532)0.672:0.246326298,GEL29275.1:0.266842363)0.750:0.097704899)0.948:0.238804116,(WP_085829563.1:0.480115060,((WP_151948979.1:0.364312959,(((((WP_122024926.1:0.054123514,(KAA8795820.1:0.098849054,WP_095182451.1:0.178307157)0.500:0.078381703)0.916:0.096521704,(WP_110104125.1:0.193512686,((WP_141000013.1:0.076446592,(WP_135052752.1:0.227631265,(MSE06825.1:0.023330666,MSE09509.1:0.000000005)0.980:0.212978103)0.290:0.021963602)0.948:0.205522451,CDE47714.1:0.346672090)0.502:0.073580405)0.766:0.043053963)0.733:0.027239335,OKZ52809.1:0.200760095)0.904:0.107577194,((((WP_094324504.1:0.243420803,(SMC15871.1:0.125323769,(WP_087725781.1:0.234198938,WP_142681065.1:0.075358953)0.706:0.093626069)0.225:0.043403913)0.560:0.056501978,(WP_034353356.1:0.096205969,WP_111948504.1:0.283524478)0.948:0.156071516)0.000:0.000000005,(WP_163556837.1:0.147646068,WP_104711711.1:0.150681652)0.932:0.154649918)0.812:0.036591733,(WP_022933053.1:0.179500512,(WP_005801153.1:0.277068939,(WP_119970400.1:0.278250097,((WP_117834823.1:0.169392592,SCI28062.1:0.127800837)0.984:0.257017183,(WP_153073568.1:0.204015800,((HCS87694.1:0.228556845,WP_117671609.1:0.075078558)0.834:0.066860853,PBC66755.1:0.401508851)0.211:0.031031924)0.401:0.045684645)0.461:0.075101000)0.734:0.031390062)0.723:0.036345994)0.947:0.168802127)0.810:0.045235179)0.892:0.102098472,(WP_081367396.1:0.472414910,(WP_061866397.1:0.206033169,(WP_071854509.1:0.155103326,(((WP_164539523.1:0.000000005,(EJB72442.1:0.018150330,(WP_165442527.1:0.066987946,HP_1472:0.000000005)0.000:0.000000005)0.660:0.018165652)1.000:0.273839640,(WP_086243422.1:0.142541987,(BAW18612.1:0.000000005,ENY70268.1:0.018469876)0.958:0.146217941)0.514:0.024308218)0.857:0.081827885,((((WP_082239169.1:0.094257940,(WP_119497659.1:0.205839706,(AJR12292.1:0.221251791,(WP_160588340.1:0.000000005,CNS11616.1:0.000000005)0.979:0.305988226)0.982:0.346502364)0.750:0.057186267)0.858:0.047329377,(((WP_139553566.1:0.000000005,TNK94423.1:0.000000005)0.991:0.297042099,WP_119854145.1:0.555763308)0.923:0.201915430,(((WP_136545362.1:0.215986262,EER57377.1:0.206317171)0.676:0.012814971,(WP_129725585.1:0.215283931,(WP_005006855.1:0.288433046,WP_081562424.1:0.082101067)0.584:0.036579859)0.832:0.065371846)0.486:0.023714947,(PHS40721.1:0.165283980,PZR05450.1:0.286008303)0.785:0.036993261)0.750:0.023725612)0.820:0.033769228)0.708:0.015896205,(WP_161552910.1:0.000000005,((WP_005697579.1:0.533109517,WP_148343760.1:0.226035588)0.898:0.175765697,WP_013729720.1:0.180990972)0.746:0.150369456)0.976:0.145198199)0.777:0.018691187,((((SQR12151.1:0.046777206,(EES1531085.1:0.000000005,STJ18710.1:0.176957316)0.911:0.040612818)0.000:0.000000005,(EEU2031177.1:0.0,EER6666177.1:0.0):0.059965322)0.997:0.193801659,(WP_119525681.1:0.269842702,((WP_090678858.1:0.175917311,(WP_049327700.1:0.270585381,WP_163444133.1:0.154236579)0.775:0.039810477)0.756:0.079365186,(((((HCX91896.1:0.000000005,CUM82257.1:0.162762411)0.689:0.087417691,(WP_009057195.1:0.237043814,KPJ22151.1:0.062096972)0.908:0.086789101)0.792:0.043953886,WP_126320690.1:0.190028263)0.791:0.033388991,WP_130233939.1:0.043721306)0.924:0.055903810,(WP_115950962.1:0.072766129,WP_057085776.1:0.000000005)0.360:0.023945210)0.829:0.039796718)0.000:0.000000006)0.871:0.046650742)0.591:0.037554355,WP_002641856.1:0.242204160)0.848:0.056085929)0.870:0.046936762)0.884:0.097521164)0.870:0.082118028)0.296:0.106962787)0.882:0.137831767)0.908:0.135561922)0.652:0.054638258,WP_001129879.1:0.306832482)0.335:0.072521152)0.849:0.115545886)0.960:0.315615051,(((WP_063999110.1:0.699004430,(ECC1871735.1:0.288515156,WP_088245176.1:0.548441726)0.803:0.138939998)0.843:0.132942265,(WP_059429242.1:0.130488167,(EAH6028439.1:0.240541402,WP_142694280.1:0.442166656)0.465:0.128394049)0.862:0.147344876)0.872:0.100399283,(((WP_140925385.1:0.153611831,(WP_005641405.1:0.123194272,(WP_025289385.1:0.203405624,((((WP_003785432.1:0.753074304,(WP_057232025.1:0.129588349,WP_086353111.1:0.282300887)0.086:0.029418806)0.639:0.021811582,TXJ02974.1:0.139220267)0.846:0.063570025,(WP_099314372.1:0.222181896,((SUP61399.1:0.000000005,WP_057746453.1:0.000000006)0.995:0.259981575,(WP_029906324.1:0.158676385,(WP_149162845.1:0.076516492,WP_148879742.1:0.000000005)0.927:0.139083455)0.629:0.092463563)0.351:0.025646476)0.491:0.044724118)0.553:0.004885224,(((WP_110479354.1:0.243902640,(WP_098447714.1:0.133099171,(WP_074416101.1:0.186509912,(WP_063282254.1:0.287859245,(WP_161022690.1:0.260579036,EAO9181956.1:0.256103147)0.753:0.045857679)0.882:0.091427412)0.737:0.019150293)0.823:0.050200084)0.672:0.017515229,(WP_166010187.1:0.225454747,(GFH41481.1:0.244690950,WP_081168311.1:0.097556446)0.926:0.153686139)0.300:0.068163065)0.744:0.025212364,((WP_095917040.1:0.154626168,(WP_064626328.1:0.179819184,WP_107687285.1:0.237299347)0.785:0.047809810)0.272:0.020727475,(CIZ10244.1:0.018126740,EFO00860.1:0.000000005)0.996:0.225753096)0.849:0.061909712)0.562:0.018236926)0.769:0.030609802)0.575:0.047108142)0.918:0.156978824)0.883:0.157570163,((GAQ49361.1:0.042507580,WP_133943484.1:0.000000005)0.999:0.480155394,KDE96557.1:0.093317429)0.520:0.056433664)0.843:0.080523269,((WP_014660370.1:0.164757552,(MPW83657.1:0.000000005,(EMH41904.1:0.016652037,KNE13088.1:0.064726237)0.416:0.052351103)0.930:0.179942989)0.825:0.190589434,(KAF0590362.1:0.160504429,(WP_021355770.1:0.289675225,WP_095342407.1:0.176206797)0.923:0.250015900)0.893:0.201106741)0.959:0.252152897)0.746:0.069247817)0.845:0.094146756)0.767:0.101571281,(((WP_036476076.1:0.330050603,(((WP_104762391.1:0.193335024,(AJD06663.1:0.000000005,WP_052245019.1:0.111508173)0.965:0.203957568)0.747:0.130714142,SMC18663.1:0.358407280)0.770:0.058745054,(((((((HCN52568.1:0.362892042,PIR54715.1:0.158613793)0.145:0.058816353,WP_118155350.1:0.369552420)0.875:0.116844167,OQY01576.1:0.004309291)0.829:0.103350105,((TDX48868.1:0.098223993,(WP_069584835.1:0.285425217,WP_073482788.1:0.231884659)0.268:0.079820963)0.639:0.041932641,WP_073540055.1:0.250504445)0.865:0.080838444)0.358:0.036219045,WP_063720502.1:0.198775236)0.903:0.143186364,(WP_101625338.1:0.261726319,WP_117476489.1:0.475217626)0.765:0.199673055)0.902:0.170245468,(((((OFS24115.1:0.084594889,CAB0590869.1:0.000000005)0.978:0.232972742,((WP_022866313.1:0.329434168,WP_034507514.1:0.241752792)0.869:0.131825180,WP_132983722.1:0.315341850)0.042:0.038447544)0.233:0.059671968,(((WP_124061594.1:0.264165951,WP_036438535.1:0.230555453)0.871:0.098116160,((WP_148494213.1:0.051244761,CBL42661.1:0.202092510)0.520:0.046194811,(WP_152067851.1:0.298112893,WP_033503543.1:0.233380121)0.818:0.101087363)0.765:0.039888100)0.654:0.022901280,(WP_003842138.1:0.155868181,(WP_117745606.1:0.203512159,RSX49784.1:0.225835482)0.847:0.083327789)0.782:0.031290883)0.829:0.080401702)0.906:0.107951074,((PNE27877.1:0.238814796,(KQM09606.1:0.144534218,PID90732.1:0.324760018)0.872:0.124613980)0.958:0.269070039,((WP_110899896.1:0.278268683,(WP_034589083.1:0.362303478,WP_147560574.1:0.077799015)0.920:0.110997725)0.758:0.028969725,((TCP15775.1:0.291255814,((EAS1841236.1:0.358643815,WP_148889392.1:0.295978288)0.863:0.167331696,(((WP_095893733.1:0.107580400,(WP_025803530.1:0.128450636,WP_070709990.1:0.288174334)0.641:0.136308715)0.882:0.104985787,((WP_072800225.1:0.182139224,(WP_154541738.1:0.175971108,WP_077112671.1:0.439999560)0.677:0.033586783)0.928:0.123191042,WP_114975478.1:0.151653507)0.757:0.031550055)0.083:0.063585439,(WP_039230565.1:0.395203265,WP_044284539.1:0.191027927)0.849:0.074186036)0.000:0.000000005)0.793:0.022033848)0.829:0.039521816,((((CCY63822.1:0.325344959,(EPZ58993.1:0.146552988,WP_035987301.1:0.235138629)0.745:0.027862858)0.721:0.026563467,(WP_099959130.1:0.242277408,((EBW6040915.1:0.276715091,WP_154327554.1:0.309924881)0.746:0.051058553,WP_123955921.1:0.230707811)0.210:0.025287467)0.742:0.051290757)0.876:0.042433911,((WP_150420550.1:0.152780215,EJG89273.1:0.185985232)0.959:0.250954299,WP_117828315.1:0.188830241)0.767:0.039698961)0.000:0.000000005,(EAC8327219.1:0.187604142,(WP_069638308.1:0.087040898,WP_106872130.1:0.114566033)0.941:0.188895104)0.877:0.117743548)0.599:0.050056309)0.835:0.048728731)0.887:0.084147478)0.749:0.030370592)0.634:0.023786879,((WP_073390247.1:0.253800184,(WP_137631833.1:0.120214868,WP_041095838.1:0.011780544)0.991:0.474598762)0.893:0.204262277,((WP_103161266.1:0.293286765,(WP_101140993.1:0.395827209,(RIM74627.1:0.043698494,CYE39211.1:0.144864414)0.738:0.060816785)0.909:0.180912566)0.964:0.286189206,(((WP_095233730.1:0.335916370,(WP_118910639.1:0.216916023,(WP_161622140.1:0.705226735,WP_003606204.1:0.434205551)0.256:0.065165262)0.993:0.465972407)0.508:0.108577803,((WP_121865263.1:0.145653094,(WP_116743595.1:0.511343245,WP_102033408.1:0.087294892)0.825:0.142928672)0.985:0.455471152,(WP_065573826.1:0.215903381,(WP_111120505.1:0.430397103,(WP_134548803.1:0.140453040,(EYT48604.1:0.301981545,WP_034972319.1:0.326700318)0.505:0.063229797)0.810:0.125334429)0.785:0.110133241)0.879:0.224520327)0.851:0.188922785)0.430:0.072434427,((WP_094023907.1:0.063045712,TWK08583.1:0.098661177)0.993:0.397825885,((WP_098592479.1:0.241936424,((EAH4151205.1:0.000000005,EAG3815979.1:0.000000005)1.000:0.452732370,(WP_135180896.1:0.296121691,WP_081202174.1:0.088437913)0.868:0.123935382)0.538:0.135829846)0.727:0.035814034,(((WP_039670451.1:0.189374566,WP_061778439.1:0.314850115)0.723:0.103478947,WP_070876168.1:0.526953755)0.774:0.085090915,(WP_002283785.1:0.366716800,(WP_146548655.1:0.215481500,(WP_000245882.1:0.127087551,(WP_074531877.1:0.518078155,WP_033710664.1:0.226500364)0.680:0.236228323)0.878:0.196137822)0.910:0.195751588)0.379:0.135991215)0.727:0.047849364)0.847:0.101112399)0.736:0.157882531)0.670:0.044637958)0.895:0.116544625)0.782:0.029066302)0.000:0.000000006)0.939:0.139875083)0.778:0.089047194)0.655:0.089272276,(WP_052124350.1:0.326929225,WP_070622546.1:0.357132653)0.936:0.286111229)0.810:0.094584447,((WP_002927814.1:0.433094136,WP_159218391.1:0.495323516)0.816:0.168649451,((WP_036086678.1:0.183355874,WP_161010646.1:0.483105617)0.894:0.303578198,WP_117796120.1:0.855394219)0.786:0.146987520)0.461:0.012074203)0.906:0.225563650)0.757:0.183409118)0.911:0.380390775)0.411:0.189405960)0.802:0.142105451,(WP_075810663.1:0.300728090,(WP_164028182.1:0.752057327,(((PXA17557.1:0.000000005,WP_096637052.1:0.000000005)0.991:0.340622374,(((WP_034299984.1:0.163150645,WP_012961170.1:0.371399076)0.898:0.222581399,RQV97865.1:0.483650004)0.673:0.039021918,((WP_013904095.1:0.557299571,(CDD28458.1:0.855690832,QGT49881.1:0.239520825)0.005:0.067947435)0.732:0.082872091,WP_099203516.1:0.418448057)0.882:0.207950008)0.884:0.226787410)0.645:0.076411947,((WP_084593222.1:0.215950041,WP_157812196.1:0.137759688)0.000:0.000000005,((WP_133235403.1:0.334639008,(WP_094165450.1:0.116926858,KKR62430.1:0.222408763)0.830:0.095588841)0.000:0.000000005,VVH58275.1:0.368971954)0.863:0.078601516)0.911:0.177010393)0.880:0.219822792)0.927:0.289229724)0.387:0.133467006)0.479:0.018495711)0.648:0.079307082,(WP_012358928.1:0.516771683,(WP_164107412.1:0.360004300,(WP_147410609.1:0.382809154,(EGC92680.1:0.091903929,(WP_116693213.1:0.274720345,WP_081207173.1:0.163876390)0.917:0.285112342)0.978:0.317726830)0.709:0.074522352)0.738:0.061837029)0.805:0.088341367)0.787:0.062879234,(WP_051412737.1:0.302661607,(WP_079609100.1:0.316187069,WP_079640362.1:0.401087187)0.464:0.201757983)0.846:0.134597409)0.770:0.034061731)0.637:0.046250342)0.980:0.000000005,(((WP_108486416.1:0.250941932,(WP_025029021.1:0.181611425,(OGV40910.1:0.075697897,(WP_063149758.1:0.201042749,WP_121723688.1:0.184879073)0.895:0.083833922)0.537:0.068762124)0.662:0.052978705)0.849:0.103702491,(((WP_158691785.1:0.127125465,(WP_094805271.1:0.246929063,WP_151463888.1:0.266110850)0.532:0.167631541)0.803:0.099939743,((WP_093583567.1:0.104066224,(WP_136455750.1:0.239044479,((WP_096257322.1:0.180307592,(WP_064861386.1:0.063140789,PWJ61804.1:0.682560024)0.748:0.032114467)0.487:0.068471105,WP_070561327.1:0.085972617)0.904:0.123564143)0.196:0.038382490)0.335:0.053200511,WP_079611652.1:0.222662551)0.881:0.119185503)0.903:0.134671668,(((WP_127255931.1:0.263269637,WP_057559351.1:0.434608825)0.271:0.042552405,(WP_067143880.1:0.446339482,(OGH06509.1:0.282086149,CCY90345.1:0.636692259)0.061:0.271328957)0.487:0.013191066)0.751:0.115834551,(((((((((OJF95655.1:0.159556008,(((WP_082025135.1:0.137521081,(WP_112421948.1:0.160940173,WP_071087791.1:0.168404115)0.775:0.059753195)0.861:0.086562971,(WP_099445659.1:0.102574898,KIU67371.1:0.324508043)0.146:0.083878143)0.506:0.040221687,(WP_099487187.1:0.191391639,((WP_092006432.1:0.0,SDE46154.1:0.0):0.107387857,((WP_156628094.1:0.225761370,WP_086145746.1:0.102462897)0.910:0.117189011,(PIV91315.1:0.202415340,WP_084001993.1:0.202301707)0.844:0.095901257)0.169:0.050558694)0.787:0.046424697)0.749:0.068341998)0.799:0.061010185)0.799:0.049387604,(WP_137189287.1:0.266580813,WP_082531794.1:0.164853018)0.697:0.103905141)0.694:0.037824475,(VUK88605.1:0.524598370,WP_126469301.1:0.076189005)0.652:0.047177899)0.865:0.127973196,WP_006448441.1:0.334660480)0.890:0.145040355,WP_063876738.1:0.206868036)0.588:0.082979010,PCK32359.1:0.139546451)0.531:0.101824940,WP_110067106.1:0.230608071)0.855:0.096652038,(NCB02923.1:0.436190860,WP_161592649.1:0.140948520)0.800:0.083019230)0.411:0.026985112,WP_134473401.1:0.318325265)0.800:0.058673755)0.000:0.000000005)0.782:0.118699320)0.259:0.046634602,RWK46530.1:0.387772811)0.482:0.038935614);
