# Supplementary material for: Antibacterial T6SS effectors with a VRR-Nuc domain are structure-specific nucleases
Source: eLife. 2022 Oct 13;11:e82437. doi: 10.7554/eLife.82437 (PMC9635880; doi:10.7554/eLife.82437)
Supplement: Figure 3—source data 1. [file elife-82437-fig3-data1.zip › Figure 3- source data 1/aln_data/Source_data_figure_3A_and_C_all_groups_trimmed_to_tree.aln]

>MBI4954577.1
RRPDIVMNPLEPAVQ-G-N--IAAIFEAKFEGDR-WRE-----GQY-DAYK-TIAGVV--
------ELSSIT-
>WP_105810943.1
RRPDVIINPQGNPHA-D-N--SLRLVEVKFPGDA-WGA-----GQE-RAYQ-KIAGMT--
------VIDVSD-
>TSJ98813.1
RIPDVIRDHEKGYHP-D-N--INTVIEIKFPGDD-LSK-----DQR-KDYL-KIAGFR--
------LMTLKQ-
>WP_152603185.1
RIPDVIRDFVDRFAA-D-N--IEFLVEIKFEGDR-LTP-----DQV-EDYR-KIVNFR--
------ELQTKA-
>WP_175717398.1
RIPDVVISRDFDLSQ-R-N--IEFVVEIKFPGDA-WQV-----GQE-RAYI-SIAGLK--
------LLSPSQ-
>WP_049601620.1
RRMDIIK-------N-G-R--AEKLYDVKFPNDR-IDN-----VRF-DDYT-DMADYE--
------TYDVTK-
>ENV32604.1
RRPDLIIDEDSTEYD-D-N--LKRLVEMKFPKDS-LNK-----DQE-EDYK-YISGFS--
------TLWITQ-
>WP_076486464.1
PRPDISW-------N-G-K--LWKIFEMKFPGDT-HTA-----AQASGIYN-DIARIQ--
------ELDVGR-
>SDU18863.1
RIPDVLRSFMSQYSQ-G-N--LASVIEMKFPGDR-LTR-----DQQ-TAYA-DIAGLR--
------LLETRN-
>ECF1703729.1
VIWDMVVDKYQRANL-S-N--IKKILEIKFSGDS-LTD-----NQR-KALLNEMAAVE--
------IVNEAD-
>WP_162232976.1
RIPDVVRSFKLQYSQ-K-N--LLSVIEMKFPGDT-LSP-----AQQ-LAYQ-RIAGLR--
------LLETKQ-
>WP_156041091.1
KIPDVVVDGARAPTQ-D-N--IEKIIEIKFPPDS-LHR-----DQR-FKYD-DIAGFE--
------VLDPER-
>WP_112742646.1
RIPDCIIVSQFIPTQ-E-N--IDTVVEIKFEGDK-LSD-----EQR-EAYE-IIAGFR--
------ELKEVD-
>WP_092511335.1
RRPDIILNKDGSKHP-D-N--LERLIEVKFPGDI-LSE-----AQE-SDYK-KICKFC--
------VLHVKD-
>EAA0559744.1
RRPDIIIKKDNEQYS-D-N--LQLLLEMKFFEDD-LTW-----GQE-NDYT-QIATFG--
------VFRVEK-
>KYF93041.1
KVPDVVIDPTKPPTQ-D-N--LKKVVEIKFPPDI-LDD-----DQR-DDYK-RIAGFD--
------VWTPAT-
>WP_098715270.1
RRPDVIIDPTKPPTQ-D-N--IKQVVEIKFGNDV-FSE-----RQK-KDYA-TIAGVK--
------QLDADE-
>WP_039478283.1
RRPDIILDPDGKTYS-D-N--LKMLIEVKFPRDT-LSE-----GQR-KDYI-LIATFG--
------VMRIED-
>WP_148746413.1
RIPDVIRNTKQAFTQ-Q-N--IHTVIEIKFPGDK-LSP-----EQQ-IAYQ-RIAGFR--
------LLETKV-
>RBC10737.1
RRPDVVTDPTRPPTQ-D-N--LEDVIEIKFPGDE-MSD-----AQR-EDYR-RIAGLL--
------ESSE---
>EUL80267.1
RAPDVVKDIISAFQQ-G-N--IDDIIEIKFTKDA-LSH-----EQE-TAYI-VIAGLH--
------FLESHT-
>GEC32022.1
PRPDISW-------D-G-K--LWKIFELKFPTDG-KTP-----MQAAGEYE-RIARVV--
------DIDVQK-
>WP_145873293.1
RRPDVVIDPAQPPTQ-D-N--IKKIVEIKFPPDK-PNR-----EQT-FAYA-RIADVE--
------VMGPDD-
>WP_167231585.1
VIWDMVTNGSLPATW-D-N--VDKIVEIKFAGDD-WTP-----NQS-KAMKNEVNGLV--
------RIDESD-
>VWC75298.1
RRPDVIIKEEGGHHV-N-N--MLRLVEVKFPGDN-WGL-----GQE-EAYR-AISGMT--
------VIDVTD-
>WP_213846627.1
RRPDVIINKEGNMHG-D-N--LARLVEVKFPGDR-LYE-----DQY-KEYM-KIVGMT--
------ILEIHD-
>WP_124320734.1
RRPDVIITRQGVAHP-N-N--LERLVEVKFPGDV-LGM-----AQR-EAYL-DIAGFS--
------VLEIND-
>AGR60334.1
VIWDLVVNSALSARW-K-N--IEQIIEIKFDGDI-LTK-----NQE-EALKTKMSKVR--
------IIDENK-
>WP_083086724.1
RRPDVVIDPSLPPEQ-S-N--IRTVVEMKFPPDD-MNR-----GQR-TDYI-RIAGFV--
------TMTPAD-
>WP_146232454.1
RIPDVLRVYEAQYSQ-A-N--LKSVIEMKFPGDV-LSP-----AQQ-EAYE-IIAGLR--
------VLYTET-
>HHI94262.1
RRPDVII---GPPAF-D-N--IRTVVEMKFDDNT-QST-----EQI-EAYK-EIFGVA--
------VMEEGV-
>WP_046807700.1
LAPDLVIYRQQPFEV-G-N--VFAAVEIKFPDDW-VRD-----RQM-GAYV-RLMNVA--
------LLRVPE-
>WP_154753890.1
RRMDIIRP-----VT-K-Q--PLGLYDLKFPTDK-LPH-----KRL-EDYR-NMAEYQ--
------TYEVKE-
>WP_167050483.1
RRPDVVINEDGMAQW-P-N--LLRLVEVKFPGDT-WGK-----GQE-EDYV-GIAG----
-------------
>WP_171260677.1
RIPDVIVVTKLIPVQ-K-N--ISKVIEIKFGKDK-LSR-----EQR-NDYI-QIAGFK--
------LLEDVD-
>WP_162700311.1
IRPDVLC-------G-G-S--NSMLVEMKFKGDT-LSP-----RQK-ELYP-QAAKNE--
------TLDVEQ-
>WP_020846545.1
RRPDLIIDEDSTEYD-D-N--LKRLVEMKFPKDS-LNK-----DQE-EDYK-YISGFS--
------TLWITQ-
>WP_219696296.1
RRPDIILEEDGKACT-D-N--LLRLIEVKFPGDF-LKK-----RQE-SDYK-LISTFS--
------VFHVEE-
>WP_156338412.1
RSPDVVIDPSKPPTQ-D-N--LEEVVEIKFGKDA-LGD-----EQR-KEYR-RIAGFR--
------VLSPDD-
>WP_205793208.1
RIPDVVIDPAKEPTQ-D-N--LDAVVEMKFKGDS-YST-----RHQ-KQDE-DIAGAV--
------LLTPAD-
>WP_111739196.1
RIPDVVKNIKAAFEQ-A-N--LDDVIEIKFSGDK-LLE-----TQK-RAYE-RIAGFH--
------LLQSNT-
>KJF79277.1
RRPDIILKEEGPC-I-D-N--LHRLIEVKFPGDR-LSR-----EQE-KDYK-LISTFS--
------VLHVEE-
>EJL06220.1
RRPDVVIDPKKPPTQ-D-N--IKQVVEMKFPPDP-PDR-----KQA-RAYE-KIAGLV--
------EMKSTD-
>WP_180058952.1
RIPDVTIVTRFEPID-A-N--IENLVEIKFGNDT-WGN-----KQF-EDYN-TICPVR--
------EIADKD-
>ASG54320.1
RRMDIIQR------D-G-K--PRRLIDVKFPTDR-LTP-----DRA-RDYR-KMAKYD--
------TFNVKK-
>WP_095835612.1
RIPDVVRNRKQAFSQ-P-N--LHTVIEIKFPGDN-LSD-----KQQ-RDYE-YIAGFR--
------LLKTDT-
>WP_015876337.1
RRPDVVIDPSQPPNQ-S-N--LERVVEMKFFDDG-YGP-----DQE-DDYL-RIAGFV--
------PINPGD-
>WP_128098970.1
RIPDVVVDPNLPPTL-G-N--IQKVYEMKFPGDS-FSNVGRDMTQL-EAYE-NIFGLE--
------KMDAQS-
>WP_168813119.1
RWLDAVW-------S-G-D--TTDFWDIKFGDDN--SA-----AKN-DAYR-NAAKYHG-
------EFYVPS-
>WP_054907061.1
RRPDVVIDPSKPPTQ-D-N--IKQVVEMKFPPDP-ADK-----GQK-DAYA-EITGVV--
------VLKSTE-
>WP_181420722.1
IRPDCIL-------S-G-T--VTRLVEMKCPRDT-LRP-----TQALSPYN-RAAQCD--
------LLDVTE-
>WP_092378883.1
RRPDVVINPSMPPTQ-D-N--IERIVEMKFVGDV-PDH-----DQT-KAYS-KIVGVD--
------LMREGV-
>WP_208606216.1
RIPDVVIDPSQPPVQ-S-N--IKRVVEIKFPGDR-WGK-----GQR-EAYK-EIAGLT--
------ELTPNK-
>SSQ91872.1
RIPDVTIIKRFYPER-N-N--IERLVEIKFGKDE-WAE-----GQY-RAYE-QIAPVR--
------EVSDKD-
>CCG95959.1
RIPDAVVDPAGLPTQ-D-N--LLGVVEVKFRGDR-WGD-----GQA-EAYR-RIAGLH--
------ELNEDT-
>WP_120532220.1
RRPDVVINGSSPPLQ-N-N--IQHVVEMKFPGDT-PTL-----EQR-RAYE-RIAGLT--
------ILKLED-
>WP_160621256.1
RRLDIVL-------G-D-K--ITRIYDVKFPGDD-FAP-----GQL-EAYE-DIAAFS--
------DYFFEE-
>RBC90980.1
RRPDVVTDPTRPPTQ-D-N--LEDVIEIKFPGDE-MSD-----AQR-EDYR-RIAGLL--
------ESSE---
>WP_166827518.1
RIPDVIRDYSALFTP-A-N--IAFVIEMKFGNDQ-LWR-----DQK-DDYI-KIAGLR--
------LLETKL-
>WP_072958199.1
RIPDIVIDLTKAPTQ-D-N--IRQIVEIKFPGDK-WGI-----GQK-KAYE-KIAGVK--
------ELSPNR-
>NPU92827.1
RRPDVVCAP-GPAAG-L-N--ITRIVEMKFPGDA-WND-----GQQ-RAYE-RIAQVE--
------MIDGEN-
>WP_052370314.1
RRPDLIIDKDGVAHG-D-N--LARVVEIKFPGDE-FGR-----GQE-DAYK-RIAGFT--
------VLDVLD-
>WP_009906853.1
RRPDVIVDPDQPPVQ-S-N--IKMCVEMKFPPDD-FSR-----EQR-TDYI-RIAGFE--
------RIGPAE-
>WP_113255848.1
RRPDVVTDPTRPPTQ-D-N--LEDVIEIKFPGDE-MSR-----GQI-QDYT-TIAGLL--
------ESIE---
>WP_156647593.1
PRPDVSW-------D-G-A--LSELWEMKFPKDG-KTN-----AQRGGAYE-EIAEVK--
------EIDVAK-
>MBL8410024.1
RRPDIVINPARPPEE-S-N--VAMIYELKFD-EK-PDE-----EQL-LAYR-KIVNVD--
------LIEVKD-
>WP_052726132.1
RRPDIILNEDKSTHT-D-N--LKVLIEVKFPGDT-LKK-----DQE-RDYK-LIATFG--
------VFKVKD-
>WP_019464795.1
RRPDIIINPEGGAHA-P-N--LRRLVEVKFPGDV-LNK-----DQE-EAYL-AISGMS--
------VLDVND-
>WP_174171768.1
PRPDISW-------D-G-K--LWKIFELKFPKDG-QTP-----MQADGAYE-EIARLI--
------NLDIEE-
>WP_217245272.1
RRPDVVIDPSQPPVQ-S-N--IKAVVEMKF-EDS-FGY-----GQE-ISYK-RIAGYV--
------SLRRAD-
>WP_137925563.1
RIPDVLRDVAEKYRQ-D-N--LEFVIEIKFPGDR-FRE-----GQL-RAYR-QIAGLR--
------LLDPRV-
>WP_073432970.1
RRPDVIINPDGAPHV-D-N--MLRLVEVKFPGDT-WNE-----GQE-DAYQ-KIAGMT--
------VIDVSD-
>ALU91198.1
RIPDCIITTRLMPVQ-A-N--IEQVVEIKFEGDK-LGK-----EQM-SDYQ-TIAGFR--
------LLTIAE-
>WP_130104757.1
RIPDVIIDKNFSLEQ-S-N--IEMVVEIKFPRDT-LKT-----GQQ-MAYE-RIAGFK--
------LLETSE-
>WP_179708543.1
RRPDVVVDPSRPPTQ-D-N--LNAVVEMKFLGDT-YSP-----LHQ-MQDR-QIAGPV--
------LLTVDK-
>WP_198661060.1
RRPDVSVDPDKPLSR-A-N--LKVLVEMKHKGDD-VKK-----NQI-KDYE-KTAGVI--
------LLNEEN-
>WP_065060880.1
RRPDVIIRPEGGGHM-D-N--LLRLVEIKFPGDV-LNE-----GQE-RDYL-LIAGMS--
------VLDVSD-
>WP_161634070.1
RRPDVIIDPESPPVQ-T-N--ITRVVEFKFPGDS-FSD-----EQR-ANYQ-RIGGLN--
------VEE----
>WP_202227349.1
PRPDVSW-------D-G-K--LWKIFEMKFPGDG-YTS-----AQRGGLYQ-VIAELE--
------ELDVGR-
>WP_082702665.1
RRPDVIINKTGQSHA-D-N--LERLVEIKFPGDD-WGK-----GQE-KAYQ-RIAGMS--
------VLDVSD-
>EAQ4906432.1
RAPDVVKDIVSAFQQ-G-N--IDDIIEIKFTNDS-LSI-----EQR-DAYR-YIAGLH--
------LLESHT-
>WP_152327622.1
RIPDVIRNPSLAFSQ-E-N--IHTVIEIKFPGDR-LSY-----DQQ-QAYQ-RISGFR--
------LLETKV-
>WP_206958114.1
RRLDVAQ-------N-G-K--VTKLYDMKFGDDS-LSP-----RAQ-ADYE-DIAQFE--
------EFRVDE-
>WP_160292279.1
RRPDIVVDMFGPPVQ-S-N--IQDVIEIKFPGDR-VRE-----GQM-EDYA-LIAGFL--
------T--PDD-
>WP_101079079.1
RIPDVVKNIKIEFQQ-E-N--IDDVIEIKFTKDT-LSG-----EQR-DAYI-DIAGFH--
------LLESNV-
>WP_136932004.1
KIPDNVLDPSKPPTQ-D-N--IDRIIEVKFPPDD-WWE-----GQQ-TAYE-RIAGVE--
------KWGPDN-
>WP_188345247.1
SRLDVIA-------G-G-Q--PVSFVEMKFPGDR-FRG-----SQR-SRYQ-AIAALN--
------EITVAT-
>WP_183714488.1
RIPDTLRSFEAQYSQ-P-N--LACVIEMKFPGDR-LSE-----PQQ-KAYL-TIAGFR--
------LLHTSR-
>WP_124482308.1
RRPDVVIDPGKPPTQ-D-N--LSGVVEMKFPPDK-RDI-----EQI-ADYQ-EIAGVT--
------ELDPAT-
>EIJ44882.1
RRLDVAR-------D-G-K--VIKIFDVKFGKDP-LTD-----DAA-RDYR-KIAEFE--
------KFEVSK-
>HAP27368.1
RRPDVVIDPMSSPTQ-D-N--IRMVVEIKFPNDD-LGD-----GQL-EAYV-RIAGTV--
------LLESSE-
>WP_181424939.1
RIPDVLRSFKAQYSQ-N-N--FISVIEMKFPGDV-LSE-----PQR-EAYQ-KIAGFR--
------ILKTEQ-
>MPT04366.1
RIPDVVVNPRLPPVL-D-N--VQRVYEMKFPGDG-FSSVGPDKSQF-HAYR-EIFEFL--
------QLDAGS-
>AGR60329.1
RVPDAVINPIPDLTA-P-N--LKAVVEIKFD-QA-WDP-----IQI-RDYG-LIAGVV--
------LLSPTI-
>WP_079774703.1
--MDLVV-------L-G-K--IKYLFDVKFPEDG-FTE-----EQE-KAYH-RIAEFE--
------PFYLED-
>ARN44061.1
RRPDVIINPNRPPTQ-D-N--IKQVVEMKFPPDP-HNR-----EQL-EDYA-AIAGIV--
------EMKPSD-
>WP_128293456.1
PRPDVSW-------N-G-Q--LWKILELKFKGDK-DTP-----MQERGAYR-DIARVI--
------KLDVEK-
>WP_203403531.1
RIPDVVIDPSRPPDT-G-N--IDRVVEIKFMGDS-LSK-----DRE-VDYT-DIAGFA--
------VMGSSK-
>WP_160854244.1
RIPDVVVNPRLPPVL-D-N--VQRVYEMKCPGDK-FSSEGPDKIQF-QAYS-DIFKFF--
------KLDAGS-
>WP_202227868.1
IRPDCVI-------Q-G-S--PKRIIEMKFPGDA-LRD-----TQK-GAYD-MAAQYD--
------VLEVGD-
>WP_173292970.1
RIPDVVIAANQVPSQ-N-N--IKQVVEIKFPGDK-WGI-----GQE-KAYK-EIAGLT--
------EMTPSK-
>WP_166330526.1
IRPDVVT-------R-G-N--PTRIVEVKFPGDS-PNA-----NQL-GKYS-AAANYD--
------LIDVAV-
>WP_195774082.1
RIPDIVIITKFYPFD-S-N--IKNIVEVKFNDDD-WNE-----GQY-KAYN-KIAEVR--
------ELRNGD-
>AOJ85048.1
RRPDVVVDQSLPPTQ-D-N--LKSVVEVKFPGDT-FSD-----MQR-NAYE-RIAGVT--
------VLGPEK-
>WP_004532838.1
RRPDVVIDPSQPPVQ-S-N--IKQIVEMKFPPDD-FSK-----GQR-EAYL-DIAGLA--
------AIGPED-
>WP_160537084.1
RRPDVIINKEGNMHS-D-N--LARLVEVKFPGDV-LSR-----EQY-NEYM-QIE-----
-------------
>WP_012746041.1
RIPDVIRDRAARYAP-A-N--LEFVIEMKFEGDS-MSD-----EQR-ISYL-LIAGLR--
------LLNTGV-
>WP_201651033.1
RRPDVIINPDGAPHT-D-N--LLRLVEIKFPGDS-WGM-----GQE-NAYQ-QIAGMC--
------VLDVSD-
>EGD00512.1
RRPDVVIDPTLPPEQ-S-N--IKTVVEMKF-EDS-YGD-----RQK-EAYV-RIAGVA--
------TLRPAD-
>WP_051524073.1
KRPDVIIDPLKSPVQ-S-N--IKTVVEVKFPNDT-FGK-----DQI-EDYI-EIAGVA--
------VLLTED-
>WP_133510457.1
RIPDAVVTPNKALTA-P-N--LKSVVEIKFNYQP-RDQ-----EQL-DDYA-IIAGVV--
------ELSPAE-
>WP_154234757.1
RIPDVIVCSHFIPAQ-Q-N--IERIVEVKFDGDF-LSK-----YQA-IAYQ-DIAGFN--
------ILEPEH-
>PRN04128.1
RIPDVLRVYEAQYSQ-A-N--LKSVIEMKFPGDV-LSP-----AQQ-EAYE-IIAGLR--
------VLYTET-
>EKU52216.1
RRPDLIIDPDSTSYR-D-N--IKRLVEMKFPKDA-FHR-----GQE-EDYQ-YIAGFS--
------TVWISE-
>MBU6258842.1
RRPDIVR-------D-G-K--PSKIFDMKFGKDP-LDA-----KAK-REYE-DIAQFE--
------EFRVND-
>BAQ45711.1
RWIDAIY-------D-G-Q--MTDMWDIKFGDDG-PND----PAKD-LSYR-AIANYN--
-------------
>WP_143007486.1
RRPDVVIDSTKPPTQ-D-N--IKQVVEMKFPPDP-PNT-----RQA-QGYA-KIAGVV--
------EMTSTE-
>WP_120133964.1
VIWDLVADPGLTAEW-D-N--INQIIEIKFEGDT-TTR-----NQN-IALDAGMQEVR--
------IIDEKE-
>WP_192519571.1
RIPDCIVITKLIPVR-D-N--IATVVEIKFGNDV-LST-----EQI-IAYR-RIAGFK--
------RLRDTD-
>ODQ28057.1
RRLDLVE-------K-G-E--IKKLFDFKFPTDAEMDP-----KKL-RDYQ-RITKLD--
------IFDVAD-
>NUQ78844.1
EAPDVIVDGSKPPTQ-D-N--IRRVYEIKFGNDE-LSV-----GKA-KAYE-RIAGFE--
------VLTPSN-
>WP_137924719.1
RRPDIIISSEGSVHP-G-N--LRRVVEMKFPGDL-LPE-----EQR-DAYL-QIAGLV--
------IVDVND-
>WP_210385709.1
KRPDLIIDY-GEQYE-D-N--LKRLVEMKYGDDE-LDD-----KQE-QAYI-KIATFA--
------LLEIYQ-
>AWY21214.1
RRPDLIINAYSHNYA-D-N--IKRVVEMKFPNDS-LSE-----GQE-KDYQ-YIAGFS--
------VLHITE-
>MBB4129867.1
RWLDVVK-------N-G-Q--MTHMYDMKFPGDK-NDA-----AKA-RAYE-DIADYS--
------EFVVLD-
>WP_150526864.1
IRPDVVV-------S-G-K--PSKIIEVKFEGDK-PNA-----NQR-GAYD-EAAERD--
------NLTVED-
>WP_035193719.1
RRPDVICNPHGPFAP-Y-N--IAVLVEMKFPGDE-EKA-----GQL-EAYG-QIAGVK--
------LMTEET-
>EDH5629301.1
RRMDIIQD------S-G-K--PKRLIDVKFPTDD-LDP-----KRS-NDYK-KMARYE--
------TYAVKK-
>AHB68977.1
RIPDVIRDVNAAFSQ-G-N--IHTVIEIKFPGDR-LTW-----RQQ-RAYE-LIAAFR--
------LLETDV-
>WP_109728028.1
RRPDVIISKEGMEHA-D-N--LARLVEVKFPGDT-LFR-----DQY-KDYM-KIVGMT--
------ILEIHD-
>WP_059715422.1
RRPDVVIDPSQPPVQ-S-N--LRAVIEMKF-DDE-LRR-----GQA-ADYI-RIAGYV--
------PLKRAQ-
>KYF73145.1
RIPDVVVDGTKPPTR-D-N--IKEVIEIKFPPDE-LKD-----EQR-KAYT-AIAGLK--
------ELGPDP-
>WP_007830908.1
FRPDFTVDAAKPANF-D-N--VKSFVEVKFKGDT-PTA-----NQQ-LAKE-RLGKYQ--
------QIEESD-
>WP_179401926.1
RRPDVVVDPSQPPVQ-S-N--IRAVVEMKF-DDD-FGP-----GQD-DAYR-RIAGYA--
------PLGRAD-
>WP_060350487.1
RRPDVVIDPSQPPVQ-S-N--IKTVVEMKFPGDT-YGP-----DQE-DDYI-EIAGFV--
------HLGAAD-
>EPF71003.1
RIPDLTIIKRFYPEG-K-N--IERLVEIKFGKDD-WSD-----GQF-DAYE-IIAPVK--
------ELSDTD-
>AOI40716.1
RRPDVVIDPSRPPTQ-D-N--IKNVVEIKFPPQK-RDP-----EQE-EDFR-LIAGLE--
------VMGPQD-
>WP_124399421.1
RIPDVLRSFKAQYSQ-S-N--LASVIEMKFPGDR-LAR-----DQQ-TAYE-DIAGLR--
------LLETKN-
>WP_073580110.1
RIPDVVVQPGQIPTQ-D-N--IKKVYEIKFPPDD-WGA-----NQE-RDYR-RIAGLV--
------KLTPDS-
>WP_212347360.1
RRPDLIQ-------K-D-G--MSKIFDVKFPTDPTLGA-----ERE-REYR-EIAKFK--
------EFNVAD-
>WP_006662544.1
RIPDVVKNMSSAFQQ-G-N--IDDIIEIKFTKDR-MSK-----EQK-KAYV-QIAGLH--
------LLESKV-
>WP_047594649.1
RRLDVAR-------D-G-K--VTKLYDMKFGKDT-MDP-----KAG-EDYA-DIAKFE--
------EFRVED-
>AWY21745.1
RIPDCIIVSQFIPTQ-E-N--IDTVVEIKFEGDK-LSD-----EQR-EAYE-IIAGFR--
------ELKEVD-
>WP_218147339.1
RRPDVVVDASKPPTQ-D-N--IKQIVEMKFPPDT-LKA-----EQR-DAYA-KIAGLA--
------TLEPGD-
>ECE6019211.1
RRLDILI-------K-N-R--ISQLLDIKFPKDG-FAK-----GQR-EAYE-EIAEFK--
------PFYLNR-
>MBD2798911.1
RRPDIVLNKDGSVHP-D-N--LKVLIEVKFPGDS-LTR-----DQE-KDYP-LIAGFG--
------LFVVED-
>WP_180047804.1
RRPDLIVTPNGKQRT-D-N--LLRVVEVKFPGDK-LDE-----LQE-SAYI-QIAGFT--
------VVNASD-
>WP_083091491.1
RRPDVICDPHGPFAP-Y-N--IAVIVEMKFPGDD-LQP-----GQK------RLTN----
-------------
>WP_142929704.1
RRTDVIMDSDEPPGE-G-N--IDKVIEMKFGSDQ-RDE-----KQD-KAYT-DVAGAA--
------VMVTL--
>WP_142810389.1
RRPDVIISEQGVAHP-D-N--LLRVVELKFPGDS-FDR-----GQR-DAYM-QIAGLC--
------LVDVND-
>WP_106757971.1
RRPDVVIDPLKPPTQ-D-N--IKQIVEMKFPPDS-ITP-----RQE-AAYR-RIAGLA--
------VLEPDD-
>WP_199260703.1
SRLDVTT-------A-G-Q--PVEFIEMKFPGDR-LRG-----TQQ-QRYS-QIARLQ--
------LMNIPQ-
>WP_010089130.1
RRPDVVIDPSLPPEQ-S-N--IKTVVEMKF-EDS-YGD-----RQK-EAYV-RIAGVA--
------TLRPAD-
>WP_051443249.1
RIPDVVVDGAKPPTL-D-N--VQKAYEMKFPGDS-YGNEGSDMTQQ-EAYK-DLFEID--
------EMTTQS-
>WP_186197569.1
RRPDVVIDPAQPPVQ-S-N--IKKVVEFKFPPDS-YGK-----NQR-RDYI-RIAGLV--
------TLGPAE-
>WP_174156178.1
RRPDVTV-------D-G-K--IAKIVEMKFGPDR-PSP-----DQE-RDYP-RIAEVT--
------WMDENN-
>VBF78391.1
RRPDVVIDPEQPPVQ-S-N--IKQVVEFKFPPDD-YGR-----NQE-RDYI-RIAGFV--
------SLGPAE-
>WP_171551219.1
RRPDVIIDPTKPPTQ-D-N--IKQVVEVKFGNDV-FTE-----RQK-KDYA-RIAGVK--
------QLDANE-
>CCK07597.1
RRPDVIIDKDDGMHG-D-N--LARLVEVKFPGDK-LLE-----DQF-DEYM-HIVGMT--
------ILEIHD-
>WP_198346093.1
RRPDVVIDPTQPPVQ-S-N--IKKVVEMKFPPDQ-FSK-----TQE-AAYM-DIAGYA--
------GVSPDD-
>WP_059830768.1
RRPDVVIDASLPPVQ-S-N--IKKVVEMKFPPDS-FSK-----TQE-AAYM-DIAGYA--
------GISPDD-
>EAT2397838.1
RRMDIIQR------D-G-K--PRRLIDVKFPTDR-LTP-----DRA-RDYR-KMAKYD--
------TFNVKK-
>WP_046082386.1
VIWDLIVNPALHAEW-D-N--IEQIIEIKFHNNT-LTD-----NQE-IAKKTKMDDIR--
------IINESE-
>WP_171800052.1
RIPDVIVCPHFFPVQ-P-N--IERIVEVKFDGDC-LDL-----LQA-RAYL-RIAGFS--
------QLQPEH-
>OVE94288.1
SRLDVLK-------G-G-S--PTEFIEMKFKGDR-FRG-----NQL-RRYN-LIAKLQ--
------EIWVEK-
>VDZ78225.1
RRMDIIQR------D-G-K--PRRLIDVKFPTDR-LTP-----DRA-RDYR-KMAKYD--
------TFNVKK-
>WP_151780675.1
WGADIVVNMMKAPTL-D-N--ILHWVEIKFSQDE-PDR-----EQM-DDYT-DFLNLA--
------MIRVSA-
>WP_211095407.1
IRPDIVT-------A-G-N--PTRMIEMKFPGDT-FNA-----NQN-SAYN-RAADYE--
------QIDVEN-
>WP_219339694.1
VQPDVVVNPNALPTQ-D-N--IKQIVEIKFPGDT-WGS-----LQR-QRYE-EIAGVV--
------ELDPDE-
>PFW54756.1
RRPDVVIDPALPPTQ-D-N--IKNVVEIKFPPDR-RDN-----KQQ-AAYA-RIAGVA--
------VMQPSD-
>WP_171938904.1
RIPDVTIITRFIPIK-R-N--IETILEIKFAGDR-LTE-----DQL-NDYP-RIAGFR--
------LLETHE-
>WP_074301165.1
RRPDVIINPEGGAHV-D-N--LLRLVEVKFPGDD-WGV-----GQE-RAYQ-MISGMT--
------VIDVSD-
>WP_152558843.1
RRPDLVIDSSKPPSQ-D-N--IDQVVEFKFGQDR-RDN-----DQD-EAYK-GIAGYS--
------IYRVGG-
>WP_200601592.1
PRPDVSW-------G-G-R--LTEIWEMKFPTDG-QTD-----AQRAGRYR-DIAQIN--
------TIDVKR-
>WP_124467434.1
RIPDVVRTWEAQYSQ-P-N--LACVIEMKFPGDT-LRY-----EQQ-EAYR-FIAGFR--
------LLHTSR-
>WP_105399819.1
RRPDIILEEDGSVHP-D-N--LKMLIEVKFPGDV-LSD-----NQE-RDYI-QIATFG--
------VMRVDD-
>WP_209651273.1
PRPDISW-------Y-G-K--PWKMFELKFTDKT-LTE-----MQRRGLYR-DIAALI--
------NLDIDK-
>PTT84671.1
VIWDHALNENLPISY-N-N--TNSLVELKFAGDD-WTN-----NQG-QARQ-SVKELI--
------RLQAED-
>RUT67616.1
RRPDVVIDPTKPPTQ-D-N--IKQVVEIKFDDDD-WGI-----LQA-ESYE-IISGLA--
------LLTPKM-
>MBN2716990.1
RRPDAIVDPAQPWAG-D-N--IKAVIECKLGNDS-WNE-----GQA-DAYA-EIAGVI--
------EVNDQN-
>EAA5286885.1
RRMDIIRP-----TT-K-K--PLGLYDLKFPTDN-LSP-----ERL-KAYK-KMAKYK--
------TYDVKQ-
>WP_174770003.1
RRPDVIIDEDGRKQT-P-N--LQRLVEVKFPRDD-WGE-----NQE-RDYL-TVAGMT--
------VLNVEG-
>WP_132348084.1
RRPDIILDEDGSVHP-D-N--LKMLIEVKFPGDD-LSD-----DQE-RDYI-QIATFG--
------VMRVID-
>WP_152746645.1
RRPDVMINREGVMHP-D-N--LERVVEVKFPKDE-LSE-----EQE-RAYQ-RIAGFS--
------VLEISD-
>WP_062263054.1
RRPDLVVDSSKPPSQ-D-N--IDQVVEFKFGQDR-RDN-----DQD-EAYR-DIAGYS--
------IYRVGG-
>WP_060074281.1
RIPDVVVDPAAIPTQ-D-N--LRAVVEMKFDGDT-YST-----LQR-MSDL-RIAGPV--
------LLTTEK-
>AGK49274.1
RRPDVVVDPTQPPTQ-D-N--LRSVVEMKFPPDP-RDA-----AQL-RDYQ-RIAGVT--
------VLDPTT-
>WP_199540753.1
RRLDVAQ-------N-G-R--VTKLYDMKFGNDT-LTP-----QAE-RDYR-KIAEFE--
------EFRVDE-
>TFH85857.1
RIPDAVADPNGKPTQ-D-N--LLGVIEVKFPPDD-WGE-----GQE-RAYE-EIAGLH--
------LLTPER-
>WP_208645971.1
--MDIIE-------S-G-E--PIRLIDVKFPNDS-IER-----NRL-KDYE-RMAEYK--
------TFFVEK-
>AOJ94312.1
RRPDVVIDPSLPPTQ-D-N--LKSVVEIKFPPDR-VDP-----KQQ-DAYE-RIAGVA--
------TMGPND-
>TNC83565.1
RRPDVVCAP-GPVSG-T-N--ITRIVEMKFPGDS-WNQ-----GQQ-RAYE-RIAQVE--
------LMDEES-
>WP_144091878.1
RIPDVIRDHEKGYHP-D-N--INTVIEIKFPGDK-LTK-----EQR-SAYL-KIASLR--
------LMTLKQ-
>MBD2792534.1
RIPDVVRNIKLAFSQ-E-N--IHTVIEIKFPGDR-LTP-----EQR-VAYV-DIAGFR--
------LLETGV-
>PWF40545.1
RRPDVVIDPTKPPTQ-D-N--IKQVVEIKFDDDD-WGI-----LQA-ESYE-IISGLA--
------LLTPKM-
>ERK10987.1
RRPDIILKTDDKFHA-D-N--LKMLIEVKFPGDT-LSK-----DQR-RDYI-AIATFG--
------VLRIED-
>SFX61428.1
RRPDVIIDPTKPPTQ-D-N--IKQVVEIKFPGDP-FRP-----GQR-EDYI-VIAGMV--
------PLASDE-
>WP_050455496.1
RIPDVLRSFAAQYSQ-P-N--LACVIEMKFPRDS-LTE-----RQQ-RAYE-NIAGFR--
------LLATSR-
>QIQ71406.1
RRSDVVIDPAKPPTQ-D-N--IKQVVEIKFPPDK-IDP-----RQN-AAYT-EIAGLV--
------VIGPQN-
>MBS6831126.1
RIPDVTVE------N-G-N--RSGFYDMKFPGDR-WRD-----NQK-RDYV-RVMGVT--
------KLDKNE-
>WP_187650396.1
RRPDIILNKDGSVHP-D-N--LKMLIEVKFPGDT-LKK-----GQE-IDYE-IIATFG--
------VFVVED-
>MBD2780849.1
RRPDIVLNKDGSVHP-D-N--LKVLIEVKFPGDS-LSK-----GQK-RDYP-LIAGFG--
------LFVVED-
>WP_038750966.1
RRPDVVIDPSQPPVQ-S-N--IKKVVEMKF-DDG-FGK-----GQR-DSYV-RIAGYA--
------PLSRAN-
>WP_128580562.1
RRPDIIIDKTGEVYT-D-N--LSRVVEVKFGGDD-FRR-----GQK-EDYE-KIAGFT--
------VLKVTS-
>KIA79102.1
RRPDLIIDKDGVAHG-D-N--LHRVVEVKFPGDS-LSD-----SQA-KAYE-KIAGFT--
------LLHVIP-
>WP_058935174.1
RRLDVVR-------D-G-K--PTKMIDMKFGDDS-LTA-----EAE-KDYK-RIAKFE--
------EFRVEE-
>KWB82945.1
RIVDVVIDRKFDLGR-S-N--MECVVKIRYPGER-WQR-----EQE-RDYV-RIAGLK--
------LLSPAD-
>PKL27175.1
GMPDRLVP------G-G-R---CGFVEVKAPGKK-IRA-----LQRVR---EMLKA----
------KAYVLD-
>WP_073382746.1
GVPDRLVP------E-N-K---IGFVELKQTGKR-PTK-----NQKLQ---TRLAI----
------KVYLLD-
>PWM11358.1
GIPDIIA-------N-G-R---FFGFETKTEDGK-PTK-----LQEAT---RKILA----
------TALVVR-
>EKY28097.1
GVPDRLVK------D-G-K---LAFVELKAPGKE-MRP-----FQILR---RQLES----
------LVYCID-
>WP_017726753.1
GVPDRLVP------G-G-R---AIFVEMKAPGEP-LRP-----LQAKR---KQLER----
------QSYKLD-
>YP_007007007.1
AVPDRLF-------D-G-I---VVFVEFKRPTKV-PTL-----QQVLR---KQMRE----
------NVFWVD-
>YP_009276494.1
GLPDLIG-------H-G-R---FIAVEVKMPGNG-PSK-----IQERV---DRIRQ----
------RVVVAH-
>WP_034231991.1
GVPDRIC-------S-G-R---VIFAEVKAPGAK-PRP-----IQNRR---KQLQG----
------QVFVVD-
>SCU55276.1
-MPDRIIP------E-G-K---TYFVEMKQEKGK-LHP-----LQKYV---RQFEN----
------TVYVLW-
>WP_014120096.1
GVPDRIVP------D-G-R---SVYVELKTEVGR-LAA-----IQQWQ---REMQK----
------DVRVLK-
>WP_087064446.1
GVPDRLVP------G-G-R---VAFVELKAPGKG-PRP-----LQIHQ---GRLKQ----
------RVEVID-
>WP_066622603.1
GMPDRLVP------N-G-K---MAFIELKAPGKK-PRP-----IQIRR---KQLQK----
------ACYVID-
>WP_094517618.1
GTPDILA-------N-G-Y---FVAIEVKKPGGV-VSE-----LQKFQ---KKIQN----
------VAFVAK-
>WP_087664664.1
GVPDRIVP------R-G-R---IIFVELKAPGQK-PRP-----TQVRQ---QRLGF----
------DVRVID-
>OCG39026.1
NKPDRLVP------G-G-K---VIFVECKRPGEK-PRS-----GQVRE---ERLRK----
------RVEVLD-
>WP_046238562.1
GMPDDILI------V-A-R--YFRFVEYKKPKGT-PRP-----DQLRR---TELRA----
------TVDVID-
>WP_012938444.1
GMPDRLVP------D-G-K---MAFVEVKAPGKK-PRV-----LQEKQ---RMLRA----
------QVFVLD-
>WP_154261386.1
GVPDRLIP------G-G-K---VAFAELKAPGKK-LRP-----LQEKR---RTLEG----
------RVYVID-
>EAU2599945.1
SVPDRIVP------G-G-R---LVFVECKAPGKP-PRA-----DQLRE---ERLRA----
-------------
>RMI84977.1
GIPDLFS-------R-G-I---ALFIEVKREGGR-VKP-----IQIAQ---DSLKQ----
------IAIVAN-
>ECC9987779.1
GCPDHLVP------E-R-E---ILFIEYKATEDT-PEE-----HQLRE---ARMRA----
------DVRVIG-
>WP_053794063.1
GVPDRLC-------A-G-R---VVFVEVKAPGKK-PRP-----LQQRR---NQLRA----
------TCLVVD-
>WP_097026149.1
GIPDIIC-------N-G-R---FIGIEVKAENGH-ASE-----LQKRN---ELIQG----
------IGYILY-
>WP_133569316.1
GVPDRIVP------G-N-R---TVFVELKAPGKK-PTK-----LQLAQ---RRIQV----
------EVRVID-
>WP_087018467.1
GMPDRLVP------D-G-V---IAFAELKAPGEK-PRP-----LQEAR---RVLRR----
------PVYVID-
>KAB5967057.1
GVPDRLVP------G-G-R---LYLVEVKRPGGR-PRE-----SQKAI---RRLGR----
------PVHVVD-
>HBT90581.1
GMPDRLVP------G-G-R---MAFVEVKAPGRA-PRP-----LQEAR---RTLRR----
------RVFVLD-
>KGP76662.1
GIPDIIC-------Q-G-R---FVAFEVKTETGK-LTK-----LQESM---SKIKA----
------EAFKVT-
>WP_048800717.1
GVPDRIVP------T-G-N----FFVEVKAPGKL-PRP-----SQIAM---GKISR----
------RVWVVD-
>ETA80003.1
GVPDRLVP------G-G-R---AGFVEVKALGKK-MRP-----NQIKR---GELEG----
------LVYCLD-
>EJV13683.1
GVPDRII-------Q-G-N---VFFVELKRPGGK-PRK-----DQLKI---EKFKE----
------PVFV---
>WP_079525428.1
GVPDRLVH------G-S-K---VAFVELKAPAKK-LRA-----LQRKR---KQLEA----
------KVFKID-
>WP_028520177.1
GVPDRIVP------S-G-R---IAFVEVKAPGEK-SRP-----LQRVR---KLLRR----
------KVYVLD-
>WP_135380268.1
GVPDRIVS------D-G-R---VYFVELKAPGKH-LSP-----KQVKM---AVLER----
------KVRVID-
>QDP61484.1
GIPDLIGR------D-S-N---VLFSEIKKVRGK-VSA-----LQKYR---EELKD----
------KTEIYR-
>WP_028988044.1
GVPDRLVP------G-G-R---VVFVELKAPGRK-PTP-----LQLAQ---QRLRA----
------DVRVID-
>WP_035932855.1
GVPDRICP------G-G-D---VLFVELKAEGKKNLSP-----LQKNF---KKLTE----
------MVWVVS-
>WP_074183949.1
GIPDLLV-------S-G-K---FIGIEVKGEKGK-ASE-----LQKYN---KEIEK----
------IGIILY-
>YP_009208143.1
GAPDLII-------N-G-R---IVFVEVKRPGGK-PKP-----HQVRE---ERMAR----
------DVRVID-
>WP_021168745.1
GVFDRIVP------R-G-Q---VVFVEMKAPGKP-LRP-----LQEKW---RTFRQ----
------RVYKID-
>WP_026894874.1
GVPDRIVP------M-A-R---MAFVELKAPGKK-MRP-----LQVRR---RQLEA----
------LVYCID-
>WP_006306706.1
GVPDRIIP------G-G-R---TAFAELKAPGKK-VRP-----LQAAR---KTLRR----
------KVYVID-
>WP_014836421.1
GIPDRLIP------N-G-R---IGFIELKAPGKK-PRP-----LQQHR---NQLKK----
------HATYIN-
>WP_059649858.1
HGPDRFV--------LG-V--PAVLVELKRPGKA-PRE-----GQERE---ARLRD----
------DVRVID-
>HCG36002.1
GMPDRLVT------D-G-K---LAFIELKAPGKK-LRP-----LQEKR---RQLEA----
------LVFCID-
>EEP65901.1
GVPDRIIP------G-G-G---VIFVELKDTNGK-LMA-----NQRVQ---SRLRK----
------LVFVVT-
>WP_015973956.1
GAPDRLVP------D---R---TVWVELKAPGEK-CRP-----HQIRE---ERMRR----
------RVAVVD-
>ESK65296.1
GTPDILA-------K-G-V---FVGIEVKKPGGR-VSD-----LQKLK---KQIEQ----
------IGIVAN-
>WP_134312350.1
SMPDDLF-------R-G-M---TMYIEFKRPGEP-PSK-----KQRIR---RELRA----
------PVHVCD-
>WP_099335819.1
GVPDRIVP------Y-G-K---VIFVELKAPGKK-PRP-----IQIKR---KELKD----
------DVRVID-
>WP_058844905.1
GVPDRIIP------N-G-Q---VHLVELKAPGKK-PTA-----LQLAQ---RKLAL----
------QVYVLD-
>WP_025833793.1
GFPDRIVP------G-A-R---IVFVELKDEGKK-PTP-----LQVRV---KRLKA----
------RVEVLD-
>WP_144879938.1
GVPDRIVP------G-G-E---TVYVEMKAPGKP-LAP-----LQEHW---RKLLK----
------RHYKID-
>TJV77536.1
GCPDSWF-------D-G-R---LIVIEFKDLGEP-PKI-----HQKRE---KRLRE----
------DVHVID-
>WP_026760684.1
GVPDRIVP------G-G-R---MGFVELKAPGKK-PRP-----IQTRR---QQMRK----
------KVFVVD-
>HAR88739.1
GMPDRLVP------D-G-K---FGIVELKSPKKK-PRP-----LQKSR---RMLKR----
------KVYVID-
>EAK0091958.1
GVPDVLA-------N-G-K---FVGIECKTPKTKSVSD-----LQKYN---DKISK----
------IAIVYY-
>EGK59357.1
GMPDRLVP------G-G-R---MGFVELKAPGRK-PRP-----LQLVR---RLLRR----
------KVYVID-
>WP_135089334.1
GVPDRLVP------N-G-K---LGFVEVKSPGKK-PRA-----LQLYR---KQLTD----
------QCFVLD-
>WP_094206280.1
GIPDRIIP------K-G-K---IGFVETKRPGGE-PRP-----IQKKR---RQFKN----
------KVYVLD-
>OPZ73518.1
GMPDRMVP------E-A-R---IGFVEVKAPGQK-PRP-----IQERR---AQLRD----
------QVSVLD-
>WP_016507683.1
GVPDRLLP------G-G-R---LYLVELKRPGGK-PRA-----SQSAM---AKLET----
------HVWVVD-
>QIG59261.1
GAPDLLVP------G-G-V---IWFVEVKKDENT-PEA-----HQLRE---KRLRK----
------NVFVVG-
>WP_116692610.1
GLPDRLVN------G-G-K---IGFVELKAPGKK-PRV-----LQVKR---KDLQA----
------KVFVVD-
>WP_115289441.1
GIPDILA-------N-G-Q---FHGIELKTNTGI-VRG-----IQKER---NQIRE----
------YAYVLR-
>WP_103698666.1
GVPDRMVP------V-G-K---VVFIELKAPGEK-PRK-----IQEYR---KELRK----
------LVECLD-
>WP_118043981.1
GWPDRLVP------D-G-K---FGLVEVKAPGKK-PRV-----LQEHR---DQLRS----
------KVFVLD-
>GEB35291.1
GVPDRIVP------G-G-R---IAFAELKAPGKK-PTP-----LQMNQ---RFIAG----
------PVAVID-
>WP_101912657.1
GVPDRIIP------K-G-R---VAFAEVKAPGKK-PRP-----LQAKR---KQLQS----
------QVYVID-
>AAR83208.1
GVPDRLVP------K-G-K---FGLVEVKAPDQK-PRK-----LQVSR---KLFER----
------KVYVID-
>WP_031649911.1
GVPDRIV-------D-R-R---IIFVETKAPKKE-LRK-----LQEKR---AQIEA----
------LHYAVD-
>WP_093913709.1
GVPDRLVP------G-G-K---AAFVEVKAPGRK-PRP-----LQIRR---SQLRR----
------QVFVVD-
>WP_007494980.1
GVPDRVVP------G-G-R---VIFVELKAEGGR-LSP-----MQRQQ---ARLRR----
------DACEVK-
>WP_063633214.1
GIPDRLLP------E-G-K---FAFVELKAKGKK-PRP-----LQLKR---ADFRK----
------KCFVID-
>OSK22643.1
SVPDRIVP------G-G-R---LVFVECKSPGKP-PRP-----DQLRE---ERLRK----
------TVVVLD-
>WP_133830762.1
GVPDRIVP------T-G-----TVFVEVKRPGGD-LEK-----RQHVM---AKMRR----
------EIHVVD-
>EAC5149918.1
GVPDRIV-------Q-K-A---DFFIELKKPGEE-PSP-----LQKFW---KKLTD----
------LVFVID-
>NBS71429.1
GVPDIVA-------K-G-R---FFGIECKAGDNL-PTA-----LQEKN---REITA----
------IAMVVS-
>WP_118005319.1
GMPDRLLP------H-G-K---FAFVEVKAPGEK-PRP-----LQLAR---RLLSC----
------RVYVLD-
>WP_023387351.1
GMPDRILP------G-G-I---IAFVEVKAPGKH-PRP-----LQMAR---KLLRS----
------SVFILD-
>WP_020997912.1
GLPDRMVS------D-G-K---FAFVELKAKGKK-PRP-----LQMKR---DDFRK----
------KCFVID-
>KRG11694.1
GLPDRLVP------N-G-K---IGFIEVKSPGNK-LRP-----LQQKR---QQLES----
------IVFCLD-
>EEK8036644.1
GCPDLLVP------Q-H-F---IIFVEVKKLEDT-PEE-----HQLRE---ARMRA----
------DVRVIG-
>WP_013461625.1
GCPDRLIP------Q-G-R---LWWIEVKQPSGR-LSP-----QQKIE---EELLR----
------RVKVLF-
>WP_009766142.1
GMPDRLVP------K-G-K---IGFVEVKRPGKK-PRP-----LQLSR---KLLRG----
------QVFVLD-
>WP_125347306.1
GVPDRIVP------Q-G-R---IGFVELKAPGEK-PRK-----IQVRR---EQLRK----
------LVYVLD-
>OCN04067.1
GMPDRIVP------M-G-R---IAFVECKATGKK-MRP-----LQNKR---KQLEA----
------LVYCLD-
>WP_077710017.1
GVPDRIVP------E-G-H---VIFVELKAPGKK-PRK-----LQQYK---RELRE----
------KVKCVS-
>WP_083284790.1
GMPDRIVP------E-G-R---ICFVELKRPGQK-PRP-----IQTRQ---DRLTQ----
------MVRTID-
>WP_078682712.1
GIPDLIC-------N-G-V---FVAIELKEEKGK-PTE-----LQKLN---KNINA----
------IGIILY-
>TGV30731.1
GVPDRLVP------D-G-K---AAFAELKAPGKK-PTA-----LQLAQ---RKISN----
------PVVVID-
>WP_094832459.1
SVPDRLRL------V-G-R--YVHFIEFKAPGDK-PTA-----AQVRE---ERLRA----
------RVDVID-
>WP_118656774.1
GIPDLLV-------D-G-R---FLGIEVKAPNGE-PSL-----LQLVN---KKIRE----
------YGILLY-
>WP_004009190.1
GVPDRIVP------D-G-H---VGFVEVKAPGGK-VRA-----IQKHR---RQLKH----
------TALVLN-
>EJV34421.1
GVPDRII-------Q-G-N---VFFVELKRPGGK-SRK-----DQLKI---EKFKE----
------PVFVID-
>WP_154472073.1
GVPDRIVP------G-I-R---PVFVELKAESGK-LSA-----LQKVQ---KRLLD----
------DVRVLK-
>WP_156236538.1
GVPDRIVP------N-G-H---LGFVEMKAPGKH-PRP-----LQAKR---NQLKK----
------QVFVCD-
>WP_012574334.1
GVPDIIA-------D-S-V---FVGIEIKRPGGK-VSV-----LQQLN---DEINK----
------CAFVAY-
>AFC63715.1
GVPDRLIP------D-G-K---CGFVEVKASGGK-PRP-----LQESR---RLLRR----
------LAFVLD-
>WP_073713642.1
GVPDRIC-------D-G-R---AVFVEVKTTGKH-PRP-----LQVAR---RELER----
------TCIVLD-
>WP_073013508.1
GVPDRLVP------G-N-N---IYFVELKAPGKK-PRP-----LQLKQ---RDLKD----
------SVSVMD-
>EPX02649.1
GVPDRLVP------K-G-K---FGMVEVKAPGGK-PRL-----LQVTR---KMFDG----
-------------
>WP_063655421.1
GVPDRLVP------N-G-N---IIFVECKAPGEK-PTP-----YQLRE---ARLFA----
------QVIVLV-
>WP_054637161.1
GVPDILA-------N-G-R---FVGIEVKKPGGK-VSE-----LQKAN---RLIEK----
------VAFVSF-
>WP_116994738.1
GLPDRLVN------G-G-K---IGFVELKAPGKK-PRV-----LQVKR---KDLQA----
------KVFVVD-
>KDS92365.1
GVPDRIC-------C-G-R---VIFVELKAPGRL-PRP-----IQRRR---QQLRN----
------SVEIVD-
>WP_066183836.1
GIPDLMA-------N-G-K---AFFVEVKRPGQR-ARE-----LQEYR---KELRG----
------ECEV---
>KFI66044.1
GVPDRILP------D-G-R---MFLVELKQPGGR-THG-----TQPAI---HKLER----
------HVHVVS-
>WP_160253672.1
GVPDRIVP------G-G-K---MAFVELKAPGKV-PRA-----LQEKR---GQLRK----
------LVYVLD-
>WP_099011895.1
GVPDRIVP------G-G-D---VYFVELKAEGKRELSP-----LQRNF---NKLKN----
------DARVIA-
>WP_148250553.1
SVPDRIVP------G-G-H---IIFVECKSPGKA-PRA-----DQLRE---ERLRA----
------NVVVLG-
>ALF22040.1
GVPDRIVP------G-G-D---VYFVELKAEGKRELSP-----LQRNF---NKLKN----
------DARVIA-
>WP_160582052.1
GIPDIIA-------G-G-R---FCAFEVKQPSGK-LTR-----LQEVA---KKIED----
------VAGKVT-
>SOY29228.1
GVPDRIVP------G-R-K---IAFVELKAPGKK-PRP-----LQVKR---RQLKS----
------PVYVVD-
>WP_160240565.1
GVPDRIVP------G-R-K---IAFVELKAPGKK-PRP-----LQEKR---RQLEC----
------PVFVID-
>WP_070570990.1
TSPDFMYKRK----N-G-S--VNFVAETKGMDEDSLRGTEVA-TAS-KFFEVDVY-----
-------------
>NFO48606.1
YNPDWAIEK-----D-G-K--LYFVVETKGTDQIALKDAEKK-RGK-KHFEVGVAQ----
-------------
>WP_066402566.1
YNPDWAVEI-----D-N-K--LYFVVESKGADLGLLRTAENK-KGK-KHFEIKLIQ----
-------------
>WP_000506574.1
YSPDFAYKGK----D-K-R--LHIVIESKNK-NEELSDNEKK-KAN-RFFEINVV-----
-------------
>HBV42347.1
TSPDFVYKN-----N-K-Q--VGLIVEAKSD---NLREKEIA-NQE-KYFKDKIK-----
-------------
>WP_051940429.1
TSPDFVYGK-----G-D-S--LHLVVEVKSD---NKRDSDKA-AQQ-KLFAKNIR-----
-------------
>WP_075659839.1
TSPDFMYNSE----K-G-E--INFIVETKDMDDDKLRRGEER-KAE-KFFQLNVV-----
-------------
>WP_043063608.1
TSPDFMYTNT----T-G-T--INLVIESKDIEKEALRGTENK-NSE-KFFKINVE-----
-------------
>TAN11493.1
TSPDFVYKKP----N-E-Q--LHLIVETKND---NMRDSDKA-KQE-KAFEQNIQ-----
-------------
>NCU30675.1
TSPDFVYR------E-G-K--IHALIEAKGKDGT-LTSEEKA-DQA-KISSVDITK----
-------------
>NCU29283.1
TTPDFIFEKE----S-G-E--VNLLIETKAG---DIRMSEEA-KQE-RLFADSVR-----
-------------
>WP_162481756.1
TTPDFVYRRKG---E-K-S--LHLVVETKAQ---DLRGAEQA-AQS-KLFSPGVK-----
-------------
>KAA6206246.1
TTPDFIYEKG----E-A-H--LVLLLETKAE----RRDNENA-AQQ-QFFKREMQ-----
-------------
>WP_006499780.1
TTPDFIFDQD----D-G-T--VYAVIETKAA---NMRLGDEI-VQQ-KYFDSGVY-----
-------------
>VEC93613.1
TTPDFVYERQ----D-A-S--VYLLVETKAE---NMRVGDQI-DQR-KFFDQNINV----
-------------
>WP_157328318.1
TTPDFIYENG----D-D-S--IYLLVEGKAD---NMREGDRI-QQE-KFFEFHIE-----
-------------
>WP_123171957.1
TTPDLIYEKE----S-D-V--VYLIVETKAE---NMRIEDQI-QQQ-KFFDENVE-----
-------------
>WP_010826064.1
TTPDFVYERE----D-E-H--VYLLVETKAEG--GKRLSDEI-AQE-RFFGYDVE-----
-------------
>EAC1099199.1
TTPDFVYERQ----D-A-S--VYLLVETKAE---NMRVGDQI-DQR-KFFDQNINV----
-------------
>WP_094753873.1
TSPDFVFEGT----Q-N-I--IYLFVETKAD---NMRDTDKA-DQE-YFFNQNIV-----
-------------
>WP_158172922.1
TTPDFIYETD----E-Q-A--KYLIVETKAE---NMRLGDKI-EQK-KFFNLNIK-----
-------------
>WP_133441742.1
TTPDFVYKT-----K-H-K--CYLLVETKAP---NMRKRDKI-LQK-KFLNRHIY-----
-------------
>WP_081716726.1
TTPDFIFNR-----H-G-K--PYLIVETKAE---NMRIGDQI-KQK-KYFDSGIY-----
-------------
>WP_009166477.1
TTPDFIFNR-----H-G-K--SYLIVETKAE---NMRIGDQI-KQK-KYFDSGIY-----
-------------
>WP_129873796.1
TTPDFVY-------D-G-D--LYLLVETKSD---NKRDTDNV-DQK-IFFDDEVI-----
-------------
>AJI63219.1
YNPDFAYDRG----E-N-Q--LFLVVETKGYKNNSIPQAEKK-DAK-KFFEVEIR-----
-------------
>WP_034971543.1
YEPDFAYEND----S-G-K--IFFICETKGYDFYDVSKDERK-DAK-VFFKADIR-----
-------------
>WP_023929929.1
YEPDFAYQDE----N-G-K--IFFICETKGYDDERIPEIERK-DAK-RFFQIKVL-----
-------------
>WP_027305339.1
YEPDFAYENE----Q-G-K--MFFICETKGYEKESMRTQEAK-QAK-KFFEVRIV-----
-------------
>WP_071563616.1
YSPDFAYEKQ----D-G-Q--LFLVVETKGYKYHSIADEEQK-EAK-VFFNIEIK-----
-------------
>BAV59360.1
YNPDFAYEKP----Q-G-K--LFLIVETKGYYSQEIPPAEKK-KAE-KFFKVEIT-----
-------------
>WP_034557273.1
YEPDFAYKDK----N-G-S--IFFVCETKGYDNESIPQDEIK-DAS-SFFTIKVI-----
-------------
>EAJ1706235.1
YEPDFAYEDS----N-G-K--IFFVCESKGYDDENIPKNEMK-KAE-KFFTIQII-----
-------------
>EAJ2001666.1
YEPDFAYEDQ----K-G-K--IFFVCESKGYDKESIALNERK-DAR-VFFQIKII-----
-------------
>STQ86822.1
YQPDFAYEDS----Q-G-R--IFFICESKGYNDKSIPPDEAK-EAK-VFFAIRIE-----
-------------
>WP_112059772.1
YEPDFAYKVA----D-N-T--IFFICETKGYDDLRIPLQEQK-DAE-KFFIIEVV-----
-------------
>WP_095269471.1
YEPDFAYEDK----N-G-K--IFFVCETKGYDSIRISDDEVK-DAK-RFFEIKVI-----
-------------
>WP_066339197.1
YEPDFAYKQG----E-N-S--IFLICETKGYESEEIPQQERK-QAK-KFFEIIIN-----
-------------
>WP_011867706.1
TSPDFMYEH-----D-G-S--LNFVIETKDVDSEKLRAEEKK-EAK-RFFEIDTDV----
-------------
>OQC00246.1
YSPDFMYKRL----S-G-E--LNLIVETKDVENKSLRGDEAK-EAK-VFFEYKVY-----
-------------
>AXV46554.1
TSPDFMYAKP----N-G-S--INLIVESKSVMSEETSKAEQR-AAE-KFFAADIV-----
-------------
>WP_160651745.1
TSPDFIYESE----D-S-R--TNIVIESKDVENSSIRDIEKK-TSK-KYFNNEMH-----
-------------
>HCN53468.1
YSPDFMYKKS----D-G-E--LNIVIETKAYDKESISPDEDK-SAE-EFFKYTVH-----
-------------
>WP_072744826.1
TSPDFMYKKK----D-G-V--VNFIVETKDIHKKSLRDDENR-EAR-IFFKLNVS-----
-------------
>CDB16268.1
YSPDFMYKKN----D-E-Q--LNFIVETKDVKSESLRKEETR-EAK-VFFKLKVR-----
-------------
>OMC86853.1
TSPDFMYTDE----S-G-S--MNLIIESKGVGKEALRQVEDK-ESK-KFFNVNVT-----
-------------
>KEQ45869.1
TSPDFMYQKE----D-K-E--INLIIETKDVDSVTIRGEEKR-EAR-KFFELNVK-----
-------------
>WP_107389452.1
VSPDFMYEDN----E-E-R--VGFIVETKDVKNRELRGEEKR-RAQ-SFFEMNVE-----
-------------
>CAB0673172.1
TSPDFMYKGA----D-G-S--LNFVIETKDVNSQSLRESEKR-KAR-KFFEINVQ-----
-------------
>CCY46986.1
YSPDFMYKRD----N-D-E--INLVIETKDYKTEEIPSDQKK-KAE-RFFEYDVK-----
-------------
>PWM92086.1
YSPDFMYKKS----N-G-E--LNIVVETKSVENETLRGNEKK-SAE-RFFEYSVH-----
-------------
>WP_098863833.1
YSPDFMYKDK----E-G-N--LNVVIESKGVNKKQIRGIEQK-DAY-KLFDLEVN-----
-------------
>WP_000693733.1
YSPDFGYE----------K--VLLVVETKGVEHESLREEERK-SAK-KFFEVNIE-----
-------------
>SFN07954.1
YSPDFMYNDS----E-N-E--LHL-VESKGIKQSNLREIESK-TAE-KVYNIKVK-----
-------------
>HHG83949.1
YSPDFAYNYE----D-K-K--LYFVVETKNT-NEELRDEEKK-RAE-KFFGIKIK-----
-------------
>WP_009750784.1
YSPDFAYQYK----N-Q-Q--LHFVIESKNVPNDNLREEEKK-RAV-AFFKVNIH-----
-------------
>WP_023275542.1
YSPDFLYKHS----S-G-T--INLIIETKDVKYESLRDIEKK-RAD-KFFKIKIH-----
-------------
>WP_077454744.1
TTPDFVY-------K-N-D--MYLFVEGKST---STRGIEDA-NQR-NMFEKNVS-----
-------------
>WP_014573498.1
TTPDFVF-------D-N-G--LYILVEAKSN---DLRDAEVS-NQG-DFFGSKII-----
-------------
>WP_112058692.1
YTPDFAYKCE----N-G-Q--IYCIIESKGKDLR-LSKVENK-SAE-QFLEAKIQ-----
-------------
>CDE83583.1
YSPDFMYDKK----D-G-E--LNLIIESKDVESERLRGQEKK-EAK-KLFEINIK-----
-------------
>WP_120947764.1
YSPDFAYKEG----S-------SLVVEVKGK-QERLMADETK-AAK-EFFK-TIT-----
-------------
>WP_104713461.1
YSPDFMYEDK----E-N-E--LHCIIESKGKKDKHLSREEEK-NQAPKFFEKNVS-----
-------------
>WP_013388505.1
YSPDFAYRYK----D-G-T--LNLVVESKGK-DEILSTEEKK-KVE-KLFALNIK-----
-------------
>WP_002062167.1
YSPDFAYEYE----S-G-T--LNLLIETKDK-ANYLSEEEQK-KAE-LLFQVDVV-----
-------------
>RLA75808.1
YSPDFAYEDK----D-N-S--LNLVVETKGK-DEVLATSERK-DAK-VLFKIDVI-----
-------------
>WP_103642521.1
YSPDFAYNKK----D-G-R--LNFIIETKNK-PKSLALSEKK-KAQ-ELFSFDVK-----
-------------
>PKO44194.1
YSPDFAYKGA----D-G-V--LNLVVESKNK-TETLMMSESK-KAE-VFFNIKIT-----
-------------
>WP_148331189.1
YSPDFAYKTK----T-G-I--LNFVIEAKGVDGSDLRKGEEK-KAE-RLFAVKVV-----
-------------
>ECD7859258.1
YSPDFAYKTA----E-G-Y--LNFIIETKNVDSKDLRLEEKK-EAQ-ALFNVKVE-----
-------------
>WP_014391578.1
YSPDFAYKTD----Q-G-I--LNLVVESKGVEGQQLRTDEQK-QAE-HWFQLKVK-----
-------------
>PID51548.1
YSPDFAYKKA----S-G-V--LNLVVESKGVDSSELRKEETK-QAE-QLFKLNIK-----
-------------
>WP_138221969.1
YSPDFAYKTD----S-G-Y--LNFIIETKNVDGKDLRKEEEK-EAK-ELFHIKVE-----
-------------
>WP_077558162.1
YSPDFAYKTK----Q-G-I--LNFVIETKNVSSSELRRSEQK-RAE-SLFAIKVV-----
-------------
>WP_119534189.1
YSPDFAYKTS----S-G-I--LNFIIETKGVSDDGLRVEEKK-EAE-RLFETKVI-----
-------------
>WP_127213176.1
YSPDFAYKTK----S-G-I--LNFVIEAKGTDGAELRKSEEK-KAE-KLFAIKVV-----
-------------
>WP_100307712.1
YSPDFAYKTA----K-G-L--LNFVLETKNVVDEKLRLEENK-RAQ-QLFEVKVV-----
-------------
>OUX83954.1
YSPDFAYEYD----D-G-Q--LNLIIETKDK-EKRLFNDEKK-KAQ-KLFIFEVR-----
-------------
>RRS29878.1
YSPDFAYKSK----D-G-K--LHLIVETKDK-GERLFDDEKK-KAQ-KLFEVKIE-----
-------------
>WP_115006711.1
YSPDFAYKTA----K-G-V--LNLVLESKGVKDKDLRQRENK-RAE-RWFNMSVR-----
-------------
>STZ03813.1
YSPDFAI-------------------EPKIPSDRQLRQLNK--RQLAEEYN---------
------ISTLN--
>WP_003795028.1
YSPDFAYKTD----T-G-T--LNLVLESKKVEDSDLRQEENK-EAQ-KMFDVKIL-----
-------------
>WP_039161780.1
YSPDFAYKTS----K-G-I--LNLVLETKNVTDTDLRREEAK-KAE-KMFATKVI-----
-------------
>WP_025235186.1
YSPDFAYHHK----D-G-T--LNLVVETKDA-YEFLRTDEKK-KAQ-ILFDIKVE-----
-------------
>WP_007474457.1
YSPDFAYKDK----N-D-K--IYFVIETKDK-EEALSDEEKK-QAE-KFFNIKII-----
-------------
>KIM12349.1
YSPDFAYKDT----Q-G-S--LNLIVETKNK-DKRLDSDEKK-AAQ-ELFKIEVK-----
-------------
>WP_106871853.1
YSPDFAYTFE----N-G-Q--LNFIVETKNVLDEDLRKEEIK-KAE-VFFNIKIK-----
-------------
>WP_062706592.1
GYPDYLLA------R-G-----YLRIEAKAPGGR-ITE-----DQRKW---VRLSG----
------LFAYCYS
>WP_029436409.1
GVPDVFLP------R-Q-G---FLYIEMKRQGGT-VQA-----TQKEL---TALRQ----
------RVEVCKG
>WP_107898287.1
GFPDMLVP--------S-K---IVFVEMKRAKKS-LSRSD---EQEDW---DTINC----
------KARVCYG
>WP_085633884.1
GFADLVV-------E-G-R---VLFLELKSRKGQ-LSP-----AQQAF---DAVQA----
------GWALVRS
>WP_135040866.1
GVADVILP------S-G-G---FLCVEFKTEDGR-QRA-----TQKEW---TAAEG----
------KYVIVRS
>WP_141357654.1
GFPDLVLG-----RT-K-K---LMFAELKAQAGR-VSP-----AQESW---NDLRL----
------VAEVWRP
>WP_115369748.1
GFPDLFLP------H-G-G---YLFIELKAPAGK-VSK-----HQQTM---DRLNA----
------KAVVAYG
>WP_087366112.1
GWPDITGS------D-G-K---MILIEVKNETGK-LRE-----DQIKF---KFIED----
------LYGVCRS
>WP_130135403.1
GFCDLFGP------D-G-Q---IFFIEVKKPGGK-VRD-----KQIKF---EAVKK----
------LAGIAYC
>KLL31826.1
GFCDLFGP------N-G-Q---IFFIEVKNETGR-VRP-----EQKKF---EVMAS----
------LAGVARS
>WP_058138476.1
GFPDLCGS------D-G-K---SIYIEVKNEKGK-LRP-----EQIRF---EFLKT----
------LYGVARS
>WP_117925852.1
GVADLILP------K-K-G---WLCIEMKTPKGT-QSE-----HQRTW---TEAER----
------KYVICHS
>CUM71620.1
GVSDVIVP------K-K-G---FLCIEFKTRVGK-QSE-----EQKEF---KQAES----
------KYVVVRS
>WP_119305362.1
GMPDLLVP------N-G-----IMALEFKIKPNK-LTR-----NQIKI---NILNS----
------NVNICYS
>EAR7990043.1
GYPDLSLP------R-G-I---YMKMELKAPDGKGPTA-----EQIEW---NKLWR----
------YVALAYG
>OYT68436.1
GLPDLILP--------P-R---LLFVELKSERGR-VRA-----EQQAW---DALQA----
------EVYLWRP
>EFY53259.1
GYPDLSIA------C-G-G---CMRIEMKHGRNR-LTP-----EQLVW---TRLTE----
------YCFEARS
>ECJ9746339.1
GFSDLMGE------G-G-K---IFFIEVKNEKGR-VSE-----VQKRF---SAMKN----
------ICGVARS
>RMV01512.1
GVPDLVLA------R-G-G---YLYIEFKATDAA-VSG-----SQYEW---RQLGE----
------LAIICRG
>YP_009603009.1
GYPDITA-------G-N-R---TIYAELKTETGK-TTE-----DQDAW---EDLAN----
------ETYVWRP
>WP_069408904.1
GVPDLCLP------M-N-G---YLYIEMKYSNNK-PTA-----AQKEW---KNLKE----
------KVTVCYG
>WP_061777170.1
GFPDLFGS------D-K-Q---IFYIEVKNENGK-PRD-----DQVKF---EFLMS----
------IHGIARS
>WP_117577195.1
GVSDLILS------N-R-F---YLLIETKTKKGV-QRE-----SQKEW---AKITA----
------KYVVCRS
>WP_078054190.1
GEADLRIN------G-G-A---LRMIENKVGKGR-LSP-----AQVER---TSLAR----
------PVEVVRF
>WP_133473082.1
GTPDLIGK------D-K-Q---VFFIEVKAPKGR-ISQ-----AQQLY---LDLMH----
------IHGIARS
>AOB21148.1
GFPDICGS------D-G-K---MFFIEVKTKTGK-RRP-----AQEYF---KEIAY----
------IYGVARS
>WP_027318072.1
GVADVILP------K-K-G---YLCLEFKTSIGR-QSD-----EQKEF---RQAEA----
------KYVIVRS
>AKI28811.1
GVADTFLP------N-A-G---WLYIEMKKPKGG-VSD-----EQRRF---EYAKR----
------GWAVCYG
>YP_009223491.1
GVSDILI---------G-K---YIAIELKRAGTK-VSQ-----EQKEF---RRVRE----
-------AAVCYG
>WP_148749570.1
GWPDFIFP------E-Q-Q---VFWLELKRRTGR-LSE-----DQSGV---AHLVA----
------AVLVTTS
>ENX33495.1
GVPDLQLP------N-G-L---ILWIELKSKPGK-LQP-----SQRLM---QRLEE----
------MCKVCFG
>WP_166019406.1
GVSDLVVA------R-G-G---YLYIEFKAADAA-LAK-----SQREW---EKMEG----
------LAVLAKG
>NFN18457.1
GVPDVVLA------R-G-G---YLYIELKVGKNK-TTD-----KQNEW---KALRD----
------LVEVCYG
>MBH04976.1
GTPDVFIP------K-G-I---YMFLEVKTDKGT-VSK-----EQKDK---ERYQK----
------YVVAAKG
>EFI08006.1
GVADVILP------K-K-G---YLCLEFKTSTGK-QSP-----DQKEY---RQVEM----
------KYVIVRS
>WP_126336376.1
GYPDLSIA------R-G-G---YMRIEMKHGFNR-LTT-----EQIDW---SRLSD----
------YCFEARS
>SCH66266.1
GVPDVCLP------S-H-N---FLYLEMKYGKNK-TTK-----EQEDF---AALRQ----
------KTAVCYG
>KDT83442.1
----MSLA------C-G-I---YMRIELKEPNGKAPTK-----EQIAW---HRLRE----
------YVVLAYG
>WP_099960224.1
GWPDLTGS------D-G-K---AILIEVKNEKGR-LRD-----DQKRF---EYFKN----
------LYGVARS
>WP_061562237.1
GVSDIVLA------R-G-G---WLFVEFKAADAR-VSP-----EQSAF---VRMER----
------YATVCRG
>WP_136731963.1
GFPDIFGK------D-G-K---FIAIEIKKPTGK-LSS-----EQIEF---EWAMK----
------VYGVAYS
>WP_107334455.1
GYPDLMLP------T-S-K---YLRIEMKAPKSA-ISD-----NQTQW---HRLAD----
------RAVICYS
>WP_082405484.1
GWPDLTGS------D-G-R---MILIECKNARGR-LRE-----DQKRF---AMIKR----
------IYGVCRS
>WP_009168696.1
GVPDLVLP------H-G-G---YLYIELKAGKNK-TSK-----EQDEW---ELLKE----
------FVTVCYG
>WP_009650003.1
GFPDLMVP--------S-K---TLFIEMKRAKKS-LSKSA---EQEEW---EILNM----
------KAKVCYG
>WP_101498359.1
GFSDLII-------G-G-R---MLFLEVKSPRGR-LSP-----AQRAF---DAVQA----
------AWALVRS
>WP_019108117.1
GFPDLFGK------D-G-K---MFFIEVKNVKGR-LSK-----EQIEF---KELER----
------LYGVARS
>WP_149936080.1
GFPDLLMP------N-K-Y---YMGIELKTKTGR-QSD-----HQKAY---KEFDS----
------KYVVCRS
>WP_107529545.1
GFPDTVGA------D-G-K---FIAIEVKTETGR-LRP-----EQIKF---KFAET----
------LYGVARS
>WP_134855349.1
GVSDLILS------N-R-F---YLCIEMKKPGGR-QSP-----AQKEW---KDAEA----
------KYVVCKS
>WP_024001832.1
GCPDVLGK------D-G-R---FLAVEVKAQAGR-LRP-----EQALF---ERLKP----
-------------
>WP_077684338.1
GAPDWVLQ------G-G-A---CGLIELKTESGN-LSG-----VQREW---DWCGE----
------PYAVCRS
>WP_120536625.1
GFPDLLC-------R-G-Q---VVLLEVKSKGGR-MKP-----AQVEL---ARLRA----
------IVAIVTT
>WP_096922178.1
GVSDLVLA------R-G-G---WLYMEFKASTAA-LAD-----SQHDW---ALAEE----
------CAVLAVG
>WP_064590570.1
GIPDLQLA------R-G-G---YLFIEFKATPAP-ISP-----EQQAC---GRLND----
------LAVVCRG
>WP_057552260.1
GVPDLFLS------N-G-K---YLFIEMKFGKNG-TTE-----NQDKW---KNLNG----
------KAVVCNG
>AZB50541.1
GSSDLIGQ------QVA-V---FTSIEVKSPTGR-IRP-----EQQQW---DAVQA----
------IAGVARS
>WP_035372792.1
GVPDMEI-------R-G-R---SFFIEIKTPKGT-VSK-----IQKDM---QRLKR----
------AVAVCRS
>WP_071444898.1
GYPDMSLP------A-G-I---YMRVELKHGKKK-PTK-----EQIEW---NLLTD----
------YCILAFT
>VCX11657.1
GVPDLQLP------N-G-E---ILWIELKSKKGK-LQP-----SQRLM---QRLEE----
------MCKVCFG
>MAJ72516.1
GSPDFLIS------E-G-K---TIHLEVKNHRGR-QTE-----SQNQY---KQVES----
------QYYVARS
>WP_155096754.1
GWPDLTCP------G-P-V---IAMFEVKAPGNT-PDP-----DQKAL---QQLRA----
------RVAVVRS
>OWF31946.1
GFPDLTGN------N-G-K---IFFIEVKKRTGR-ARD-----DQKQF---YMLTN----
------IHGIARS
>WP_148620967.1
GWPDIQI-------R-G-R---TYLIELKALRGT-LSD-----AQREM---ARIEA----
------CVAVCRS
>AKH47429.1
GIPDLLIP------N-G------LAIELKYKYNK-PTP-----NQKKW---KWLEN----
------TVAW---
>KXV39480.1
GVPDMQF-------A-G-R---TLYVEIKTPTGT-VSK-----EQRAL---KRLKS----
------PVAVCRC
>WP_118109473.1
GVSDICLA------A-G-G---YLYVELKVGSNK-ATE-----EQLTF---DTINR----
------KAVIVYG
>WP_086240353.1
GFPDLMIA--------N-R---TLFIEMKRSDKR-LSRSI---EQSEW---EFLNL----
------SAKVCYG
>WP_139967871.1
GFFDLVGQ------D-K-Q---IFFIDMKTKTGR-IRD-----DQIKF---IKLKK----
------IHGIARS
>WP_035460669.1
GFPDLFGS------D-K-Q---FYFIEVKAPKGR-IRP-----DQLAF---QDLMH----
------IHGIARS
>WP_036071991.1
GFPDLFGS------D-G-K---IFFIEVKNEKGR-LRP-----EQVKF---DAMSK----
------LCGVARS
>WP_071667213.1
GYPDATLA------R-G-V---YLRLELKFGKGK-PTP-----EQLEW---QRLRE----
------CYEIVVG
>WP_054736284.1
GYPDLFGS------D-G-K---IFFIECKNETGR-LRD-----DQKRF---KFIKQ----
------LYGVARS
>WP_130062231.1
GVADLILS------N-R-F---YLCLELKTEKGK-QSR-----SQKDW---KDAEA----
------KYVVIRS
>EAO2332473.1
GYPDLSIA------C-G-G---YMRIEMKHGRNR-LTP-----EQLVW---TRLTE----
------YCFEARS
>WP_145000098.1
GFPDLVLP------R-K-R--ICLVRELKTEKGR-FRP-----KQEQW---ENLHD----
------DAGVWRP
>GBG14344.1
GVSDLMLA------R-G-G---FLWIEFKAADAG-VSD-----SQKDW---ALMRA----
------QAEVCLG
>WP_039116668.1
GFCDLFGN------D-G-Q---IFFIEVKNGKGR-TSE-----KQDSF---KLVKE----
------LAGIARS
>WP_139470034.1
GYPDMSLA------C-G-I---YMRIELKEPNGKAPTK-----EQIAW---RRLRE----
------YVVLAYG
>WP_028003163.1
GDPDLRVP------N-G-V---LRLIEYKNAEGK-PTA-----SQKIR---PLLAA----
------PVETLKV
>WP_022012946.1
GVADLILP------R-G-G---KLCIEMKTPGGI-QSS-----AQKEW---GLVEK----
------EYAVCHG
>AUR95167.1
GASDIVI--------------PPILIELKRRDTL-SST-----SNEQLKYL--INQ----
-------------
>ACU92448.1
GVADLVVP------Q-G-K---SLYIEMKVKGNR-QTD-----NQKEF---KKAIA----
------TYAVCYS
>ANP53564.1
GWPDEVYP-----KT-K-R---TIFAEFKSNTGR-LRP-----EQRDW---RHLSA----
------ETALWRP
>WP_088201711.1
GFPDLIL---------G-Q---IGFLEVKREGND-LSD-----DQEDW---DMLIG----
------PWAMIRQ
>OKZ59960.1
GVPDLCLA------R-G-Q---YLYIELKRQGGR-TSD-----HQSEW---DALSA----
------KAALCYG
>WP_035331911.1
GVSDVLLS------K-K-G---FLCLEFKTPVGK-QSD-----EQIEF---KQAEK----
------KYVVVRS
>WP_079859627.1
GFCDLFGP------N-G-Q---IFFIEVKNETGR-VRP-----EQKKF---EVMAS----
------LAGVARS
>EAD4600108.1
GFPDLFGT------D-G-K---MFFIEVKNEIGK-LRQ-----EQRNF---QAMEI----
------ICGVARS
>WP_089121982.1
GTPDLLGA------D-G-K---MFFIECKNDIGR-LRS-----DQIRF---KFIRQ----
------LYGVARS
>SCJ14665.1
GVSDLCLP------K-G-I---YLYIEMKFGDGK-HQK-----SQKEF---TDMEA----
------YVATCYT
>WP_110716737.1
GVSDLVVG------R-G-G---WLYLEFKATHAA-TAA-----SQREW---EKADH----
------CAVLCRG
>WP_119905149.1
GFSDLFGV------D-G-K---MFFVEVKNETGR-IRP-----EQKTF---EAMIK----
------LAGVARS
>WP_050713480.1
GVSDLPVA------R-G-G---WLYLEFKATDAP-LAD-----SQFKW---EDSEY----
------CAVLALG
>WP_052768223.1
GYPDLTIY------N-G-V---NFCLELKTIIGK-LSK-----EQKDM---NRTKA----
------PCSVSYG
>BBK76898.1
GVPDICLA------K-D-G---FLYIELKVGRNK-TSS-----MQDIW---KRLRD----
------RVEVCYG
>WP_062027758.1
GWPDLGI-------N-E-R---TYYIELKAPKGR-LSP-----EQKAK---AELRA----
------KVGVCRS
>WP_055218457.1
GIPDLCLP------M-G-M---YLYIEMKYDTGR-LED-----SQKKM---KALAA----
------YCTVCYG
>WP_081105217.1
GVPDLCLP------R-F-G---CLWIEMKTQDGR-VSA-----PQKDW---SFLRG----
------RVEVCRS
>WP_125707580.1
GYPDLHGS------N-G-K---MFYIEVKTSTGI-PRA-----DQIQF---NQLMT----
------IHGIARS
>WP_149920595.1
GVADLILP------R-S-G---YLCIEMKKPGGE-QSE-----SQIVF---RLVEK----
------KYVVCHS
>WP_127042884.1
GVSDLPVA------R-G-G---WLYLEFKATDAK-LAP-----SQLEW---ESSEY----
------CAVLARG
>QBX18313.1
GFPDLFGQ------D-G-Q---IFFIEVKDNKGR-VRP-----EQENF---KVAKS----
------LAGVARS
>WP_111261788.1
GVSDIVLA------R-G-G---YLYIEFKATDSP-VTE-----SQHSY---MSVEL----
------MALVCRG
>WP_048703761.1
GHPDLYGS------N-G-K---VFYLEIKNKTGR-ARE-----DQKQF---YMLTN----
------IHGIARS
>WP_071452773.1
GWPDLTGV------D-N-T---IFFIEMKSPIGK-PRD-----DQITF---KFLKK----
------CHGIARS
>EBB1398638.1
GYPDLILP------A-G-E---WLRIEMKAKGGK-PTA-----AQLEW---ERLRG----
------RAEVCYG
>WP_087202951.1
GVPDLVLP------R-D-G---YLYIEMKVGNNR-PST-----KQKEW---EKLAR----
------KSVVCYG
>WP_070649473.1
GFPDLVLP-----IK-R-R---TIFRELKTMKGR-VSA-----AQIQW---DALAS----
------DAGVWRP
>WP_143466468.1
GYPDLFGS------D-G-K---IFFIECKNETGR-LRD-----DQKRF---KFIKQ----
------LYGVARS
>SPW74270.1
VYPDLSIA------C-G-G---YMRIEMKHGRNR-LTP-----EQLVW---TRLTE----
------YCFEARS
>WP_118158283.1
GVPDLFLA------R-G-K---NLFIELKAENGK-PSD-----NQMWW---AELGK----
------LAAICYG
>WP_056939049.1
GWPDITGH------S-G-K---MILIEVKNERGK-LRE-----DQKRF---KFIKQ----
------LYGVCRS
>WP_152723762.1
GHPDLYGV------D-N-Q---VFYIEVKSKTGK-PRT-----DQIRF---EFLQS----
------IHGIARN
>QAY16109.1
GFPDLVLE-----HR-G-R---ALFRELKTGTGR-LTE-----AQFNW---AGMKL----
------NADVWRP
>WP_151664783.1
GVADIVLQ------G-G-V---MAFLEVKAGKGS-PSP-----AQRDW---DWCAE----
------PYAIVRS
>WP_027689048.1
GLPDLIV---------G-K--LHGYLELKTESGK-LTG-----PQRDF---ALCEA----
------PFYVTYG
>WP_050875396.1
GVPDLFLP------R-G-G---YLWIEMKAENGK-VTK-----MQLGW---YRLTD----
------VAKVCHG
>WP_095469991.1
GYPDYVFA------R-G-G---YLRIEMKAPRSV-ISD-----SQMKM---ERLTQ----
------LVLFTKG
>WP_106494159.1
GYPDMSLA------C-G-I---YMRIELKEPNGKAPTK-----EQIAW---RRLGE----
------YVVLAYG
>YP_009036039.1
GVSDILLP------N-G-----FAAIELKRADSK-VSK-----EQKEF---EKVSE----
------YAAICYG
>WP_159373559.1
GWPDCQFP------K-G-----FLYIEFKRPSSRNLKP-----HQLAT---RMLLS----
------AAKVAYG
>WP_164707070.1
GVPDLVLA------R-G-G---YLYIEFKATDAA-VSG-----SQYEW---RQLGE----
------LAIVCRG
>OQW85823.1
GCPDVLGR------D-G-R---LLGVEVKAPKGK-LRP-----EQAVM---QRIAG----
------VAFVARD
>WP_055335447.1
GVPDLHLP------R-G-E---YLYIEMKWNGNK-PTP-----KQRMW---KKLRE----
------CVVVCDG
>WP_115046230.1
GFPDLQV-------R-S-D---ILFIEMKTLDKR-STS-----DKQDA---HCLRY----
------KVVVCRT
>ECP8249622.1
GFPDLFGT------D-G-K---MFFIEVKNEIGK-LRQ-----EQKNF---QAMEI----
------ICGVARC
>WP_013971298.1
GIPDLVLA------R-G-G---YLYIEFKAMDAP-VSP-----SQYAY---QALAA----
------LAIVCRG
>WP_070102851.1
GVPDLSLP------R-R-G---FLYIEMKFGKGK-TTK-----AQEEF---ALLRE----
------KTAVAYG
>NDI30209.1
GFPDLFGD------D-H-Q---IFFIEVKMPNGK-LKE-----DQLTF---RDIHE----
------LNGVARN
>WP_022530673.1
GWPDLTGR------D-G-K---LILIEVKTPTGR-LRH-----DQEQF---AFIES----
------LYGVARS
>WP_069431142.1
GVPDLCLA------R-N-G---KLYVEMKWGKNK-TTE-----KQDWW---EQLRQ----
------ETAVCWT
>WP_152711934.1
GHPDLYGL------D-H-Q---VFYIEVKNEKGK-PRA-----DQIKF---EMLTK----
------IHGIARS
>WP_078339752.1
GEPDLRIE------Y-G-R---LLLIENKVGQGR-LSP-----AQKDR---AALQR----
------TVLVIRA
>WP_140916576.1
GVPDMSLP------A-G-V---YMRVEQKHGKRM-PSE-----HQVTW---RRLKE----
------YVLLSFS
>WP_136168446.1
GVSDLLLP------R-G-G---YLWIEMKATGGR-PTP-----GQLEW---ELMRA----
------RAEICYG
>WP_055214531.1
GVPDIMLA------R-A-G---YLYIELKAGENT-TTK-----KQKEW---EYLRQ----
------YTAVCYG
>WP_051462571.1
GYPDVSLA------R-G-R---YMRLEFKHGTNK-PSK-----EQKHW---NTLSE----
------YCVEVYG
>WP_097550239.1
GVADLILP------N-R-F---YLLIEMKTAKGK-QST-----SQKQW---KLVTE----
------KYVVCHS
>WP_058225404.1
GHADLYGP------D-G-Q---VFYIEVKSETGR-VRP-----DQINF---ETMRK----
------LAGIARS
>WP_144058282.1
GEADVRVF------G-G-R---LLSFELKTPTGS-RSK-----AQKDR---KKLIA----
------TIVTLKA
>HAR77585.1
GVPDLHLP------K-G-Q---YLYIEMKYGDGK-LQK-----EQKDF---KQAAD----
------FVAVCYS
>WP_130530340.1
GVPDLMIA------K-G-N---YLFIEMKRKNSK-VSV-----QQEQW---ELLNK----
------KAIVCYG
>WP_005728335.1
GFPDLFGT------D-G-K---IFFIEVKNVKGR-LRP-----DQIVF---KMLQR----
------IHGVARS
>WP_058790590.1
GMPDINVA------R-G-G---YMRIEFKATDAA-VSP-----SQLAA---QRLTD----
------LAIVCRG
>CDC43160.1
GFSDLFGS------D-G-K---AIFIEVKTKTGR-IRP-----EQKNF---EKMRR----
------VAGICRS
>KZU98900.1
GFPDICGS------D-G-K---MFFIEVKTKTGK-RRP-----AQEYF---KEIAY----
------IYGVARS
>WP_084482316.1
GVPDLFV---------------EFWIEMKRQKGK-VSD-----EQKDW---EYLTA----
------KAVVCKG
>QBQ81516.1
GVSDFIIG-----LK-G-R---YAAIEMKRVASP-VSK-----EQKAF---RRVRE----
------FAAVTYG
>WP_118046780.1
GVSDICLA------S-G-K---YLYVELKVGNGK-ASD-----NQLKF---DMINS----
------KAVVVYG
>WP_020308925.1
GFPDMMLP------S-G-G---YLFIELKRKGGS-VSA-----EQNDW---HWLNQ----
------MAAVCKG
>WP_156319407.1
GWPDITGS------D-G-K---MILIECKNARGR-LRK-----DQQQF---KFISQ----
------LYGVARS
>WP_086242229.1
GFPDLMIP--------N-K---ILFIEMKRSDKR-LSRSK---EQKDW---DFLDI----
------TAKVCYG
>CEK34353.1
GVPDLCLP------R-K-N---YLYIEMKFGNGR-TSK-----DQKEW---LNLNN----
------KAVVCNG
>WP_154214382.1
GFSDLFGS------D-G-K---MFFIEVKNEKGR-VRP-----DQKHF---EMMQK----
------IAGVARS
>WP_154821039.1
GVPDICLA------K-D-A---YLYIELKVGKNK-PSI-----KQKEW---EALKE----
------KVEVCYG
>WP_092247359.1
GVPDLHLA------K-G-K---YLYIEMKYDKGT-IQK-----SQKEW---AGMVA----
------YACFCYG
>WP_101504100.1
GHPDLMIP------A-G-K---YLYLELKKVGGK-LDK-----EQKEW---KRHIA----
------ACSVSYG
>WP_028515209.1
GFSDLFGV------D-G-R---AVFIEVKTTQGR-PTD-----QQNNF---ETMRK----
------IAGVCRS
>WP_117817613.1
GVADLILS------N-R-D---YLLIEMKTIKGR-QSE-----SQKKW---KTVCF----
------KYVVCRS
>AVI03127.1
GVSDFVIG-----FG-G-K---YAAIELKRQASP-VSK-----EQREF---AAVRR----
------FAAVAYG
>CCI86694.1
GFPDLMGS------D-G-R---IFFIEVKSATGK-PRP-----EQITF---RFLQS----
------IHGIARS
>QCW18506.1
GVSDFVI---------G-P---YAAIELKRVASP-VSD-----EQKAF---RDVRQ----
------FAAVAYG
>OIJ87774.1
GWPDEVFA-----SQ-S-R---TLFVEFKTDSGR-IRP-----AQRLW---AHLSD----
------EVALWRP
>WP_140917584.1
GWPDLVL-------R-G-R---VLFRELKTMKGR-TTP-----DQKAW---ELLNA----
------DAAVWRP
>ATW61835.1
GVSDCLFPES---LR-G-K---HGAIELKRAASP-VSD-----EQRSF---KSVRE----
------FAAVAYG
>WP_087532337.1
GYPDLMI-------D-G-T---VYFEEVKAPGDK-LRR-----NQLTT---DNLKQ----
------NVQIAAV
>WP_141031889.1
-----IQA------Q-R-R---YRMVEVKGPGDR-LQD-----NQLRW---QFCRE----
------PVAVCYV
>WP_141268768.1
GMPDLIA-------D-N-D---YRWIEVKGPGDK-LQD-----NQIRW---KKFSA----
------KAEVCYV
>XP_019760837.1
GMPDLLID------Q-K-I---HKFVEVKGEGDK-LAP-----NQTLW---LYLHE----
------SVEVCWV
>WP_138539119.1
GYPDLIC-------G-D-D---VSFVEIKAPGDS-LRR-----NQLVT---RRLME----
------KVDIQQV
>MYF38468.1
GFPDLFVP------D-D-S---YEFIEVKGPSDQ-VRP-----NQHIW---QALAS----
------PVSVLKF
>XP_022796018.1
GMPDLVVS------T-L-D---YMIAEVKGPGDK-LST-----KQQIW---DVLQS----
------NVEVCYV
>VDP06118.1
GFPDLTMT------T-K-T---VAVVEVKGPGDR-LST-----KQRLW---DFFTR----
------RAEVCHV
>WP_012138127.1
GFPDLIRN------T-P-L---YEMIEVKGPGDR-LQD-----HQRRW---AFFAR----
------PASVCYV
>WP_090416049.1
GMPDLIQA------E-R-R---YRMIEVKGPGDR-LQD-----NQKRW---AFCAE----
------PVEVCYV
>HAW34501.1
GWPDLLL-------E-G-E---FRFVEVKSSSDR-LSD-----DQKRW---ADNHD----
------PFAIAKI
>WP_071505176.1
GFPDLLVD------S-G-E---YAFVEVKSPTDH-LGA-----QQLHW---EFFQT----
------TGMVLRV
>RRT76165.1
GMPDLLLHGD---GE-G-E---AKLVEVKGPTDR-LSE-----QQRAW---LTLMD----
------DTEVCKV
>WP_114463186.1
GFPDLMV-------E-K-G---LELIEVKSPTDH-LSS-----QQLHW---HFMAD----
------KARVLRV
>WP_086623071.1
GMPDLIRN------A-P-R---YEMIEVKGPGDR-LQD-----NQKRW---AFCAQ----
------PVTVCHV
>OIO30849.1
GCWDVFV---------G-D--TMLFIELKRQKDS-IRE-----TQIQW---EKLDG----
-------------
>WP_048372156.1
GMPDLIQA------Q-K-A---YRMIEVKGPGDR-LQD-----NQLRW---ALCEQ----
------PVTVCYV
>WP_163577586.1
GLPDLIQA------A-P-R---YRLIEVKGPGDR-LQD-----NQRRW---SFFCT----
------PAAVCHV
>MBT43735.1
GFPDLWL-------Q-G-E---VKLVEVKAPGDS-LRL-----NQQQW---RHLTQ----
------NVIVLNV
>WP_046308479.1
GHPDLFM-------E-G-K---CQFVEVKGPGDK-LQH-----HQVRW---NFFAT----
------SAHTLYV
>MYG13808.1
GFPDLLVG------A-R-D---YEFVEVKGPTDS-LQP-----AQRQW---NYLES----
------KARVLKF
>WP_158188699.1
GLPDLIQS------D-G-R---YRLIEVKGPGDR-LQD-----NQKRW---EFALG----
------PIAVCYV
>WP_039466574.1
GMPDLIA-------D-G-E---YQWIEVKGPGDK-LQD-----NQWRW---HHFKQ----
------PFAVCYV
>CEL59630.1
GVPDLFVA------E-K-T---CKFVEVKGPGDN-LSE-----TQRVW---DVLLG----
------DVELCRV
>WP_144167382.1
GHPDLVLA------E-G-R---ISWLEVKGPGDK-LAD-----HQIYW---NFLSD----
------EARVCYV
>XP_008531300.1
GLPDLVVQ------S-H-R---FKLVEVKGPNDR-LSH-----KQMIW---AELQK----
------EVEVCHV
>WP_163371291.1
GFPDLILE------N-S-R---YQWLEVKGPGDR-LQE-----NQKLW---AFFQE----
------PAEVVYV
>RXN93436.1
GLPDLVRA------E-H-R---YALIEVKGPGDR-LQD-----NQLRW---AYNQA----
------PVQVCHV
>WP_107166166.1
GMPDLIM-------D-T-G---YQWVEVKGPGDK-LQN-----HQLRW---AFFAQ----
------PAQVAYV
>WP_138568201.1
GYPDLIC-------D-A-E---FFCVEVKALGDS-LRR-----NQLVT---NQLLK----
------DVSIKKV
>CBQ73694.1
GMPDLVVR------D-K-V---VRFVEVKGPGDR-LSE-----TQKVW---DVLLR----
------EVQLGMV
>WP_024033737.1
GYPDLMV-------N-G-Q---VHFEEVKAPGDK-LRR-----NQLTT---DNLKN----
------TVHIAAV
>GAK84241.1
GMPDLIA-------D-G-Q---FEWIEVKGPGDK-LQD-----NQIRW---KQFRR----
------PFSVCYV
>PRQ71262.1
GIPDLCLS------T-S-R---ALFAEIKGPGDQ-LSE-----TQKVW---DVLLG----
------GVEVVRV
>WP_110646862.1
GWPDLEL-------N-G-E---VLMVEVKVK-DR-LTA-----HQKIT---PRLIS----
------GCRLIRL
>WP_071462853.1
GFPDLWL-------D-K-Q---VMLVEVKGPGDT-LRP-----NQIRW---RALNE----
------NANLALV
>WP_075273002.1
GLPDLIVT------N-H-L---YELIEVKGPGDT-LQK-----NQQAW---QCFAR----
------PASVLYV
>TBU49163.1
GVPDLIIV------E-G-Y---AKFVEVKGPGDT-LQE-----NQKVW---DVLLQ----
------PVEVCHV
>KRY73288.1
GFPDLVVQ------S-R-D---IKVAEVKGPGDR-LSW-----KQKAW---SHFIK----
------HAEVCLV
>WP_013233317.1
GFPDLIQQ------Q-R-R---YRMIEVKGPGDR-LQD-----NQQRW---AFCAQ----
------PVAVCYL
>WP_073270651.1
GLPDLILS------S-G-G---YELVEVKGPGDR-LQQ-----NQQRW---AYFAR----
------PHRVLHV
>WP_136485866.1
GMPDLIA-------E-G-Q---FEWIEVKGPGDK-LQD-----NQWRW---ARFEQ----
------PFSVCYV
>WP_141321440.1
GLPDLIQD------G-P-H---YRLIEVKGPGDR-LQD-----NQRRW---SFFQA----
------PVAVCHV
>RXM30069.1
GLPDLVVQ------N-N-T---YKLVEVKGPNDR-LSH-----KQMIW---HELQQ----
------EVEVCHV
>MAX87525.1
GLPDLIRS------E-G-----FELLEVKGPGDT-LQK-----NQKVW---AEFER----
------PARVIRV
>WP_094062564.1
GWPDLTL-------A-D-E---VRFVEVKGPSDS-IHA-----SQARL---RDLLN----
------HVTLAEI
>WP_094838021.1
GLPDLIRG------E-K-R---YELIEIKGPGDK-LQD-----NQIRW---QYCAA----
------AAHVCHV
>PIX53966.1
GWPDLLV-------D-K-S---FFFVEVKSRNDK-LSE-----DQKNW---LGNKE----
------KAKIFKV
>WP_128544779.1
GFPDLLVE------E-G-H---YEFVEVKSPTDH-LGA-----QQLHW---EFFQT----
------KAGVLRV
>WP_022561513.1
GQPDLVA-------N-G-E---LKFIEVKGPGDK-LQQ-----NQIRW---QKFQQ----
------NAEVCYV
>WP_010558413.1
GYPDLMY-------Q-G-E---VFFEEIKAPGDS-LRR-----TQLVS---KQLIN----
------NVSIQRT
>MBP55949.1
GFPDLIRD------H-R-R---YEMIEVKGPGDR-LQD-----HQTRW---EFCVD----
------PVSVCYV
>WP_039480778.1
GMPDLIA-------D-G-T---FEWIEVKGPGDK-LQD-----NQWRW---NEFER----
------PFSVCYV
>ACS43523.1
GHPDLTI-------G-S-E---LRFVEVKGK-DR-MHA-----NQASW---VDIAE----
------DVTVLKV
>XP_026565638.1
GLPDLVVE------R-G-Q---FKLVEVKGPGDR-LSH-----KQTVW---DKLQK----
------SVEVCHV
>XP_015837204.1
GFPDLIVE------E-G-R---AKFVEVKGENDK-LSI-----KQKLW---NYLCD----
------SVEVCRV
>PWA46851.1
GMPDLLLHSD---YS-G-E---AKLVEVKGPRDR-LSE-----QQRAW---LFFMD----
------SAEVCKV
>WP_102322490.1
GEPDLFLD------D-G-S---VLFMEVKKESDR-ISK-----AQIDC---SQIKS----
-------------
>EAA8989700.1
GWPDLTL-------D-K-S---IKFVEVKT-TDN-LHK-----SQLTT---PVILD----
------TIVVCRV
>WP_136937854.1
GLPDLIQE------N-E-R---YRMIEVKAPTDR-LQD-----NQRQW---ALFAR----
------PALECRV
>WP_094812739.1
GLPDLIRQ------P-G-Q---YELIEVKGPGDR-LQD-----NQIAW---RYCAR----
------PARVCYV
>WP_128726176.1
GFPDLMIE------K-A-G---LRFEEIKAPGDS-LSR-----SQLVN---SKLLQ----
------PARLQTV
>XP_003096869.1
GFPDLTLE------K-K-T---VAVIEVKGPGDR-LST-----KQRLW---SVFAD----
------ESEVCHV
>XP_026811519.1
GMPDLVVS------K-H-K---CMFVEVKGPNDK-LSE-----KQYSW---LKLME----
------NVEVCHV
>GAC30217.1
GFPDLML-------N-E-K---LRFEEVKSEGDQ-LRR-----NQLLS---QKLRS----
------DVRITNV
>WP_117337263.1
GLPDLVRA------E-A-R---YELIEVKGPGDR-LQD-----NQIRW---EYCVE----
------PVRVLDV
>XP_003071589.1
GVPDLFLE------R-K-E---VMFVEVKSLNDR-LSD-----SQRLW---HVLTG----
------RVELCNA
>TNN08371.1
GLPDLLLT------E-T-R---AKIVEVKGPGDH-LST-----QQIMW---DVLFQ----
------DVEICLV
>WP_138240768.1
GMPDLIM-------E-K-D---YLWVEIKGPGDK-LQN-----NQLRW---QFFSK----
------PAEVAYV
>WP_023734906.1
GFPDLMI-------N-G-E---VAFLEVKAEGDA-VRR-----NQLTR---RQLSS----
------KAEIVRV
>WP_117952689.1
GFPDLLAS------P-G-N---YRMIEVKGPGDA-LQD-----SQRRW---RFFAR----
------PASVARV
>WP_054547037.1
GMPDLIT-------D-K-E---FHWVEVKGPGDK-LQD-----NQWRW---KEFER----
------PFSVCYV
>WP_105257978.1
GYPDLMV-------Q-G-K---LRFEEIKAPGDS-LRR-----NQLLA---RQLQR----
------EVQVQSV
>RDZ65096.1
GAPDLVG-------Q---Q--LFVLVEVKAHTDQ-FQD-----TQEHW---GTFRN----
------DVYVCEV
>HAU05571.1
GYPDLMV-------G-D-K---LTFEEVKAPGDK-LRR-----NQLVS---EVLKQ----
-------------
>RMB94455.1
GLPDLLVH------S-R-H---FKLVEVKGPNDR-LSP-----KQMLW---SELHK----
------AVEVCHV
>WP_116894771.1
GWPDLIV-------D-G-T---MKLIEVKT-SDK-LLD-----SQLRF---RGIGT----
------DCGVVRL
>CEG81528.1
GMPDLCCE------K-K-E---CLFSEVKGPGDT-LSE-----TQKLW---DTLTS----
------QVEVCFV
>RKF72228.1
GMPDLFLE------K-G-E---VVFVEVKSAHDR-LSE-----TQRLW---HVLTD----
------RVELCHA
>MBN24365.1
GYPDLMV-------H-Q-Q---LRFEEVKAPGDQ-LRA-----NQLVS---DALQN----
------NVGVCQV
>WP_161459983.1
GQPDLVM-------N-G-H---IQWVEVKGPGDT-LQA-----NQKRW---RLFQQ----
------EARVNHV
>ANG63131.1
GWPDLII-------G-R-E---VRFIEVKT-TDK-FHK-----SQLLT---PTFKE----
------DFSVCRV
>WP_022944260.1
GYPDLMV-------S-G-K---VRFEEIKAPGDS-LRR-----NQLVA---KQLQR----
------DVSVQTV
>WP_143492358.1
GLPDLIQA------Q-R-R---YRMVEVKGPGDR-LQD-----NQLRW---QFCRE----
------PVAVCYV
>RDB22242.1
GVPDLIIT------K-G-L---CKFVEVKGPGDR-PQE-----NQKLW---DSLLG----
------NVEICKV
>MAR28172.1
GFPDLFLE------D-G-R---AEFVEVKGPTDQ-LQP-----QQRAW---AILRD----
------DARIVKL
>WP_131956058.1
GFPDLMV-------E-D-E---YAFIEIKSPTDH-LSS-----RQLHW---HFFAE----
------QSRIVRV
>MAW47898.1
GFPDLFIG------R-G-D---FEFIEVKGPGDQ-LQP-----QQRAW---RVFDE----
------PARVAKL
>KPJ12470.1
GFPDLTII------T-K-Q---IKFVEVKTDSDK-PSV-----KQLQW---KYLVG----
------RAEFCYV
>WP_094858360.1
GLPDLVRA------E-A-R---YELIEVKGPGDR-LQD-----NQVRW---AYAAR----
------PVRVCHV
>KOX79623.1
GFPDLIVD------T-K-E---HKIIEVKGPRDV-LSI-----KQRLW---EYLHQ----
------NTEVCLV
>WP_145249608.1
GLPDLIQA------E-G-R---YRMIEVKGPGDR-LQD-----NQRRW---DFFAA----
------PVSVCHV
>XP_007914785.1
GIPDLVLEP-----Q-P-E---CMFAEVKSANDR-LSD-----TQRLW---HVLTG----
------RVALVNA
>WP_077660195.1
GHPDLFM-------G-D-A---YQWVEVKGPGDV-LQP-----HQSRW---QFFHQ----
------CAKVVYV
>XP_020687577.1
GMPDLLLRGD---DG-G-E---AKLVEVKGPRDR-LSE-----QQRAW---LTLME----
------DAEVCKV
>GER49893.1
GMPDLLLHDC---YS-G-E---AKLVEVKGPRDR-LSE-----QQRAW---LVLMD----
------CVEVYLV
>WP_116859340.1
GWPDLLL-------N-D-E---ILFIEVKSSSDK-LSA-----EQMRW---GDNHD----
------PFRMAKL
>WP_151056575.1
GLPDLIQE------Q-Q-T---YRMIEVKGPGDR-IQD-----NQQRW---EYFAQ----
------PAEVCYV
>WP_114728758.1
GWADVTI-------D-G-H---VKFLEVKAPGDR-IQS-----NQKVI---EKFVK----
------DFAIVDV
>RZI44742.1
GFPDLIQH------G-K-S---YRMIEVKAPGDR-LQD-----NQVRW---EYCVA----
------PVAVCHV
>WP_018275938.1
GLPDLIYD------E-G-G---YELVEVKGPGDR-LQK-----NQLRW---HYFAE----
------PCQVAYV
>TIB39943.1
GMPDLVLD------T-H-T---AKFAEVKGPGDT-LSE-----TQKVW---DVLLS----
------EVDLCHV
>PLW40476.1
GAPDLCLT------R-R-L---CKFVEVKGPGDK-LSE-----QQKNW---SLLLK----
------QVEICSV
>XP_019333003.1
GLPDLVVTHDHCFKD------P---------------------IQRME-----IPGICEE
T-----GSGVDH-
>WP_064196820.1
GFPDLFI-------N-D-S---YCFVEVKSPTDN-LSN-----QQLSW---QYFEN----
------HAKVLRV
>WP_114764601.1
GMPDLIA-------D-G-Q---FEWIEVKGPGDK-LQD-----NQIRW---KQFSR----
------PFSVCYV
>WP_090538498.1
GMPDLIQQ------Q-Q-R---YRMIEVKGPGDR-LQD-----NQRRW---DYCAR----
------PVEVCYV
>KZT27328.1
GVPDLIIE------S-C-D---CKFVEVKGPGDK-LQE-----NQKLW---DVLLG----
------VVEVCHV
>WP_099470364.1
GWPDITM-------G-R-Q---LRFVEVKAPGDS-LGK-----SQKVI---QAFAT----
------DFTLLDV
>WP_163391639.1
GHPDLFM-------G-N-T---CQFIEVKGPGDK-LQH-----HQVRW---NFLNS----
------ISKVLYV
>OCF74066.1
GVPDLIVE------K-K-E---ARFVEVKGPGDS-LSE-----TQKVW---DVLLS----
------PVEVCRV
>WP_009097300.1
GLPDLIQD------A-P-R---YKMIEVKGPGDR-LQD-----NQRRW---DFFCR----
------PVEVCHV
>SHI02315.1
GLPDLIQA------E-R-R---YQMIEVKGPGDR-LQD-----NQIRW---DYCHA----
------PVAVCYV
>WP_094814690.1
GFPDLFV-------E-N-G---YDFIEVKSPTDH-LSP-----QQLYW---RFFET----
------RSKVLRV
>WP_054094744.1
GLPDLIQA------E-R-R---YRMIEVKGPGDR-LQD-----NQLRW---AFADE----
------PLSVCYV
>WP_052353951.1
GFPDLLI-------D-A-E---YQFIEVKSPTDS-LSN-----QQLYW---KFFET----
------RAKVLRI
>WP_045991235.1
GWPDLIQD------A-P-R---YRLIEVKAPGDR-LQD-----NQRRW---EHFQC----
------PVSVCHV
>WP_097084008.1
GMPDLIQA------E-R-R---YRMVEVKGPGDR-LQD-----NQLRW---AFCAE----
------PLQVCHV
>WP_048306145.1
GLPDLIQE------R-T-R---YRMIEVKGPGDR-LQD-----NQRRW---AFCAE----
------PVTVCYV
>KIK92306.1
GGPDLFLV------K-G-T---CKFVEVKGPGDT-LQE-----NQRVW---DVLLR----
------PVEVCRV
>WP_065788746.1
GYPDLMV---------K-E---VKFVEVKAPGDS-LRR-----NQLIT---QKLIH----
------NVDVQSV
>KAE8234734.1
GMPDLCVK------T-K-E---VRFVEVKGPGDE-LRS-----KQLVW---EYLYR----
------KVQLASV
>WP_038201246.1
GMPDLIA-------G-G-E---FEWIEVKGPGDK-LQD-----NQWRW---AHFLQ----
------PFKVCYV
>WP_069492149.1
GMPDLIA-------D-N-E---FEWIEVKGPGDK-LQD-----NQWRW---KEFSR----
------PFAVCYV
>WP_109089653.1
GLPDLVRA------Q-Q-S---YELIEVKGPGDR-LQD-----NQRRW---SYFEQ----
------PARVCYV
>MBU57623.1
GLPDLIQA------R-G-E---YRMIEVKGPGDR-LQD-----NQRRW---AYFAK----
------PAVVCKV
>WP_163111118.1
GFPDIMV-------N-G-----LRFEEIKAPGDQ-LRR-----NQLVS---QRLQQ----
------DVAVTTV
>QFI56263.1
GQPDLAL-------E-G-E---YCLVEVKGPGDE-LQS-----HQRRW---QHFAA----
------PHAVARI
>KAA1469402.1
GVPDLFLE------D-K-L---CKFVEVKGPGDT-LQE-----NQKVW---DVLLR----
------AVEVCLV
>HCB08502.1
GFPDILV-------N-N-T---LRFEEIKAPGDQ-LRR-----NQLIT---QRLRQ----
------EVGITQV
>TWI53343.1
GFPDLIQA------E-Q-R---YRMIEVKGPGDR-LQD-----NQVRW---DFCVE----
------PVAVCYL
>KAB2577887.1
GVPDLFLP------D-G-K---VMFAEFTLAADA-SDS-------------SNIAEVLS-
-------------
>WP_107297597.1
GFPDLAL-------D-G-Q---YCLAEVKGPGDT-LQN-----NQIRW---KMFEQ----
------AAKVVYV
>WP_116924503.1
GFPDLVRQ------E-R-R---YQLVEVKGPGDK-LQD-----NQIRW---EYCAA----
------PVGVCHV
>XP_011861441.1
GFPDLIVH------T-K-Q---YKIVEVKGPSDT-LST-----KQRLW---DYLSR----
------NTEVCYC
>EFJ07647.1
GMPDLLL-------E-K-E---AKLAEVKGPGDR-LSE-----QQVAW---LILSD----
------PVELCKV
>WP_095663735.1
GMPDLVL-------D-D-R---FEWVEVKGPGDR-LQD-----NQWRW---YEFIK----
------PFSVCYV
>XP_023246169.1
GFPDLIVL------I-P-K---CKIIEVKGPGDS-LSE-----KQKLW---QYLEQ----
------EVQVCLV
>EPS99010.1
GVPDLIID------A-Q-E---CKFVEVKGPGDR-LQE-----NQKVW---DVLLQ----
------AVEECRV
>RMZ89948.1
GVPDLFLNPD---IA-G-Q---VMFVEVKSLNDR-LSD-----TQRLW---SVLLG----
------PVELCHA
>XP_011119496.1
GMPDLFLD------K-K-K---AKFVEVKSENDR-LSD-----TQRVW---DVLTG----
------ETELCHA
>WP_008467480.1
GYPDLMI-------N-S-A---VHFEEVKAPGDK-LKR-----NQLVS---DNLKN----
------KVNIAAV
>VYS48472.1
GMPDLLVKEN---YE-G-E---AKLVEVKSEKDR-LSE-----QQRAW---LLLMD----
------NVEICKV
>WP_133563843.1
GMPDLIQE------E-K-S---IRFIEVKAPNDR-LQT-----SQNLW---EALIK----
------ESYVAKV
>EPY77849.1
GLPDLVVR------S-H-C---CKLVEVKGPNDR-LSQ-----KQMIW---DELRK----
------DVEVCHV
>WP_065311642.1
GMPDLVA-------G-N-E---WLWCEVKGPGDK-LQN-----NQKRW---KQMER----
------NYEVCYV
>WP_008609235.1
GYPDLLL-------D-Q-Q---LQFIEVKAPGDK-IQR-----HQLAR---LALNN----
------NARIEKL
>HCO65978.1
GLPDLIQA------Q-R-R---YRMVEVKGPGDR-LQD-----NQRRW---DFFIA----
------PVAVCQV
>WP_114479778.1
GLPDLIQE------A-A-A---YRLIEVKGPGDR-LQD-----NQIRW---AYFRS----
------PAVVCHV
>WP_100876437.1
GFPDLIQA------E-Q-R---YRMIEVKGPGDR-LQD-----NQLRW---AYCAE----
------PVSVCYL
>HBM84767.1
GFPDLIAR------P-G-D---YSLIEVKGPGDQ-LQH-----SQRRW---QFFGE----
------PARVARV
>WP_060858698.1
GFPDLIRE------H-G-R---YEMIEVKGPGDR-LQD-----NQTRW---AYCAA----
------PVRVVHV
>WP_134750583.1
GLPDLVRR------E-R-R---YELIEVKGPGDR-LQD-----NQRRW---AYCAA----
------PVTVLQV
>WP_040243798.1
GMPDLIQE------Q-G-D---YRMIEVKGPGDR-LQD-----NQRRW---AFCAR----
------PLDVCHV
>VDN92019.1
GFPDLTIE------K-K-L---LAVVEVKGPGDK-LST-----KQRLW---SFFKN----
------IAHVCHV
>WP_057857945.1
GFPDLLL-------D-G-K---ASFMEIKAEGDV-IRR-----NQLIR---RQLGA----
------AAEIGRV
>WP_092399502.1
GLPDLIQA------E-K-R---YQMIEVKGPGDR-LQD-----NQVRW---HYFAE----
------PVAVCYV
>WP_155016379.1
GFPDIMV-------N-D-T---LWFEEIKAPGDQ-LRR-----NQLVT---QRLKQ----
------NVGITQV
>WP_128612764.1
GLPDLIQA------Q-R-R---YRMVEVKGPGDR-LQD-----NQLRW---QFCRE----
------PVAVCYV
>NIF17722.1
GMPDLIQQ------E-G-R---YRMIEVKGPGDR-LQD-----NQLRW---EFCQA----
------PVAVCQV
>WP_160865870.1
GLPDLIAH------T-G-G---YQLIEVKGPGDR-LQD-----SQRLW---QAMLA----
------PVSVLHV
>TQN08429.1
GLPDLVRT------R-Q-R---YELVEVKGPGDK-LQD-----NQIRW---QYCHT----
------PASVCHV
>WP_106478189.1
GFPDLIQN------E-R-R---YKMIEVKGPGDR-LQD-----NQLRW---EFCTQ----
------PVAVCYV
>CUR45319.1
GLPDLIQR------Q-R-R---YRMVEVKGPGDR-LQD-----NQRRW---DYFQR----
------PVAVCHV
>PIV91315.1
GAPEFIIP------S-P-D--FLVIIECKADTKN-HISPSGLKIKRTQRYA--VDGLSR-
-EFNIIAIGVS--
>WP_153073568.1
NYPDIKYT------S-N-R--IPVMIEVKGKKGD-LIKVNEKNFQNIAKYA--VNGILNY
AYKEVLAVGVN--
>WP_064626328.1
GKPDFSL---------Y-K--IPVVMENKLGSKK-LLSQTKEDDKSVANFA--VNGMIAS
GYHEAIAIGIA--
>WP_113878576.1
GYPEFIID------D-P-N--FVILIECKAQTKF-HESAN---CDNPKDFA--VDGLSK-
-DFSVLAIAAS--
>WP_063149758.1
GAPEFIVF------A-P-D--FLIIFECKALTKQ-HESPM---RNRPVEFA--VDGLSK-
-SFNVIAVAAS--
>PWJ61804.1
GYPEFIIP------T-P-D--MVVLIECKADVKQ-LDA-----KDPVKAFDQRVMV----
------CVSEDRM
>WP_026659555.1
AKPEFIIN------D-K-N--TILVVECKPKARL-HSSAD---FNMPKKFA--VDGLKD-
-DYNVIAVAVS--
>WP_089972098.1
GAPEHIID------Y-P-N--FIIITECKADIKY-HESNS---LDIPKDYA--VDGLSK-
-DFNVVGIAAS--
>WP_147410609.1
GYPDFIVR------Q-Y-D--IVIIIECKADRRK-HYSQN---LDKAKEYA--VDGFSV-
-RYNTIAIGVS--
>WP_047115285.1
GKPEFIVF------P-N-N--LVIVIECKADIKK-HKSVY---GDKYSEYA--VDGLNK-
-EFDVLAIAVS--
>WP_082239169.1
NRPDVKLQ------D-E-Y--YPVLIEYKGGKDQ-LVKINSDNFKNIKNYA--VNGILHH
TYTDVIAIGMT--
>WP_044284539.1
GRPDYVA---------D-D--FLIVIENKARIDK-HIKRDDRDTNSITKYA--VNGLAEK
TYKKIIAIGVS--
>EDZ2724145.1
GYPEFIIV------D-P-S--KIIIIECKADIRH-HQSKF---GKQYSKYA--VDGLKD-
-SFNVIAIAVS--
>WP_139553566.1
NRPDAKAT------D-S-K--YVILFEFKGYINK-LIKLNKDNYTNIRDYA--VNGILHY
TYEDIFAIGVV--
>EEU2031177.1
NRPDVKLK------D-Y-Q--YPVLIEYKGYKDK-LIKLGGNNFKNINGYA--VNGLLQF
TYPDIIAVGMT--
>OQY01576.1
GFPEFVA---------K-D--FIIVIEDKADTEK-QANYQDNDTKSIIDYA--ENGIIKK
TFKKVFAFGCS--
>WP_118910639.1
GKPEFTF---------N-G--YPVIIEDKPTLEK-ARLVDNNTYEATVEFA--DNGIVKD
SFHEAFAIGAS--
>WP_116693213.1
GFPEYLIE------K-E-K--IVIVIENKKDLNR-HFYEN---ADKVSEYA--VNGLKE-
-EFNVIAIGIS--
>TXG95018.1
GYPEFIIR------D-T-A--FLIVFECKPDVKK-HESPA---RDKPIEYA--VDGLAK-
-HYTVLAVAVS--
>WP_119854145.1
ARPDNKVR------I-N-N--ILILLEYKGHIDR-HVMLDKD-DKVIKDYA--VNGIIDH
TYDEIIAIGIS--
>HCS87694.1
NYPDIKCE------T-D-H--IPVMIEVKGTRGA-LQRLDAQHYQNIAKYA--VNGILRN
AYREVVAIGVN--
>WP_101140993.1
GAPEFIL---------N-G--FLILVEDKKDIHK-IEFKSDNDDPTLRDYA--TNGIINN
TIKECFTIGAA--
>WP_093583567.1
GYPEFIIP------T-P-D--IVVIVECKAEVSK-HESKD---RDKPANYA--VDGLSP-
-NYTVIAIAVS--
>GAQ49361.1
WKPDFHL---------F-D--IPVLIENKLGISK-LSATNGDDIKSVKNFA--VNGAIMS
KI-----------
>WP_088582419.1
GFPEFIVP------K-P-A--ALIVVECKRDKAH-HASIS---RDRPKGYA--VDGAKAV
DNLSIVGIAVS--
>WP_022866313.1
GSPEFIA---------K-D--FVLIIEDKRDTNF-HIKWNEDSVDATVNYA--VNGVAKH
TFKKIFAVGVS--
>TSA57634.1
GRPEFLIT------T-S-N--FLIVIECKADIQK-HESDS---LDNYQDYA--VDGLSK-
-EFDVLAIAVS--
>RIM74627.1
GKPEFLF---------N-K--FLIVVEDKKDIHK-HEAKSDNDSPELKDYA--VNG----
-------------
>WP_136545362.1
NRPDAKLQ------D-T-K--YPILIEYKGHKDK-LEKLNSDLYSHIKEFA--VNGILHY
TYSEIIAIGMT--
>WP_117834823.1
NVPDLKC-------D-H-K--IPVMIEAKGYKSF-LEKLNDMNHQNINKYA--VNGIING
TYKEVIAIGIT--
>WP_095233730.1
GKPEFLF---------K-E--FLVVIEDKADTSK-SVSYDENTRPIIADYA--LNGIVNN
SVEKTFAIGAS--
>WP_094023907.1
GKPEFVF---------K-D--FLIIVEDKLSNDK-IACFNDESTKAKVDYA--LNGIAEN
SFKRVFAIGIT--
>WP_098592479.1
GKPEFVF---------N-D--ILVVIEDKLSADK-LVSKLDDN--DIADFA--VNGIVSK
TFKEVIAIGVT--
>WP_014660370.1
GRPDFSL---------Y-HKIIPIVIENKLYSKF-LKSLKDSDEKSIKDYA--VNGILRD
KYKECIAIGVA--
>WP_012504184.1
GYPDFIIV------Q-Q-D--KLILIECKASTTK-HESLD---KKQYKDYA--FDGCKK-
-DFDVTAIVIS--
>WP_002927814.1
GIPDFNF---------G-R--FHILIENKKDFSK-LETFDENDVHSIKEYA--VNGIVEH
SYDKIFALGIV--
>CCY29856.1
GTPDFIID------D-S-D--IILVIECKGSVEE-HTRYNGYSSNETEKYA--IDGLKS-
-DYDVVSVGIS--
>WP_085286161.1
GYPEVIIK------F-P-D--TLIVVEAKAETKH-HESKE---LNRYADYA--VDGLSK-
-EYDVICIGVS--
>PWB41497.1
GKPEHIIN------D-A-A--DILVTECKHDKAC-HASAEDS-NFKPTKYA--EDGLRK-
-EFNVIGLAVS--
>WP_130996327.1
GYPEFIIK------E-P-D--FVCVIECKADVKK-HMSPA---LNRYADFA--VDGLSK-
-EMDVLFIGVS--
>PCK32359.1
GAPEFIIT------T-P-D--FLVVFECKANIKD-HASKD---LNRPVDYA--VDGLSK-
-SYNVIAVAVS--
>KAF0590362.1
GIPDFSV---------FTN--IPVLIENKLHTKF-LQKLNGNSAKSIQKYA--VNGVIAS
KYKEAIAVGIA--
>WP_073390247.1
GYPEYIG---------R-D--YLIVIEDKADMNN-HVKMNG-EIPAVRDYA--MNGLIKN
TYRKVLAFGVS--
>WP_156628094.1
GLCEFIIS------D-P-D--ILVIIECKADAKD-HASPIDFTTKRIQRFA--ADGLSK-
-EFIVIAVAVS--
>WP_009057195.1
NRPDAKAQ------D-R-Y--WPILIEYKGYKNK-LEKLDPRHYANINGYA--ANGLLHY
TYSNIIAIGVT--
>WP_057232025.1
GQPDFHI---------Y-K--VPIIIENKLHLKK-LISETKDDETSVRNYA--VNGMIAS
NYNEVIAIAIA--
>PZR05450.1
NRPDVKLQ------D-H-Y--WPVLIEYKGYPGK-LEKLDSSNTQNIQDYA--VNGLLHY
TYENIIAIGIT--
>WP_126320690.1
IRPDCKLQ------D-N-F--YPILIEYKGYKNK-LVKLDNEHYTNIKGYA--VNGLLHH
TYSDIISIGMT--
>WP_118813189.1
GTPDFTI---------D-N--IVVVVECKELVKE-HCEQDEKNVNNIEKYA--CEGLRN-
-KFNVIAIAVS--
>OHA27095.1
GKPEFLIK------N-K-D--FLIVIECKALTKN-HVSET---RDQYKDFA--VDGLAK-
-EFNVIAVAVS--
>WP_034353356.1
NYPDIKLH------T-D-Q--IPVMIEVKGSKGD-LEKLEKNNYTNISKYA--LNGVTDY
SYNECIAIGIN--
>WP_135180896.1
GKPEFVF---------N-Q--TLVVIEDKPSTSE-LVKYNETTVPATAKYA--VNGITEK
AYQEVLAIGAT--
>WP_082025135.1
GAPEFIVL------N-P-D--FVLLVECKASTKD-HASQADIKAKRVQRYA--VDGVAK-
-EFNVICVAVS--
>WP_110104125.1
NFPDIQME------N-N-R--IPVMVEAKGTKNK-LEKRDKSNYSAIKDYA--VNGVLDE
GYNEAIVVGIN--
>EKD28973.1
GFPEFIVK------N-P-E--VLIVVECKAEPKY-HESEK---KDNPKSYA--VDGLSK-
-EFDVIAIAIS--
>KQM09606.1
GYPEFCG---------KGE--YLIVIEDKADLDR-HLERDDRAIPAVQDYA--VNGLAKH
TYRKIFALGIS--
>WP_164028182.1
GRPDLIYP------E-T-K--LLILGEIKNDIKK-HTSNSVG-IKDPKSFS--VDG----
-EYDVFGIAAS--
>WP_134047204.1
GRPDHTLD------N-G-T--IPVFIEHKGTKNY-TVKTDKQDFTKISKYA--VNGAVQD
TYEQILAIGTN--
>HCU00975.1
GKPEFIIK------D-D-E--FLLIIECKAKTKF-HESIN---KDRYSDYA--VDGLATP
GRFNVLAIGIS--
>WP_083703997.1
GKPEFIIS------N-K-D--LVIVIECKADIKK-HESKE---HNKYAEFA--VDGLST-
-AYNVISIAVS--
>WP_140925385.1
GKPDFEI---------Y-D--IPIIIENKLDLNK-LKKENKNDQKSVNNYA--DNGMISS
GYQEVIAIGLA--
>PIR13129.1
GYPEFIIK------N-S-D--VLIVIECKAIPKF-HESST---KDKPKDYA--VDGLKN-
-EFHVIAIGAS--
>NCB02923.1
GRPEFIVS------A-P-D--VVMIVECKADSKK-HQSAN---LSDPVNYA--VDGLTK-
-NFKVIALAVS--
>EBW6040915.1
GFPEYCG---------K-D--FILVVENKSDISR-QIKRSEKNVASVKNYA--VNGLAKK
TFKKIIAFGVS--
>ARQ79045.1
GYPDFIIP------A-K-D--FVCVVECKADTAR-HQSDT---LTNYTDYA--VDGLSK-
-EKDVLYVGVS--
>WP_069638308.1
GFPEYTG---------K-N--FVIVIENKASVNK-HISRSDTDVKSVTDYA--VNGIIKN
TYKKVIALGIS--
>WP_148494213.1
GYPEYVA---------N-D--FVIVIEDKADLDK-HNKLTDKTRKAITDYA--VNGIAQN
SFKKVFAIGVS--
>WP_141000013.1
NYPDIMLN------S-K-H--IPVMIEAKGNKNK-LERI-KNNYSAIEQYA--VNGILDN
DYDEVIFIGIN--
>CUM82257.1
------------------------MIEYKGYKDK-LIKLDAEDFAAINSYA--VNGVLHY
TYTDVIAIGVT--
>CIZ10244.1
GKPYFHI---------Y-K--VPILIENKLKLSK-LVAQTKDDDKSISDFA--VNGVIDS
GYHEAVAVGVA--
>PHS40721.1
NRPDTKLA------D-N-Y--FPILIEYKGLKGK-LEKLNSDNYKNIKEFA--VNGLLHH
TYTDIIAVGMT--
>HBD96464.1
GKPEFIIP------N-K-E--LLIVIECKADISK-HISKD---LNRFSNYA--IDGLSK-
-GFDVISIGVS--
>RWK46530.1
GKPEFILK------D-P-D--FLLVVECKVDPAK-HESSN---RDKPVEYS--VDGLSK-
-HFDVIAVAAS--
>EAH4151205.1
GKPEFIF---------N-G--RLIIIEDKLDSSR-LIKPDQ-TYPSTNLYA--VNGIVEK
TFDEVIAIG----
>PXA17557.1
GKPDHVYE------D-S-K--LLIIIEDKNNIIN-HSSQSNSDKNRPSDYA--VDG----
-------------
>WP_063720502.1
GFPEFVG---------N-D--FIIVIEDKAETNK-QALYCEKRTKAINDYA--ENGIIKN
TFKKIFAFGCS--
>WP_049327700.1
NRPDAKLT------D-T-H--WPILIEYKGQRDK-LVKLDGQDYRNIATFA--VNGLLHF
TYTDIIAIGVT--
>WP_073540055.1
GFPEFVG---------K-D--FIIVVEDKADVEK-QVLYNDKDKSAIINYA--LNGILDK
TFKKIFAFGCS--
>WP_081202174.1
GKPEFVF---------N-D--TLVVVEDKPSISN-LILLDENSVPATANYA--VNGIVEK
TFKEVIAIGAT--
>WP_104618942.1
GKPEFIIK------I-H-D--LLILVECKADVLR-HESED---RNRYSEYA--VDGLSK-
-EYNVLSIAVS--
>WP_090678858.1
NRPDCKLT------D-Y-F--YPVLIEYKGYKDK-LVKFDENDFKSINTYA--VNGLLHY
TYEDIISIGVT--
>WP_094805271.1
GRPEFIVP------S-P-S--LVVVVECKAELKK-HKSAS---GGRPAEFA--VDGLAK-
-YYDVIAIAVS--
>WP_163444133.1
NRPDAKLR------D-S-D--WPILIEYKGYKDR-LVKFGESDFKNIKSYA--VNGLLHY
TYTDVIAIGVT--
>WP_130233939.1
NRPDAKLQ------D-A-F--YPILIEYKGYKDK-LVKLSADNFTNINSYA--VNGLLHH
TYTDIIAIGMT--
>PIR54715.1
GFPEFTA---------G-D--FILVIEDKADLNK-QANYIDEDTKSITDYA--ENGMVAK
TFKKVFAFGCT--
>WP_119497659.1
NRPDVKLQ------D-E-Y--WPILIEYKAGKNK-LVKLNAQNYRHIKDYA--VNGLLHY
TYSKVIAIGVT--
>WP_100481070.1
GAPEFFVA------N-Q-S--FLIVIECKASTRN-HISPRGNSVEDIGRYA--VDGLAK-
-KVNVIGIAVS--
>WP_095917040.1
GKPDFSI---------Y-S--VPIIIENKLSIKK-LIAQTKDDDKSISAFA--VNGMIGS
GYNEVIAIGVA--
>ECW1319651.1
GYPEFIIV------D-P-S--KIIIIECKADIRH-HQSKF---GKQYSKYA--VDGLKD-
-SFNVIAIAVS--
>WP_086243422.1
NRPDAKLK------D-S-Y--YPVLIEYKGYKDK-LIKLDKDNFKNINEYA--VNGILHH
TYDEIIAIGVT--
>WP_119970400.1
NYPDIKLE------T-T-K--IPVMIEVKGTKGS-FIKTNDINFTNINKYA--VNGIIEN
TYKEVIAIGLN--
>WP_075810663.1
GKPEFIIK------R-D-D--LIVIIECKNDRKK-HETEE---KNKPKTYS--VDGFCK-
-KYNVIAIAVS--
>EER6666177.1
NRPDVKLK------D-Y-Q--YPVLIEYKGYKDK-LIKLGGNNFKNINGYA--VNGLLQF
TYPDIIAVGMT--
>EAH6028439.1
GIPDFVC---------Y-D--LPVVIECKLGLLM-LENKENHSQTSIQNYA--INGLIKS
KYKEVIAIGVA--
>WP_094324504.1
NRPDIKLQ------D-N-K--MPVMIEVKGTRGK-LQKL-KHNFTNISDYA--LNGILDY
TYDEVIAVGIN--
>WP_021355770.1
GEPDFNI---------Y-D--VPVLFENKLYSKY-LIKLDAKTQSAIKKYA--VNGILKS
KYKSCIIVGVA--
>KAA8795820.1
-------E------D-H-R--VPVMIEAKGGKNK-LEKLDKANYSSITTYA--TNGILDN
SCDEVIIMGIN--
>WP_099959130.1
GFPEYVG---------K-D--FLIVIEDKSDTTK-HLKLTEKDIASVCDYA--VNGLSKN
TYKKIVALGIS--
>WP_025289385.1
GKPDFHC---------Y-V--VPVIIENKLNLKK-LIAQTKNDEKSISGYA--VNGMIAS
EYQDVIAVGVA--
>WP_111120505.1
GKPEFVI---------S-E--FIVVVEDKARFED-SVSLDEEDPAARIKYA--LNGFADK
TTKNVFAVGVA--
>WP_145373021.1
GIPDFIIT------F-P-D--IVFLVEVKASVKK-HESQK---RDKFNDYA--VDGVSK-
-EFDVVSIALS--
>WP_059429242.1
GIPDFTC---------Y-A--LPVLIESKLGLKK-LEKLEEGDQKSIQDYA--LNGIIKN
NYSEVIAIGVA--
>WP_142692757.1
GMPEFIAS------D-K-D--SIFICECKKEVNF-LQSAN---LNKPKKYA--LDGLQK-
-HFNVIALAVA--
>WP_039670451.1
GKPEFVL---------S-D--YLLVIEDKRDNDR-LLNLED-DIPSLSGYA--VNGIVAK
TFDEVIAIGVT--
>EAO9181956.1
GIPDFAC---------Y-N--IPIVIEDKFSLKK-LINENKEDGNFAKDYA--VNGMIDS
GYSEVIAVGVA--
>CBL42661.1
GYPEYVA---------K-D--FVIVIEDKADLAK-HQKLTSTDQKDIADYA--VNGIAQN
SFHKIFAIGVS--
>AJD06663.1
GYPEYCG---------K-D--FVIVIENKADVNK-HVKYNNKEQKDIENYA--LNGIVKN
QYKKVFAIAIS--
>HBE80367.1
GKPEFIIN------V-R-D--FVIVIECKADDNK-HISEE---LNRYKDFA--VDGLSK-
-EFNVIAIAIS--
>WP_098447714.1
GKPDFHI---------Y-N--IPVIIENKLNNKK-HIAENKDDDKSVSNYA--VNGMIAS
EYSEVVAIGIS--
>WP_110479354.1
GKPDFHI---------Y-E--IPVVIENKLGIKK-MLASNKGDDKSIGGYA--VNGMIAS
NYSEVIAIGCA--
>WP_003785432.1
GKPDFHVY------I-KKK--IPIIIENKLGLKK-LASQTKDDDKHCQFCR-----VVLR
AYDW---------
>TAL67144.1
GKPEFIIP------N-S-N--YLILIECKSEISK-HESKN---HDKPKDYA--VDGLCK-
-EYEILGIAVS--
>WP_151764952.1
GYPDFIIK------N-N-E--FVCVIECKADPER-HQSLT---LDKYQDYA--VDGLSK-
-ENDVLYIGVS--
>WP_106872130.1
GFPEYIG---------K-D--FVIVIEDKASVDK-HIARDEKDVKSITDCA--VNGIIKN
TYKKVIALGIS--
>WP_146548655.1
GKAEFIF---------G-N--HLFIVQRKLSNDK-LESLKD-TLPARSEYA--VNGIIDK
KYKEVIAIGVT--
>WP_052218752.1
GEPEFICM------N-S-D--IVIVIECKKELSK-LKSSDFS-QSNIKNYA--VDGLSD-
-VFHVFCIGVA--
>OFS24115.1
GYPEYVA---------K-D--FVIVIEDKSDQDF-HVKLNDDDIKAVRDYA-EVRG----
-------------
>WP_013729720.1
NRPDVKLS------D-R-T--YPVIIEYKGYIDK-LVKLNNKDYNSIKSYA--VNGILQH
TYKKVIAIGCT--
>WP_005006855.1
NRPDVKLR------N-F-F--YPVLIEYKGYKGR-LEKINEDTFKHIKDYA--VNGILHY
TYQHVIAIGMT--
>WP_002641856.1
NRVDCKLQ------D-A-Y--YPIMIEYKGYADK-LVKLNSDNHKNINTYA--VNGLLEF
TYTDIIAIGVT--
>OGU15161.1
GKPEFIIP------N-I-D--YLIIIECKASIEK-HLSKL---LNKPNEYA--VDGLSK-
-EFDVIAIAVS--
>MYK43051.1
GYPDFIVP------E-P-D--LILVIECKANVRN-HVSNSRQ-PQNPKDYA--VDGLSR-
-QFDVIAIGFS--
>WP_159218391.1
GNPDFSF---------N-D--FLVIIEDKYDYYK-LINQDESNIGSKMNFA--TNGIIEH
SYKKIFAVGLA--
>WP_117953995.1
AMPEFVVC------D-L-N--TIIVIECKKSTSQ-HESEN---RNQPSKYA--VDGLKE-
-EFNVIAIAES--
>WP_118070861.1
GRPDFIID------S-S-N--IIIVIECKADITD-HSKYAGFSSDDTTRYA--IDGLYD-
-RYDVIAIGIS--
>WP_022933053.1
NYPDIKLE------T-S-R--IPVMIEVKGTKGV-LIK-EANNVNNIKKFA--VNGIISF
SYNEVIAIGMN--
>WP_158691785.1
GRPEFIIP------A-P-Q--FLIVVECKAQVAK-HESND---RDRPAEYA--VDGLSG-
-SYDVVAIAVS--
>SUP61399.1
GKPDFQI---------Y-D--IPVIFEDKLHVKK-LINETKDDEKSVSSYA--VNG----
-------------
>VUK88605.1
GRPEFIIS------T-P-D--LVILVECKAQCHD-HASDQALYFGRAVRYA--TDGVSK-
-GFNVIAVAIS--
>WP_012358928.1
QKPDFIIK------NQD-N--IIVIIECKADTKK-QEEANSQ--------------LKS-
-KYNVFYYGIS--
>WP_101625338.1
GKPEFVAH------Y-G-D--FVLVIEDKVDTAN-QQLTDTNDVKAITDYA--MNGIIDN
TYKHAIAIGVS--
>WP_086353111.1
GQPEFTI---------R-K--IAVVIEDKLGLKK-LISETKDDEKSVRSFA--VNGMIDN
GFDDVIAIGIA--
>WP_117745606.1
GYPEYVA---------G-D--FLLVIEDKASPDR-HARFDDNSVKAVINYA--VNGIARN
SFKKVFALGVS--
>WP_002587748.1
GTPDYIVE------N-S-N--VIVVIECKADARN-HSVFTGYTPAETEAYA--INGLND-
-KYDVVAIGVS--
>MYB40084.1
GKPEFIIR------H-S-D--FLIVFECKADTSK-HESRN---HNKYSEYA--VDGLSK-
-EYDVLAIAAS--
>WP_137189287.1
GSPEFIVP------N-S-D--FLLVIECKASTKD-HISPVRSYSKRAQRFA--TDGLAK-
-EFNVVAVAVS--
>WP_154541738.1
GFPEYVG---------K-D--FIIVIEDKSSISM-HEKRTEEDITSICDYA--VNGLIKN
TYTKVIAIGVS--
>WP_108486416.1
GAPEFIVA------S-P-D--FIIVVECKAKTLQ-HESTG---RDKPAGYA--VDGLSK-
-SFNVISIGAS--
>BAV59369.1
GKPDFIIK------N-T-N--FLIVIECKAGIKN-HISRE---GNNCVSYA--VDGLSK-
-SFDVLSIAVS--
>EKE27242.1
GFPEFIIK------N-P-D--FIIVIECKADITK-HESQN---RDKYKDFS--VDGLSK-
-EFDVLSIAVS--
>WP_079611652.1
GRPEFIIQ------A-T-D--MVMIVECKAKLSQ-HESKN---RDRPAEFA--VDGLSP-
-TYTVIAVAVS--
>OQX24647.1
GFPEFIIE------M-S-D--FLIIAECKADVKK-HESET---SDQYGDYA--VDGLSK-
-EFDVLGIAVS--
>WP_057563512.1
GFPEFIIE------D-P-N--FIIVIECKAENKN-HQSKD---LDKPKDYA--VDGLSK-
-EYSVVAIAVS--
>EER57377.1
NRPDVKLQ------S-N-Y--YPVLIEYKGHKDK-LEKLDADIFKNINGYA--VNGVLHH
TYTDIIAVGMT--
>WP_133943484.1
WKPDFHL---------F-DRKIPVLIENKLGINK-LSATNGDDIKSVKNFA--VNGAIMS
KYTEAIAIGIA--
>WP_160275925.1
GAPDFTIR------S-T-K--VIIVIECKEDLKN-HQTFSGLNEKEISSKA--INGINN-
-GFDVIAIAVS--
>OGY63246.1
GKPEFLIS------D-R-E--YLIVIECKADIKY-HESLK---QNQYASRA--VDGLSK-
-EYNVIAIAVS--
>WP_095294983.1
GYPEFIIR------S-P----QIILIECKANVSK-HESPK---RDKYKDYA--VDGLKD-
-DFNVIAIAVS--
>WP_137631833.1
GYPEYVG---------K-D--YLLVIEDKADISN-HVYTDHDDPMVVPKYA--LNGILER
TYKKLSKIS----
>WP_003606204.1
GNPDFSF---------D-N--YPVLVEDKPSVYK-ANAYDSQTQPETVEYA--DNGVVKN
SFHEAFAVGVA--
>EGC92680.1
GYPEYIIR------K-S-D--LVIVIEDKKDTKF-HMYEKSL-LDKAEDYA--VNGLKE-
-KFDVIAIGVS--
>GFH41481.1
GKPDFHT---------Y-RQILPVIIENKIKHAK-LIAENKDDDVFIAGNA--VNGMISS
GYMEKLR------
>KPJ22151.1
NRPDAKLQ------D-H-F--WPILIEYKGYKDK-LEKLDIENYTNINSFA--VNGLLHY
TYTNIISIGVT--
>WP_082531794.1
GAPEFIIP------T-S-D--FVLIIECKASTKD-HESAAAAYVKRAVRYA--ADGLSR-
-EHNVIAVAVS--
>WP_049207354.1
GVPDFLWQ------K-T-N--IAIVVECKGPGNR-HTPSVDDPQKNVEEYA--TSGLNG-
-DYDVVAVATS--
>TRZ50924.1
GYPEFIIK------F-S-G--FLIVIECKAELSK-HESKE---LNHYAEYA--VDGLSK-
-EYDVLAIGVS--
>RLA07121.1
GYPEFIIK------N-S-D--LLIVIECKADTLK-HQSQN---HDK---YA--VDGLSK-
-DFDVLAIAAS--
>WP_135052752.1
NYPDIMIN------S-T-H--IPVIIEAKGSKNK-LEKMDKDNPTAIVQFA--VNGILES
EYDEIIFIGIN--
>WP_101502625.1
GFPEFILL------S-P-E--NVIVIECKKDKKD-HKCEDEN-TRAITDFA--VDGLSS-
-NFNVIAIAIS--
>CAB0519210.1
NKPDHVI-------D-G-R--LPVLCEWKGERGQ-TVELDSEGKAGIDKFA--SLGAVGP
NHPRALALAVN--
>WP_161622140.1
GKPDFFF---------G-N--YPVIIEDKPAYDH-AVYKEN-KFPYIKTYA--ENGIVEK
SYRECFAIGAT--
>OGF81667.1
GKPEFLIA------N-S-D--LIIVVECKAETTK-HESST---KDKFSEYA--VDGLSK-
-EFDVLAIGAS--
>WP_078436131.1
GYPDFIIK------N-S-Q--FLIVVECKADIKK-HESES---KDKYSDFA--VDGLSK-
-DFDVLAIGIS--
>OGC62393.1
GKPEFIIK------D-N-D--FLIIIECKADTKY-HESKN---RNLYRDYA--VDGLSK-
-EFNVVAVGIS--
>WP_110899896.1
GFPEFTG---------K-D--YLIVIENKSTTEF-HEKLDDNDTKSITDYA--VNGLSQT
TYKKIIAIGIS--
>TWK08583.1
GKPEFIF---------K-D--FLIIIEDKFSNDR-IALFDDESTKAKVDYA--LNGIAEN
SFKKTFAIGIT--
>WP_069584835.1
GFPEFTA---------E-E--FILVIEDKGDLEK-QAIYEDEDLNAVKNYA--ENGIVAQ
TFKKVFAFGCS--
>CCY63822.1
GFPEYVG---------K-D--FILVIEDKSELSK-HVKYDDKATKSVEQYA--VNGLINN
TYKKVIAFGVS--
>WP_090663314.1
GRPEFLIP------N-S-N--YLIVVECKGELSC-HQSKN---LDKPKDFA--VDGLSE-
-DFDVIAIAVS--
>EHO83640.1
GKPEFIMV------D-P-N--TVIVVECKKDVKK-HVSQN---LNKPADFA--VDGIKE-
-EYNVIALAAS--
>AJR12292.1
NKPDAKLS------D-F-H--YPILIEYKSGFNK-MVKLDDDRFDHIKNFA--VNGVILY
TYPDVIAIGAV--
>WP_084001993.1
GAPEFIIP------A-P-D--FLIVIECKANVKD-HKSSSAIKIKRVKRFA--VDGLSK-
-KFNVIAIGIS--
>WP_124061594.1
GYPEYTA---------D-D--FVLVIEDKADTSK-QARY-EYDTASVKDYA--VNGIAQN
SFKKVFAVGVS--
>WP_050070285.1
NKPDHVI-------D-G-R--VPVLCEWKGSKQK-TAALSSDGAKGIDKYA--HLGVVGP
AHPLALALAVN--
>WP_052245019.1
------------------------MIENKVDVNK-HVKYNDKEQKDVENYA--LNGIIKN
QYKKVFAIAIS--
>TNK94423.1
NRPDAKAT------D-S-K--YVILFEFKGYINK-LIKLNKDNYTNIRDYA--VNGILHY
TYED---------
>WP_081168311.1
GKPDFHT---------Y-K--LPVIIENKFKHSK-LISETKDDDKAIGGYA--VNGMISS
GYSEVIAIGCA--
>WP_073482788.1
GFPEYVA---------K-D--FILVIENKSSLDK-QVLYSDEDSKAITNYA--ENGIILK
TFKKIFAFGCS--
>WP_149162845.1
GKPDFHV---------Y-D--IPVIFEDKLGVKK-LIDENKDDEKSIQNFA--TNGIIAS
GYREAVAIGVA--
>WP_005879162.1
GYPDFIIP------A-K-D--FVCVVECKADTAR-HQSDT---LTNYTDYA--VDGLSK-
-EKDVLYVGVS--
>WP_025803530.1
GFPEFIA---------K-D--FLIVIENKADVSF-HVKKDEKSVSSILNYA--VNGLAKH
TFKKIIAIGIS--
>WP_085829563.1
NRPDFSMK------S-G-H--IPVMIEAKGTKNK-LLKLTKDDLGKVTSFA--VNGVVND
IYVSCIAVGIN--
>WP_094165450.1
GEPDLIYE------N-K-K--LLILIENKDSIKD-HQSKL---LNNPKGFA--VDGFTEQ
KNWKIIGIAFS--
>BAW18612.1
NRPDVKLK------G-N-Y--YPILIEYKGYKDT-LVKLDDNNYQNINKYA--VNGILHH
TYDGVIAIGIT--
>WP_117796120.1
GFTDVHY---------K-G--YIIIIENKCETRM-VEKLEENDAKSTEMYA--VNGVLEK
EYEHVFAIGFA--
>PIX32855.1
GYPEFIVK------L-P-N--FIIIVECKGCINF-HVSTN---RDKPKDYA--VDGVTKK
DEISILGIAVS--
>WP_126469301.1
GSPEFIIT------T-P-D--FLMVVECKADTKD-HQSGHGVYAKRAQRYA--VDGLSK-
-EFNVIAVAVS--
>WP_127255931.1
GSPEFIIP------L-P-D--DIIVVECKADSKF-HQSDA---GDNPSAFA--VDGLSK-
-EYNVVSIAVS--
>WP_003842138.1
GYPEYTA---------G-D--FVLVIEDKANLDK-HIKLDDNGTKAVTDYA--VNGIAQN
SFHEVFAVGVS--
>WP_110003649.1
AKPEFIIN------Y-I-N--TILVIECKNTVKK-HVSER---QNKPNAYA--VDGLKE-
-EYNVIAIAVS--
>WP_080707721.1
GYPEFIIK------D-A-G--FIIVVECKKDVKK-HESPD---RDKPVEYA--VDGLAK-
-HYTVVAIAVS--
>EYT48604.1
GKPEFLV---------G-P--FLVLIEDKADLDR-SRLLID-SYPARAEYA--LNGIADR
TGKGVFAVGVA--
>NCB73597.1
GFPDFIIK------Y-P-E--LIIVVEAKADINK-HVSDT---MDNYADYA--VDGLSK-
-EFDVLAVGIS--
>CDE47714.1
NYPDIQLQ------N-T-D--IPVMIEAKGAKNK-LEKLTAD--RAVQQFA--VNGILAE
GYNEVVIVGIN--
>PID90732.1
GYPEFCG---------RGD--FLIVIEDKADIVQ-HLLQDATGLSAVQGYA--MNGLQRH
TYKKIFALGIS--
>WP_073317706.1
GYPEFILP------D-S-R--YLIVVECKALPSM-HESKN---KDKPKDYA--VDGLSK-
-EFEVIAIASS--
>WP_014080166.1
GTPDYVVD------G-S-D--IIIVIECKGSVDD-HSCLDGYGADETEKYA--INGLKS-
-DYDVISIGIS--
>WP_165442527.1
NRPDVKLD------T-E-R--VPILIEYKGLKDK-LIKLDKNYYKNIREYA--LNGILHH
T------------
>WP_107687285.1
GVPDFSL---------Y-D--IPIIIENKFGLKK-LIAKDKDDDNSISGYA--VNGIIAS
GYHEAVAIGIA--
>WP_148343760.1
NFPDTKLS------D-E-A--WPIIIEYKGYIDK-LEKLE-DHRSNIKNYA--VNGIISN
TYKDIIAVGMT--
>RQV97865.1
GYPDGIYE------V-K-K--LLIILEVKPDSSK-HISKDG--KSEPEKYA--VDGFLKE
NAWKISGIAVS--
>WP_080473427.1
GRPEFIIK------K-P-S--EIIVVECKASTLK-HESRH---RNIPSDYA--VDGLKK-
-EFNVTAIAVS--
>WP_052658103.1
GRPEFIIK------D-R-E--FIIVIECKADIKR-HQSKT---LDRANDYA--VDGLCR-
-AFNVLAIGIS--
>WP_121865263.1
GKPEFVF---------N-G--HVIVIEDKRDVSK-TRLIVD-EYPARAEYA--LNGMMAN
GEKGIFAVGVG--
>WP_163650654.1
GYPEFVVT------D-Y-N--FIIVFECKSDPRN-HSSKD---RNEPVKYA--VDGLSK-
-EYTVIAVAVS--
>WP_081207173.1
GYPEYIIE------V-N-D--LVIVIENKKDLNK-HMYEEQF-DAKIDEYA--VNGLKD-
-EFDVIAIGIS--
>EES1531085.1
NRPDVKLQ------D-Y-Q--YPVLIEYKGYKDR-LIRLGSNNFKNINGYA--VNGLLQF
TYPDIIAIG----
>WP_027699359.1
GRPDYSLE------D-G-R--IPVFVEYKGAKNK-LIKLDKQDYKQIPHYA--VNGVVND
TYREVLAVGVN--
>WP_082276060.1
GYPEFIIE------D-P-N--FLIVVECKADTKF-HESKK---LDKAKDYA--VDGLSK-
-DYTVLALAVS--
>WP_121723688.1
GAPEFIIA------T-P-D--FLLIIECKADTKH-HESPK---RNDPVHFA--VDGLAR-
-DFNVIAVAVS--
>WP_136345331.1
GAPEFIIK------V-Q-D--FVIVFECKADNKK-HASEL---LDCPKDFA--VDGLAK-
-EFNVIAIGCS--
>HCN52568.1
GRPEFIA---------G-D--FLLVVEDKASTDR-QANYISGDEGSVTGYA--ENGIAQM
TFKKVFAFGCS--
>WP_121514241.1
SKPEFIIE------D-P-S--TILVIECKSQTRK-HVSPL---LNKPNAFA--VDGLKQ-
-HYNVIAVGVS--
>KKP50568.1
GYPEFIIA------N-S-D--LVIVIECKANVKN-HESDK---KSLPKDFA--VDGLKD-
-KFHVIAIAIS--
>WP_154327554.1
GYPEYCG---------K-D--FLLVIEDKASLDK-HLAKTEKDVKSVKDYA--VNGLAAN
TYHKVLAFGVS--
>WP_051412737.1
GKPEFIIK------K-E-N--IILVVECKSDTKR-HSSGT---LSKPADYA--VDGLSK-
-SFNVFSIAIS--
>EPZ58993.1
GFPEYVG---------K-D--FLIVIEDKADLSK-HIKLNDKDQNDIKNYA--VNGLAKH
TYKK---------
>KKQ21679.1
GKPEFIIN------N-R-D--FLLVIECKADFKK-HISST---KDQYKDYA--VDGLAQ-
-EYNIIAIAVS--
>WP_147006041.1
GKPDYVLE------KTD-E--PLAVIEAKRPFEN-LEK-----AQSQMNYAEKINA----
------HMKKQKL
>WP_063999110.1
GLPDFIV---------Y-T-VIPIIFESKLGILK-FVQTKEGTQQSVSAYA--LNGIISS
EYSEAIAVGVS--
>WP_074531877.1
GYPDFIF---------K-N--YLFIIENKPNNKQ-LEKLDKKEYPNNKNFA--VNGIIDR
TYKEIIAIGIT--
>WP_063282254.1
GKPDFHL---------Y-D--LPVVIEDKNSLKK-LVSKIKDDDDSVKNFA--VNGMISS
GYSDVVAIGVS--
>WP_022120521.1
GFPDFIIS------N-T-N--LVIVVECKAEVAK-QKSAT---LDSFKDYA--VDGLAK-
-EYDVIAIGYS--
>OIO63642.1
GRPEFVIK------N-S-D--LIIIVECKPNIRF-HKSKE---GNKYKDYA--VDGLSK-
-EYDVLSIAIS--
>WP_013904095.1
GIPDRIYK------E-K-R--LLILVEEKPTIQE-HEL------DSIKKGC--VEGFAIK
ETWKVVGIAVS--
>WP_097777115.1
AKPEYVIK------D-L-Q--TIIVVECKNSSRK-HRSPE---LNRPKDYA--LDGLKS-
-CFNVIAIGIS--
>VVH58275.1
GEPDLIYE------N-K-K--ILILIENKDQIKD-HSG------NNIKNNA--TAGFLQD
KDFRIIGIAFS--
>EMH41904.1
GEPDFSL---------Y-TKVIPVIIENKLYAKN-LKKLKNDDDNSISKFA--VNGILRN
KYKECIAIGIA--
>WP_087725781.1
NYPDIKLK------T-T-T--IPIMIEAKGLKNK-LAKF-KDHYKNIQEYA--LNGILDY
TYDEVIAIGVN--
>WP_096637052.1
GKPDHVYE------D-S-K--LLIIIEDKNNIIN-HSSQSNSDKNRPSDYA--VDGFLLK
NNWKIIGLAIS--
>WP_092006432.1
GAPEFIIP------T-P-D--FLVIIECKADPKD-HVSSQSVLAKRVQRFA--VDGLAK-
-EFNVIAVAVS--
>WP_071854509.1
NYPDVKLQ------D-K-Y--YPIVIEYKGTKDA-LVKLDKDNYQNIARFA--VNGILQY
SYTDVIAIGIT--
>WP_112421948.1
GSPEFIIP------N-P-D--FVIIVECKASTKD-HASGEEIRAKRVQRYA--IDGISK-
-EMNVVAIAIS--
>KSU10083.1
SLPDFIIK------D-L-H--TIIVIECKKNISK-HSSSM---LDSPKDYP--VDGLKE-
-SYNVIAIGVS--
>WP_084593222.1
GEPDLIYE------A-K-K--LLILIENKDKITD-HKSKN---GSRPKDYA--VDGFLLE
NDFKIIGIAFS--
>TAG55829.1
GRPDFIIN------N-T-D--LLIIIECKADITK-HESLN---RNNYDDFA--IDGLHK-
-EFDVLAIAVS--
>WP_110067106.1
GSPEFIIE------T-P-D--FLIVFECKADVRY-HESTE---HNEPVKYA--VDGLSK-
-EFNVIAIAVS--
>WP_096257322.1
GYPEFIIP------T-P-D--MVVLVECKADVKY-HESAN---RGQPRDYS--VDGLTP-
-NYTVISIAVS--
>EES7330305.1
GYPEFIIQ------D-T-Q--FIIIFECKSDVRK-HVSSD---RNRPVEFA--VDGLSE-
-KYTVIAVAVS--
>CYE39211.1
GKPEFLF---------D-E--FLVVVEDKKDIHK-HEMKSERDSPELKDYA--VNGIIKH
TVEKVFAVGAS--
>WP_150420550.1
GFPEYVG---------K-D--FLILIEDKSSVDK-HVRYTDEDVKSNTDYA--VNGLVDK
VYKKIIAIGIS--
>WP_000245882.1
GKPEFIF---------G-N--HLIIVEDKLAIDK-LEYKNNDEFPFRRDYA--VNGIIEK
TYKEVIAIGIA--
>WP_035987301.1
GFPEFVG---------K-D--FLIVIENKADLAK-HIKLDSKVAKDVQDFS--VNGLAQN
TYKKIIAFGIS--
>WP_052124350.1
GRPDFTSE------N-D-E--FLILIENKKDTSR-HVKYNSDDSKSVQEFA--VNGLLKD
EFKKIFAVGIS--
>KNE13088.1
GEPDFSL---------Y-TKVIPIIIENKLYAKN-LKKLKNDDDNSISKYA--VNGILRN
KYKECKF------
>WP_166010187.1
GKPDFHI---------Y-K--IPVIFEDKVKLNK-LIAKNKDDDTSIANFA--VNGMISS
EYHEVVVVGVA--
>WP_156647252.1
-----NLK------R-G-L--LPVIIEYKGTKGK-LEKTDRQDYKQIPKYA--VNGIIKD
TYKEVVVVGIN--
>WP_161552910.1
NRPDVKLR------D-H-L--YPVLIEYKGYKDK-LVKLDSDNYNNIKNYA--VNGILHY
TYKNVIAIGMT--
>WP_133235403.1
GEPDLIYE------K-K-R--LLILVENKPTIKN-HISKN---ENSPKSYA--VDGFFGE
KDWSIVGIAFS--
>EAS1841236.1
GFPEYIA---------N-D--FLIVIENKKDISK-SLKMTNSSSSAIVDYA--VNGLANN
TYKKVIALGIC--
>WP_142694280.1
AAIDFVV---------Y-D--LPVVIENKLGIKK-LQALESPDTSSVRDFA--LNGLVKA
NYKEVIAIGVA--
>WP_160588340.1
NRPDCKME------D-L-S--YPILIEYKVGFNK-MVKLDSNQLNNVKNYA--VNGVRLL
TYTDIIVIGAV--
>WP_077112671.1
GKPEFVG---------K-D--FVLVIENKANIVY-HEQRDKDDIASKQGYA--VNGIIQH
TYKKVVAIGVS--
>WP_163556837.1
NYPDLKLN------T-K-H--IPVMIEIKGLKRR-LEKFNKNNASAIKNYA--LNGILDY
SYKEVIAIGIN--
>OQX94537.1
GFPEFIIK------H-P-N--FLIVVECKADTKF-HRTKE---NNNQKDYA--VDGINLK
NKMDILGIAVS--
>WP_041095838.1
GYPEYVG---------K-D--YLLVIEDKADISN-HVYTDHDDPMIVPKYA--LNGILER
TYKKCFAFGVS--
>WP_034589083.1
GYPDFCA---------K-D--FVFVFENKANIDK-HCKLDSKNADSVKNYA--VNGLAKH
TYKKIIAIAVS--
>EFO00860.1
GKPDFHI---------Y-K--VPILIENKLKLSK-LVAQTKDDDKSISDFA--VNGVIDS
GYHEAVAVGVA--
>PBC66755.1
NLPDIKCS------V-D-N--LPVMVECKGTKGD-FIKTDENDYAAIAKYA--VNGILDY
TYQEAIAVGVN--
>ECC1871735.1
GIPDFVI---------YVD-IIPVIFECKLGVGK-LEKYAKDSNDAISKYA--LNGALQN
EYKEIIAIGIA--
>WP_005801153.1
NFPDIQVK------T-S-H--IPVMIEVKGTKGD-LVKFNEALYNNIKKYA--VNGIITY
TYDESIAIGIN--
>WP_087294996.1
GKPEFIIP------S-S-D--YLIVIECKAKTDK-HESAN---HDRAKDFA--VDGLSV-
-EFNVVAIAVS--
>OGV40910.1
GAPEFIIS------T-P-D--FIIIIECKADTRR-HESAK---RDKPADFA--VDGLSK-
-SYNVIAVAVS--
>EJG89273.1
GFPEYVG---------K-D--FLIIIEDKPGLSK-HINYTDDDIKSNTDYA--VNGLADK
VYKKLLL------
>WP_095342407.1
GIPDYNI---------Y-S--IPVLIENKLHSKY-LLKRNSKTSSDIKKYA--VNGIIAS
HYNACIIVGIA--
>WP_136455750.1
GYPEFIIP------A-P-D--VVVVIECKAEVSR-HRSPD---LDRPADFA--VDGLSP-
-SHTVVSIAVS--
>WP_147560574.1
GFPDFTA---------K-D--FLIVIEDKSDLSK-HCKLDSNNIKSITDYA--VNGLAKN
TFKKIIAIGVS--
>WP_064861386.1
GYPEFIIP------T-P-D--MVVLVECKASTKF-HESPN---RDRPKDFA--VDGLSP-
-KYTVICIAVS--
>WP_114975478.1
GFPEYVG---------K-D--FLIVIEDKASIND-HINRDKNDQNSIINYA--VNGLSQN
TFKKIIAIGVS--
>WP_063876738.1
GAPEFIVP------T-P-D--FVVVFECKANVKH-HESQN---RDKAKDYA--VDGLQK-
-EFNVIAVAVS--
>WP_123955921.1
GRPEYCG---------K-D--FLIVVEDKADTAN-HLKLNDKDVGSVQDFA--VNGLAKH
TYKKIIAIGVS--
>CCD29074.1
GFPDYIIT------Q-E-N--IVVVIECKADITK-HISEN---LDHFQDYA--VDGLSK-
-ELDVLYIGVS--
>WP_005641405.1
GKPDFHL---------Y-R--IPIIIENKLGLKK-LKAETKSDEKSIANYA--VNGMISS
EYHEVVAIGVA--
>WP_148889392.1
GFPEYTA---------K-D--FLLVIEDKADIAK-HEKKTKNDKDAVVNYA--VNGLAAH
TYKKILSIGIS--
>MXZ56782.1
GCPDFIID------S-S-S--FLIVVECKPDTVF-HASDS---LQNTEAYA--VDGLSK-
-SFDVLALGVS--
>WP_117828315.1
GKPEFIC---------K-D--FLIVIEDKASISK-HIKLDENEVKDVTDYA--VNGLFDN
TYKKIIAFGVS--
>WP_103161266.1
GKPEFTF---------N-D--FFVVVEDKNDINL-HIYSND-DNPEVPKYA--VNGIIKN
TIDKAFAIGAS--
>STJ18710.1
NRPDVKLK------D-Y-Q--YPVLIEYKGYKDR-LIRLGSNNLK-----------ILMD
T------------
>WP_110078298.1
AKPEFIIK------D-L-N--TIIVVECKNTIKR-HSTDK---KNKPSLYA--EDGLKN-
-AFNVIAVAVS--
>WP_033710664.1
GNPEYIF---------G-G--HLFIIENKTDIKQ-LEYTDN-EYPYRNDYA--VNGIVEK
TFNEVIAIGVV--
>MSE06825.1
----IFLK------S-K-Y--IPVMIEAKGGKNK-LEKLDKENFNSIEKYA--VNGILED
E------------
>WP_148879742.1
GKPDFHV---------Y-N--IPVIFEDKLGIKK-LIAKNKDDEKSIQNFA--TNGIIAS
GYREAVAIGVA--
>WP_116743595.1
GKPEFVF---------D-G--FIVIIEDKKETRF-ARFLKE-DFPHRENYA--LNGMLRN
GKKGIFAVGIG--
>WP_061778439.1
GKPEFVI---------G-E--YLIVIEDKRSNDK-LIKYDEEKISSLKDYA--VNGIIEK
TFDEVIAVGIT--
>WP_099203516.1
GYPDRIYK------Q-K-R--LMIILEEKNDIRL-HDVED------ITKGA--IYGFLNK
NDWKIIGIAAS--
>WP_104711711.1
NYPDLKLN------T-S-K--LPVMIEVKGLKGR-LAKFGKD--HSIKNYA--LNGILDY
SYNEAIAIGIN--
>WP_070561327.1
GYPEFIIP------T-P-D--MVVVVECKPEIRF-HESKN---RDRPKDFA--VDGLTH-
-KYTVISIAVS--
>EAG3815979.1
GKPEFIF---------N-G--RLIIIEDKLDSSR-LIKPDQ-TYPSTNLYA--VNGIVEK
TFDEVIAIGIS--
>WP_034972319.1
GKPEFVF---------G-E--FIVVIEDKPDINF-SLAYNDAEYPARATHA--LNGFADR
TGKRVFAVGVA--
>NBV06886.1
GRPDYTLT------N-S-N-TPIAIIEAKKPGQN-IHD-----AIKQVEYAEKLNA----
------HLKVNKL
>WP_004900286.1
GRPDYTMD------N-G-M--IPVFIEYKGTKGK-LEKLDKQDYKSISKYA--VNGALKG
TYAEALAIGVN--
>WP_081367396.1
NRPEAKLQ------D-K-S--YIVLIEMKGKKGD-LIKLDEENYTNIQKYA--VNGILAH
SYDKTIAIGIN--
>GEL29275.1
ARPDAQLN------N-G-K--IPVLIEYKGTKNK-LEYLSKYDFKKIPNYA--VNGVIKK
TFNEALAVGVN--
>ENY70268.1
NRPDAKLK------G-N-Y--YPILIEYKGYKDT-LVKLDDNNYQNINKYA--VNGILHH
TYDGVIAIGIT--
>WP_115950962.1
NRPDAKLK------D-N-Y--FPILIEYKGYKDK-LVKLDINNFKNINSFA--VNGLLHH
TYTDIIAIGMT--
>WP_061866397.1
NLVDVKLK------D-K-Y--YPIMIELKWGSNK-LEKLDKENYTNINGYA--VNGILQY
SYTDVIAIGIT--
>WP_002283785.1
GKPEFTF---------G-G--FLFVVEDKKDNDK-FIKFTDSSIPATSNYA--VNGISKK
TYKEVFAIGVA--
>WP_095893733.1
GKPEFVG---------K-D--FLIVIEDKADVSN-HIKRDEKSVESTTNYA--VNGLSKH
TYKKIIAFGVS--
>WP_141309125.1
GRPDYTIS------D-G-T--IPVFIEYKGSKGK-LEKLDKQDFKLIPKYA--VNGVVKE
TYLEAIAVGIN--
>WP_051493101.1
GMPEFIIP------S-M-E--YVIIIECKYETIK-HESKD---RNIPKNYA--VDGLSK-
-EFNVISIAVS--
>WP_086145746.1
GAPEFIII------T-P-D--IIVIFECKADVKD-HASSRELAVKRIQRFA--ADGLSK-
-EFNVIAVAVS--
>WP_079609100.1
GNPEFIIT------R-S-N--VVLVIECKASTKD-HASAS---LTNPVKYA--ADGLSK-
-SYTVVAIASS--
>WP_134548803.1
GKPEFVV---------G-D--FIVVIEDKARTEH-SMLIVD-GFPARSDYA--LNGFAER
TGKRVFAVGVA--
>WP_104762391.1
GVPDFIG---------K-D--FVIVVENKADVSN-HCKLDSNEQEHIKNYA--LNGIIKN
QYKKVFAIAVS--
>WP_158991811.1
GYPEFIIE------R-R-D--FLIVIECKGDPKK-HESIT---RDKYSEYS--VDGLSK-
-EFDVLCIAVS--
>WP_065593629.1
GYPEFIIQ------D-T-K--FIIIFECKADTKK-HQSSD---LNKTVDYT--VDGLSK-
-DYTVLAVAVS--
>WP_025029021.1
GAPEFIIK------S-P-D--FLIIFECKATTKQ-HESST---RDKLADYA--VDGLSR-
-SFNIIAVAVS--
>WP_074416101.1
GKPDFHI---------Y-S--RPVIFENKFSAKK-LLAENKDDDSSVSAYA--VNGMIAS
GYSEVFAIGVA--
>WP_099445659.1
GAPEFIIP------D-P-D--ILIVIECKASPKD-HESPSQIRAKRVQRYA--ADGLAK-
-EFNVIAVAVS--
>WP_016302123.1
GTPDFMIE------Q-S-N--VIVVIECKGSVDK-HSSLSGYLAEETENYA--INGLKD-
-SFDVVAIAAS--
>SQR12151.1
-----------------------MLIEYKGYKDK-LIKLSSNNFKNINGYA--VNGLLQF
TYPDIIAIGMT--
>EAC8327219.1
GFPEYCG---------K-D--FIIVIENKYDLTK-HIN-DLDDVKSVTDYA--VNGLIKN
TYKKVICFGVS--
>RSX49784.1
GYPEYVA---------G-D--YVLVIEDKADLDR-HVWYDGADVKPVVEYA--VNGIAQH
SFRKVFAIGVS--
>WP_151463888.1
GKPEFIVP------A-P-K--LVIVVECKADTAR-HSSPS---GDCPVEYA--VDGLAS-
-SFDVVAIAVS--
>SMC15871.1
NYPDIKLT------T-T-K--IPVMIEVKGTKGR-LEKL-KNHYDNINKYA--LNGILDY
TYDEVIALGIN--
>TAE75506.1
GKPEFIIP------N-S-D--FLILVECKASVSK-HESQD---FDKAKDYA--VDGLSQ-
-EFDVVAIGVS--
>MPW83657.1
-----------------------IIIENKLYAKN-LKKLKNSDDNSISKFA--VNGILRD
KYKECIAIGIA--
>WP_164539523.1
-------N------T-D-R--IPILIEYKGLKDK-LIKLDKNHYKNIREYA--LNGILHH
TYTECIAIGIT--
>WP_116127314.1
GFPEFIII------H-P-N--FIIVIECKASLKF-HASPN---LDRFNDYA--VDGLAS-
-DFDVLAIGVS--
>WP_039230565.1
GRPEYVG---------H-D--FVIVIENKSSVSK-HIDKSNDETSSIRDYA--VNGIARN
TFKKIFAIGVS--
>OKZ52809.1
NYPDIQLE------N-T-R--IPVMIEAKGLKNR-LEKISKSNYSSIMNYA--VNGILDS
RYTEVIAIGIN--
>AOP19037.1
GYPEFIIK------N-S-D--FIIVIECKAQIKK-HESSN---KDQYSEYA--VDGLSK-
-DFDVLSIAVS--
>WP_036086678.1
GSADFTYH------N-Q-D--YLIIIETKPDVSN-LINIQDGDPKSTKEYA--VNGIQKE
TFPRIFALGVA--
>WP_117476489.1
GFPEYTA---------D-D--FVLVMEDKADRAN-LCLKDADTVQATTDYA--VNGILQK
TYKKVFAFGNA--
>WP_129725585.1
NRPDAKLK------S-S-Y--YPILIEYKGYKNK-LEKLNSKIFENIRDYA--VNGLLHL
TYTDVIAIGVT--
>OJF95655.1
GAPEFIIP------T-P-D--FLIVIECKASVAD-HVSGLKVYGKRVQRYA--VDGLSR-
-EFNVITVAVS--
>RLA08049.1
GYPEFIIK------N-P-D--FIIVVECKADIKF-HKSEY---QNKHKDYA--VDGLAK-
-EYDVLSIAIS--
>WP_111948504.1
NRPDIKLQ------T-T-N--LPVMIEVKGTKGD-LAKFDDDNYSNISKYA--LNGVTFY
SFTDCIAIGIN--
>WP_161010646.1
GASDFSFK------D-S-Q--YLVLIETKDDNSN-VINLNNDDEKSTVSYA--TNGIQKE
TFPKIFAVGVA--
>WP_071637870.1
GYPEFIIK------D-P-N--FLIVFECKPDTKK-HASFK---LDKPVDFA--VDGLSE-
-KYTVLAIAIS--
>WP_036476076.1
GTPDFVG---------K-D--FLIIIEDKRDLTK-HIVFNDKSSKDIENYA--VNGLVKN
TYNKVFAIGVS--
>DAA81008.1
GKPEYIIK------E-P-S--LIVVIECKSSIQK-HSSKF---LNAPKDYA--VDGLKE-
-YYNVIAVGIS--
>WP_070622546.1
GLPDFTAS------N-D-A--YLIVIENKKETSL-HISFDDHTDKDINKYA--VNGLVKD
DFKKIFAIGIS--
>MSE09509.1
NYPDIMLK------S-K-Y--IPVMIEAKGGKNK-LEKLDKENFNSIEKYA--VNGILED
EYDEVIFIGVN--
>SCI28062.1
NFPDIKC-------D-K-K--LPVMIEAKGKKTD-LEKLNVMNYTNIAKYA--VNGIVNG
TYKEVIAIGIT--
>WP_081562424.1
NRPDVKLK------D-S-Y--WPILIEYKGHKDK-LEKLNKDIYKNIKSYA--VNGLLHY
TYQDVIAIGMT--
>WP_143926046.1
GYPDYIIV------Q-E-D--VAIVIECKADTAK-HVSAN---LNQFADYA--VDGLSK-
-ELDVLYIGVS--
>SMC18663.1
GVPEFVC---------E-N--FVLVIENKASLSR-HIKLDKNDKNSVKNYA--VNGIVKN
SYKKVFAVGFS--
>WP_151948979.1
---EASF-------K-P-Y--IPIMIEVKGTQNK-LIKTSLDHFGNIKNYA--VNGIINF
THKEVIAIGIN--
>WP_142681065.1
NYPDIKLK------T-S-K--IPIMIEVKGAKNK-LLKL-KNS-SNIKDYA--LNGILDY
TYDEVIALGIN--
>WP_161022690.1
GVPDLHV---------Y-N--IPVVIEDKLKRSK-LITKNKSDDNSIEYYA--VNGMIAS
EYSEVIAVGVA--
>WP_067143880.1
GKPEFIIP------M-P-H--VVIVVECKANKRF-HQTKD---NSKPSLYA--VDGLAA-
-KYDVIAIAVS--
>TAE20544.1
GYPEFLIK------N-P-N--LLIVIECKADHLK-HASST---GDKYSEYA--VDGLAK-
-GFDVLAIAVS--
>WP_043560250.1
GFPEFIIQ------D-P-N--FLIIFECKASPKR-HVSPN---KDHPKDFA--LDGLSK-
-EFTVLAVAVS--
>WP_157812196.1
GEPDLIYE------N-K-K--ILILIENKDSIGD-HESKK---RNKPKDFA--VDGFLKE
NDWSIIGIAFS--
>WP_057746453.1
GKPDFQI---------Y-D--IPVIFEDKLHVKK-LINETKDDEKSVSSYA--VNGMIAS
GYEEAIFVGVA--
>KDE96557.1
GTPDFHV---------Y-N--IPVIIENKLGVNK-LKTLNKSDNKSISNFA--VNGMIKS
NYKEVIAIGIA--
>WP_122024926.1
NYPDIQLE------N-N-R--IPVMIEAKGGKNK-LEKLDKANYSTINNFA--TNGI---
-------------
>RLA06960.1
GMPEFIIK------E-S-D--LIIVVECKADILK-HESKN---RDQYADYA--VDGLSK-
-ECNVLSLAVS--
>WP_134473401.1
GSPEFIIA------V-P-D--FVLVVECKGDVRK-HESAN---LDKPVEFA--VDGLSA-
-SYHVITVAVS--
>WP_006448441.1
GYPEFLIA------T-P-D--FLIVYECKASLSD-HESKHSIATKRIKRYA--VDGISR-
-SYNVIAVAVS--
>OGH06509.1
GYPEFIIP------V-M-D--LVIIVECKPEIKL-HKSKK---GEETEKYA--VDGLKK-
-DFNVIGIAVS--
>WP_057085776.1
----------------N-F--YPILIEYKGYKDK-LVKLDENNFKNINSFA--VNGLLHH
TYTDIIAIGMT--
>WP_071087791.1
GSPEFIIP------T-P-D--FVILVECKASTKD-HSSGVAIKVRRIQRYA--VDGVAK-
-DINVIAIAVS--
>HCX91896.1
NRPDAKLQ------A-D-Y--YPILIEYKGYKDK-LVKLDAEDYTNINSYA---------
-------------
>WP_080988262.1
AEPEFIIN------D-H-D--TICVIECKKSIKK-HKTDN---LNRPNDYA--VDGLKN-
-YYNVIAVAVS--
>OIO44867.1
GKPEFIIP------D-R-D--FILVIECKADIKK-HQSST---GDQYKDYA--IDGLAK-
-EFNVLSIAVS--
>KIU67371.1
GAPEFIIP------D-P-D--FVIIVECKASNKD-HSSDYKLRSKRIQRFA--ADGLAR-
-DFNVIAIAAS--
>WP_072800225.1
GFPEYVG---------K-D--FLIVIEDKASIQD-HEKRDDDDVKSVKKYA--MNGLIRN
TYKKVFAIGVS--
>WP_074487329.1
GFPEFIIK------T-S-D--LIIVIECKHDISK-HESLH---HDKYDKYA--VDGLSK-
-DFDVIAIAVS--
>AXV46719.1
GYPDFIIP------N-P-D--WVIVIEAKAERRY-HESVD---RTRVADYA--VDGLAK-
-DFNVVAVAVS--
>WP_001129879.1
NRPDAQIQ------L-S-Y--IPVIVEHKGTKNK-LEKLDID---NIQNFA--VNGIMFD
TYKDVIAIGTN--
>QGT49881.1
GIPDRIFE------S-K-N--LLIIVEEKPFVKD-HDNPD------IEKGA--ISGFLNN
NNWKILGIAVS--
>OQX29396.1
GYPEFIIE------D-A-D--FLMTVECKAQTQF-HQSPG---LDKYKDYA--VDGLSK-
-EFDVISLGVS--
>PIN86514.1
GKPEFLIP------D-M-D--YLIIVECKASPIY-HRSKQ---LNNPKEYA--VDGLSE-
-SFNVIAIAVS--
>WP_152067851.1
GYPEYVS---------G-R--FVLVIEDKASQSR-HEKLTDSSTEAVTDYA--VNGIAKK
SFTEVFAVGVS--
>CBK93196.1
GTPDYVIE------E-R-K--IIIVIECKEDVNK-HQTHDDLSAKEVETYC--VNGVNG-
-QYDVISVAAS--
>WP_017391048.1
GYPEFIIQ------D-T-N--FVLVFECKANTKH-HASPN---LDKPKDFA--VDGLAK-
-EYTVIAIAVS--
>TXJ02974.1
GKPDFSI---------Y-K--APVIIENKLGLKK-LIAETKDDEKSVKDYA--VNGMIAS
GYRDVVAIGIA--
>WP_147112183.1
GVPEAILP------D-A-T--PLVVIEAKASEDD-LAQ-----IEA-EGYGAVAAG----
---RPLAVGLA--
>WP_073233314.1
AKPEFIIH------N-A-N--TIIVVECKRSVKQ-HQSDK---LNKPKDFA--VDGLKE-
-RYNVIAIGVS--
>WP_005697579.1
NFPDNKLI------D-R-E--WIFMIEYKGYEDS-LVFLT-GNFKIINNYA--VNGIASN
TYKQVIAIGMT--
>WP_161592649.1
GSPEFIIL------T-P-D--FILIIECKADVKK-HESKN---LNIPKEYA--VDGLAK-
-DYNVIALAVS--
>WP_099314372.1
GIPDFNI---------Y-R--IPVIFENKLNIKK-LIAKTNSDEKSVSNYA--VNGMIAS
SYSEVIAIGIA--
>CCY90345.1
GKPEFIIT------H-N-N--LAIVVECKPKIAN-HSSKKLR-EERDSRYS--VEGLSA-
-NYDVIAIAVS--
>WP_041078317.1
GKPEFIIK------N-P-D--NLIIIECKATTIY-HESKD---RTKYKDYA--VDGLSK-
-DFNITAIAIS--
>OIO03875.1
GYPEFIIK------S-S-V--FIIVIECKADITK-HQSTT---LDKYDEYA--VDGLSK-
-EYDVLAIGAS--
>CNS11616.1
------ME------D-L-S--YPILIEYKVGFNK-MVKLDSNQLNNVKNYA--VNGVRLL
TYTDIIVIGAV--
>PNE27877.1
GRPEFCG---------NGE--FLIVIEDKADADR-HATFDDASTRAVMEYA--VNGLARH
TYKKVFALGIS--
>WP_117671609.1
NYPDIKCE------T-D-R--IPVMIEVKGRKGD-LIKCDKNHYGNIAKYA--VNGILNN
TYKEVVAIGVN--
>WP_065573826.1
GKPEFVV---------G-D--FVIVIEDKPRVEE-LVKLADDTYPARANFA--LNGIASK
TGKKVFAIGVA--
>ATA86073.1
GYPDFFIP------N-S-N--YLIVIECKPKVSK-HRSVE---LNKSKDYA--VDGLSK-
-DFNVVAIAVS--
>PKL72578.1
GFPEFIIK------N-S-D--LLIVVECKFDILK-HQSET---KKEAKDYA--VDGLAK-
-DYDVISIAVS--
>RXJ69388.1
AKPEFVIN------D-T-N--TIIVIECKKNARD-HVSET---FNQPNKYA--VDGLKD-
-DYNVIVIGIS--
>WP_157148161.1
GYPEFIIS------R-P-N--DIIIVECKADVNK-HESSD---RKNPSDYA--VDGLKE-
-EFNVTAIAVS--
>KKR62430.1
GYPDLIYE------N-K-K--LLILVENKDHIKD-HVSKN---EDKPADFA--VDGFTDK
KNWKIIGVAFS--
>WP_008086018.1
GYPDFIIK------H-S-D--FLIVIECKPDIRK-HESVS---KDKYKDYA--VDGLSK-
-EYDVLAIGVS--
>WP_164107412.1
GKPEFIIK------T-K-E--LVIIIECKSLSKF-HISEN---LDSPKEYA--VDGLKD-
-NYNVIALGVS--
>WP_034507514.1
GSPEFLA---------D-G--FVLVVEDKRDTDF-QVSLLDDSLKAVTDYA--VNGIAAN
TFKKVFAIGVS--
>WP_070709990.1
GRPEYIA---------K-D--YLIVIENKYDTNY-HVKKDENNVDNIINYA--VNGLSKH
TYNKIFSIGVS--
>SDE46154.1
GAPEFIIP------T-P-D--FLVIIECKADPKD-HVSSQSVLAKRVQRFA--VDGLAK-
-EFNVIAVAVS--
>WP_034299984.1
GYPDQIYE------D-K-Q--LLILVEDKTNPSD-HESDDDE-DTNPEKYA--VDGFNDN
RNWKIVGIAVS--
>WP_119525681.1
NRPDSKFQ------D-S-Y--YPVVVEYKGHKDK-LIKLDEHS-KNISQYA--VNGILHY
TYTDIIAIGMT--
>WP_102033408.1
GKPEFVF---------D-G--FVVVVEDKKDVQR-TRYLVD-EHPYRADYA--LNGMLAN
GDKGVFAVGVG--
>WP_036438535.1
GYPEFTA-------N-N-D--FVLVIEDKSNLEK-HISLTENDINSTKYYA--VNGIAQN
SFRKVFAIGIS--
>WP_081643477.1
GRPDFIIR------Y-P-E--FVIVVEAKADINK-HISET---KDNYADYA--VDGLAK-
-EFDVLAIGIS--
>WP_118166298.1
GYPEFILP------N-S-S--YIIVVECKAKVSD-HCSAS---LDEPIKYA--VDGLSV-
-DFNVIAIAVS--
>WP_088245176.1
GIPDFTCL------K-Y-D-VVPVLFECKFSANR-MASFDKDDQNAISGYA--LNGILER
EYENCIAVAIA--
>WP_095182451.1
NYPDIQLQ------D-H-R--IPVMIEAKGEKNK-LEKLDKNNYSAITKYA--TNGILQY
SYDEVLIIGVN--
>KKW40066.1
GSPEFIIK------N-P-D--LLIIIECKADVTK-HESKG---RLQYKDYS--VDGLTK-
-EYDVLSIAVS--
>WP_147734739.1
AQPDFIAD------D-K-D--TIFICECKKGANF-HRSAN---LNKPKSYA--LDGLQK-
-YFNVIALAVS--
>WP_132983722.1
GYPEFVA---------N-E--FVIVIEDKRDIDF-HIKMDDKKIKNIKKYA--VNGIIKN
SYKKVFAIGAS--
>WP_079640362.1
GYPEFIVI------D-D-D--VVLIIECKAAKNR-HASKG---LDKPVEFA--VDGLSK-
-EFHVVAVGSS--
>WP_070876168.1
GKPEFVI-------E-S-D--LIVVIEDKKDNHR-LEYIKEDTAGPVSNFA--VNGIIEK
TFKNVLAIGVT--
>CAB0590869.1
GYPEYVA---------K-D--FVIVIEDKSDLDF-HVKLNDDDVKAVRDYA--VNGISTK
SFKKVFAVAVS--
>WP_033503543.1
GRPDVVA---------N-D--FVLVVEDKNTLSK-HQKLTGKSVKAITDYA--VNGIAKH
TFKKVFAVGVS--
>WP_157797851.1
GYPEFILP------D-S-R--YLIVVECKALPSM-HESKN---KDKPKDYA--VDGLSK-
-EFEVIAIASS--
>GFI14901.1
AKPEYVIN------D-I-H--TVIVVECKNTAKK-HCSAN---LNKPSGFA--VDGLKQ-
-EYNVIAIAVS--
>WP_097297428.1
GKPEFIIQ------R-P-D--YIIVVECKASVMK-HESKN---HDKYDEYA--VDGLSK-
-EYDVLAIAVS--
>CDD28458.1
GLPDFIYE------K-K-K--LLILVELKSTIAQ-HEKEA-------------IPQFMPG
TSWNILGIAIS--
>AYC64069.1
GYPEFIIK------N-S-D--LLIIIECKAQITK-HESPN---KDQYSKYA--VDGLSK-
-DFDVLSIAVS--
>EEC8808142.1
GYPEFIIQ------D-T-Q--FIIIFECKSDVRK-HVSSD---RNRPVEFA--VDGLSE-
-KYTVIAVAVS--
>VVH55519.1
GYPDILIK------N-P-D--LLIVVENKAEVKN-HGEN----KNKHSKYA--IDGLSK-
-EYDVLSIAIS--
>WP_029906324.1
GRPDLHI---------Y-K--IPVVFENKLGLKK-LIAKNNEDEKSISNYA--SNGLIAS
GYKEAVAIGVA--
>WP_099487187.1
GAPEFIIP------S-S-D--FLVVVECKADVKD-HASNVEVKAKRTQRYA--VDGLAK-
-DFNVISVAIS--
>TDX48868.1
GFPEFVG---------N-E--FIIVIEDKADLDK-QALYEDEETEAIINYA--ENGIVEK
TFKKVFAFGCS--
>EJB72442.1
NRPDVKLS------T-D-R--VPILIEYKGLKDK-LIKLDKNHYKNIREYA--LNGILHH
TYTECIAIGIT--
>WP_012961170.1
GYPDQIYE------E-E-H--LLILVEDKTLVTA-HQSEPDK-PDNPERYA--VDGFIKN
PAWKIVGIAVS--
>WP_057559351.1
GFPDISTP------K-N-D--FILVCECKADIKF-HQSEN---GDRPVEYA--VDGLSK-
-EYNVVIIGAS--
>WP_107386087.1
GIPDFILY------Y-P-E--IVFIVECKADTKF-HESKN---RDKFSDYA--VDGVSK-
-EFDVISIALS--
>WP_118155350.1
GFPEYLA---------G-D--FVIVIEDKAKVED-QAKYLKDDTSSVTKYA--ENGIIQN
TFKKVIAFGCS--
>TCP15775.1
GFPEYCG---------Q-D--FVLVIEDKADLSK-HIQRNNDETKSVTNFA--VNGLSQN
TYKKIIAIGVS--
>AZC90157.1/572-695
RVLDFVVK------D-G-----WKGVEVTSKTRK--------YIQTTK---EVIRNLIKS
D-----ETSIRI-
>WP_186655666.1/1382-1505
RILDFVVK------D-G-R---WRAIEVTSGTPK--------GVQRAK---ETIRAVVED
------DMSIRI-
>WP_082725273.1/1412-1534
RILDFVVK------D-G-----WKGIEVTSGSVK--------SAQSAK---EAIRDLIES
D-----TISI---
>EAX6604155.1/426-548
RILDFVVK------D-G-----WKGIEVTSKTSK--------VAQSAK---EIIRALIES
D-----DISIRL-
>WP_074797110.1/1224-1344
RRIDIVVS------K-G-N--VMRTVEVTSKNPK--------AEQLNK---ERIRALIRP
------RVSVR--
>MBP3198837.1/330-449
RRIDYVV-------G-K-K--VIESIEVTSETDK--------ALQTAK---ERILELIEG
V-----DVVTRR-
>WP_111877499.1/1465-1584
RNIDYVVK------D-G-K---WRPVEVTSKSDK--------TAQLSK---EAIRNLVPE
------GTSIRV-
>WP_077033342.1/1415-1534
RRPDFHVA------D-G-Q---WHPVEVTSRTPK--------TEQLAK---ERIRSLAPT
------GLSIRV-
>WP_074692348.1/1402-1521
RRIDTVV-------N-G-R---AQTYEVTSPTLK--------QSQIDK---ERIIDLVPN
------GPSKRI-
>NUF09211.1/141-259
RRIDFVVQ------D-G-K---WRPVEVTSRTNK--------GPQIAK---ERIRELIQD
------DVSIGV-
>WP_160947759.1/1487-1604
RRVDFVVP------D-G-K---GTAVEVTSRTDK--------RAQTLK---ERIRSLVER
------NTSIRVE
>QQR75321.1/3443-3559
RRVDFVVD------K-G-N--ARFVVEATSRNGK--------APQLFK---ENIRALVDS
------KTPTV--
>WP_144290513.1/43-159
RRVDFMVS------D-G-K---WHPYEVTSKTPK--------DVQISK---ERIIEIEAE
------GLSIRA-
>HIU66468.1/50-166
RRIDFVV-------D-G-K--VVDSIEVTSKTDK--------TSQIAK---ERIRELIRP
D-----NVCTER-
>WP_121279169.1/1326-1442
RRIDFVVQ------D-G-V---WRPVEITSQTPK--------FDQLSK---ERIRELVPD
------GISIRV-
>WP_130428078.1/1200-1316
RRLDIVV-------K-G-S--VTRAIEVTSMTPK--------ADQLAK---ERIRALKKP
------RVSVR--
>MBM1218333.1/85-201
RRVDFVIS------D-G-S---GTAKEITSLTNK--------RGQLLK---ERIRDLIER
------NISVRV-
>WP_081783981.1/212-327
RRIDTVV-------D-G-K---AQTHEVTSLTKK--------VAQAAK---EMIIELVPT
------GPSIR--
>WP_109726665.1/69-184
RRIDFVV-------D-G-K--VVDSVEVTSMNDK--------RAQMSK---ERIRELAEP
D-----NIHTER-
>WP_080937549.1/216-331
RRVDTAV-------G-G-H---AQTYEVTSMTDK--------DLQLAK---ERILQLVPN
------GVSVKL-
>MBL4940038.1/120-235
RRIDFII-------D-G-E--FVKSVEVTSETPK--------EVQVAK---ERIRNLSEP
K-----EKKT---
>WP_161092111.1/1267-1382
RRVDFVIK------D-G-T---GTAIEVTSRTDK--------TGQLLK---EEIRELIPN
------DVSIRV-
>WP_160474191.1/1463-1578
RRIDTAV-------N-G-R---AQTYEVTSPTSK--------KRQQQK---ENILKLVSN
------GPSIRI-
>KPW90817.1/1284-1399
RRVDFVVK------D-G-S---WSPVEVTSKTDK--------TSQITK---EEIRQLVES
------DISVRV-
>EKS67891.1/206-321
RRVDTAV-------N-G-Q---ANTYEVTSPANK--------LDQLAK---ERIRQLIPS
------GISERI-
>AST07597.1/58-173
RRIDFVV-------N-G-Q--VVDSIEVTSKTPK--------EEQMAK---ERIRDLYRP
S-----EVQTWRL
>ALG48814.1/67-182
RRIDFII-------D-G-K--VVKSIEVTSKTSK--------EVQTAK---ERIRELVEP
K-----NIKTWR-
>WP_192727366.1/115-230
RRVDHVV-------D-G-K--VTRIVETTSPTSK--------TAQRLK---EAIRDLISK
------DISSARV
>WP_047299630.1/395-510
RRVDTVV-------D-G-K---AQTFEVTSPTDK--------TKQIEK---ENIHTLIPN
------GVSVRI-
>WP_055182080.1/43-157
RRIDFVV-------D-G-K--VVDMVEVTSETPK--------RNQLQK---ERIRSIYRP
D-----NVETR--
>WP_162144464.1/92-206
RRLDTVV-------N-G-Q---ATAYEVTSMTDK--------QAQIEK---ERIRALVPV
------GVSVR--
>WP_167081024.1/1302-1416
RRVDFVVK------N-N-K---GTAFEVTSKTNK--------EVQIQK---ENIRNLIEV
------NLSVRL-
>WP_179695370.1/1439-1553
RRIDTAV-------G-G-Q---AKTYEVTSHNDK--------REQIAK---ERIRALVPT
------GISER--
>WP_183524213.1/67-181
RRVDFVV-------D-G-E--VVQSIEVTSETPK--------DAQLAK---ERIRELYRK
D-----EVKTW--
>WP_185222844.1/57-171
RRIDFVV-------D-G-V--VIDSIEVTSETTK--------EAQLAK---ERIREIYES
P-----QIQTWR-
>WP_186944241.1/303-417
RRIDHAV-------N-G-V--VIYLIETTSKTDK--------AAQTEK---ENIRSLIDS
------NVPTIRV
>WP_189396311.1/104-218
RRVDTAV-------N-G-Q---AKAYEVTSLHSK--------VDQIRK---ERIASLVPS
------GVSWR--
>WP_199901435.1/489-603
RKLDFVIA------N-G------HAQEVTSLTSK--------TAQILK---ERIRDLIRD
------GISIRL-
>MBK6496874.1/2005-2119
RRIDHVV-------D-G-K--AIDAVETTSLNNK--------KSQIEK---ERIRELIDS
------NIMTSR-
>MBQ5564139.1/73-187
RRIDFVV-------D-G-K--VVDSIEVTGMNDK--------SKQMEH---ERVKELIK-
------DVNTER-
>KKW08109.1/262-376
RRIDFAV-------N-G-R--VQGLHEVTSQTDK--------ATQTLK---ESIRQLINS
------QTKTNRV
>MAS94488.1/4797-4911
RRVDHAV-------K-E-K--ASQTVETTGTNDK--------TKQLEK---ERIREVVPK
------DVSRKL-
>MBA4078142.1/344-457
RRIDHVV-------N-G-R--ALDSVETTSQTTK--------AAQIAK---ERIRQLIDK
------DVPTIR-
>ANH81768.1/1311-1424
RRIDLVV-------D-G-K--VTKVVEVTSHTDK--------TAQREK---ERIRNLHDS
------GI-----
>MBI4664768.1/767-880
RRVDVAI-------D-A-Q--GRFLVEVTSKTDK--------AAQIAK---ERIRALIDS
------QIPTIRV
>WP_165828501.1/166-279
RRVDFAA-------D-G-H--ALDLIEATSMTRK--------AAQIAK---ERIRQLIDA
------QTPTVR-
>ADY35654.1/1311-1424
RRVDFVV-------N-G-K--VIGVYEVTSSTDK--------SFQALK---ERIKRLYDS
------NIKT---
>RUM60672.1/133-246
RRVDFAV-------G-N-K--LIRLIEVTTKTNK--------KYQILK---EKIRKLIKP
K-----NMKI---
>HGX39444.1/105-218
RRIDWVV-------D-G-A--VLDSVETTSMTNK--------AAQIAK---ERIRQLIDS
------QVPTVR-
>WP_195360781.1/1364-1477
RRVDFVVD------N-G-N--AIKVYEVTSRTNK--------RDQMTK---ERIRLLIDS
------NVPTIRI
>WP_021628358.1/11-123
RRIDIVV-------D-K-K--IVHIEEVTSLKRK--------VEQEEK---TRIRELILP
KRK----------
>NEY90149.1/79-191
RRLDIVV-------D-G-K--VVNPIEVTSMNSK--------RQQLSR---ESIHALVES
------GLISER-
>OGV73566.1/5269-5381
RRIDHVI-------N-G-Q--ARYSVETTSKTPK--------AEQLAK---ERIRALIDS
------NAPTSR-
>MBF1624448.1/323-435
RRLDFVA-------D-G-K--VVGIYEVTSPTNK--------TSQVLK---EEIRALYDS
------DVET---
>MBK8525517.1/850-962
RRLDHVV-------G-G-K--IVDVVETTSLTEK--------DKQIEH---EETRKLIEP
------SISER--
>WP_155419653.1/200-312
RRIDHVV-------N-G-Q--VIDSVETTSNTDK--------RAQLQH---EDTRALLSP
------NVSER--
>WP_155438650.1/314-426
RRIDHVV-------D-G-K--AVKAVETTSMGSK--------KAQAAK---ERIRSLVDE
------NVPTVR-
>WP_118865350.1/1165-1277
RRIDSVV-------N-G-R--VLDAVEVTSMNNK--------TVQLRK---ERIRNLIDS
------GTPTVR-
>WP_171562783.1/142-253
RRLDCVV-------N-G-Q--CGYAAEVTSPTDK--------TQQIRK---ENIRNLIEE
------NTSIRL-
>WP_145466505.1/5289-5400
RRVDHVV-------D-G-R--VTDAVETTSLTKK--------DAQKAK---ERIIEIIP-
------DCEIRL-
>WP_191984708.1/253-364
RRVDHAV---------G-D--RAQTVETTSPTPK--------VRQLAK---ERIRDLCAS
------AVSRR--
>RLB92246.1/507-618
RRIDHVV-------D-K-E--VVETVETTSTKNK--------SNQLAK---ERIRKLIDK
------DIPISR-
>WP_156597345.1/9-119
RRLDIVV-------G-G-K---GTSYEITSQTPK--------LLQLQK---ERILDLIPE
------GLSMRL-
>WP_169703222.1/2-112
RRIDFLI-------D-R-E--IMKSIEVTSEKPK--------EMQLAK---ERIRELIIP
S-----NIKTWR-
>WP_179091281.1/975-1085
RRIDFSVK------D---K--VSNLVEVTSLTDK--------TLQTQK---ERIRALYPQ
------DIVT---
>WP_097554918.1/92-202
RRVDFVVG------S-G-N---GVGIEVTSKTNK--------KSQAAN---EAIRALINS
------KTKTIR-
>WP_121356786.1/2911-3020
RRIDFAV-------N-G-R--VKQLVETTSLTNK--------TAQTAK---ERIRNLYDS
------TIQT---
>MBW2732213.1/29-137
RRFDVVVP------F-G-G--VSQLIEVTGLKDK--------KAQEAK---TRVFALLKR
-------------
>WP_140814195.1/2-106
RRIDFVI-------N---N--FGKCYEVTGPEDK--------TKQMAK---EEIRKLIES
MSM----------
>MBU1279570.1/261-365
RRLDHVVE------D-G-T--VAKTVETTSLTDK--------TAQIAK---ERIRELRD-
-------------
>WP_077435774.1/188-290
RRVDFVVK------D-G-S---WKPVEITSRTDK--------TLQIEK---ERIQA----
-------------
>WP_174816080.1/2-99
RILDFVVK------D-G-----WKGIEVTSKTSK--------IVQSAK---EIIRALIES
D-----DISIRL-
>WP_025073111.1/2-97
RRLDFVV-------D-G-K--VKGVYEVTSPTDK--------TAQLEK---ENIRRLYDS
------DIET---
>MBK6515132.1/389-479
RRIDLAV-------D-Q-S--VLDLIEVTSLTPK--------APQIAK---ERIRE----
-------------
>WP_209439667.1/1-91
RRVGTAV-------N-R-Q---ATTYEVTSLTDK--------YDQQMK---ERILTLVPA
------GLSER--
>WP_192677311.1/12-99
RRVDHAV-------D-G-K---ATTYETTSMGNK--------TAQSAK---ERILQLVPN
------GQSRR--
>WP_186490689.1/2-87
RRVDFVV-------D-G-N--IVDSIEVTSKTDK--------TAQIAK---ERIRE----
-------------
>WP_211709825.1/2-86
RKLDFVIK------K-G------LAQEITSETSK--------RSQLAK---ERIRDLVHD
------GISIRL-
>WP_213881480.1/2-85
RRIDFVIT------D-G-T---GFAKEITSLTDK--------TGQLLK---ERIRERLQS
------DVSVR--
>WP_029446164.1/345-490
NGVDIIA------KN-G-D---IIKGEVKTTQQP-MSK-----AQREENYTDRINKEARN
AQ----DVHVDS-
>WP_157579663.1/8-150
NGVDIIAT-----KT-H-E---VKIIEVKGTQSP-LSR-----DQKAETYSSRINRNAKQ
AH----AVYVDE-
>QPQ35178.1/155-293
HGVDILSK-----YT-G-E---WSAYEIKTTKTR-LSR-----DQKLNKYTDRLNRDARR
IL----AVFVDS-
>WP_116106528.1/1277-1414
HGVDILAS-----ST-G-E---WEAFEVKSTQTS-LSK-----AQRSDSYSNRLGRRAGT
IL----AVFVDS-
>RYH54387.1/212-349
HGIDVVGP-----KT-G-D---VRVLEVKTTQTP-LTG-----AGKSLEFTDRLEKNAEK
LD----EVYVED-
>AGS59321.1/1445-1581
HGLDIVAP------D-G-K---FDIFEVKSSTIS-LSS-----RQADD-FAIVLLNQARY
IY----NVNVGR-
>NJN05095.1/362-498
HGVDLLTP-----VR-N-E---YIIFEVKTSEVS-LPQ---------RSFLERANRAAGD
IL----DVQIPK-
>MRR50338.1/404-538
NGADGVAD------G-S-K--TIYLAEVKSAGSP---------AQRLETWANQIKT----
--IQVGIIKISE-
>WP_133997925.1/352-485
HGVDVIGS-----KT-G-D---VKCIEVKANTSQ-LSA-----DQAKEWYVDRLKKNAKL
AQ----RVDVDR-
>MBL7761830.1/449-582
NGIDLIAE------S-G-N-VKIRYFEVKSSVKK-LSE-----AQKDK-FVSRLKDVASI
CL----DVDVHD-
>WP_020476109.1/149-282
NGIDLVT-------G-G-V---LHFWEVKTSDGG-LKG-----DEKTERFVTRLKYLAEK
IL----LIQYVN-
>WP_157307022.1/1223-1356
NGIDIIAP-----LG-K-K---VYVFEVKANSSR-LSK-----LQKDD-YVDILNERANE
IL----RYEVTK-
>WP_144862597.1/1232-1365
HGVDLFMP-----TT-K-Q---YVVAEIKANSSQ-LSP-----DQRLPTYADRMTRRAEV
AL----RYDVDP-
>EHU3425680.1/1630-1762
NGIDIIAP------Q-G-N---YVYLEVKTSAVS-LSK-----RQENF-FVDILTNQAKI
ML----TVDLKN-
>MBC7380377.1/493-625
HGVDLYAA-----VN-N-R---YIVIEVKSSAVA-PPG---------EAFLDRAAQAARD
IN----VVAIPK-
>WP_082140512.1/1448-1580
HGIDIVGP------D-G-K---FDVFEVKTNITK-LSD-----RQASA-FIDVLSQMAER
IR----SVYVGR-
>WP_175969919.1/3352-3484
HGADGVAS------G-S-K--TIWVAEVKSAGDP---------VTKLDGWVSAIRD----
--IQVGVISIQP-
>WP_206210942.1/63-195
HGCDGCAG------D-T-I--TVVVMDAKSTGDP---------AERLNGWLQNIQKAQAV
QGIKVGIFKVE-P
>WP_133166782.1/259-390
NGVDIIAP-----ET-G-E---VVFGEVKANSAR-LSP-----DQSYPDYVNRLNRDAAS
AI----RYDVDP-
>EJL74242.1/1451-1581
NGIDVVAP-----LT-K-K---VHVFEVKANSSR-LSV-----LQKDD-YINILDEIANI
ID----RYKVNK-
>WP_198666874.1/1353-1483
NGIDLVGH------D-G-K---FDIFEVKTNMSK-LSP-----RQAAA-FVDVLGNMANQ
IK----NVWVKR-
>WP_160619749.1/736-866
HGIDLVGP------D-G-K---FDIFEVKTTRTD-LTA-----RQYNS-FITVLTINPID
IL----NVYVGS-
>WP_196764340.1/661-791
HGVDLVYR------E-T-K--TIYHVEVKTP-NL---------EARFSNWIQQIKR----
------QVEIASL
>NKN02262.1/341-471
NGVDLIGP-----TT-N-K---IIFGEVKSNGA--LSE-----DQSYPAYVDRLDRDARK
AL----RYDVDA-
>WP_050516312.1/253-382
HGVDLIGS-----RT-G-E---VKVWEVKTTDGR-LSE-----AQRSEGFTDRLAKNARK
AQ----GVFIDD-
>CBA26815.1/1392-1520
NGIDLVGH------D-G-K---YDFFEVKTNTTK-LSD-----RQLKD-FITVLGTRVND
ML----DVFVER-
>KZE75791.1/1724-1852
HGTDIIAP-----LT-K-K---VLIFEIKANSSR-LSL-----KQKQD-YIEIFKETVRD
IN----KYKVDN-
>MBI4955278.1/1139-1266
HGVDIVIK-----GT-G-E---VKVVEVKVNGSQ-MSP-----DQKKDWYADRLRRVAAE
LR----AIEVDK-
>WP_147243576.1/351-478
HGVDIIGP-----TN-G-N---VKAIEVKANSSR-LNE-----AQKREWFVDRLERNAIR
AQ----QVPVDR-
>WP_208313700.1/230-356
QGVDLIGS-----QT-G-E---VKAWEVKATETS-LSK-----AQAEEGFTDRLRKAARK
AL----KVFIEN-
>WP_210541599.1/1104-1230
NGPDLIRK------E-T-K--TIEHVEVKSPGKP---------NERFRTWIEKIYQ----
------QVVL---
>WP_211789558.1/83-209
NGIDILAP-----TT-G-K---YDVFEVKSSTVR-LSP-----PQQEN-FIDRLRLLAVT
IQ---------R-
>WP_216736334.1/1266-1392
NGIDIVAP------A-G-R---LTFAEVKATVKK-PSN-----RQEHN-FVLVLREQARS
VL----KVELDR-
>WP_101947800.1/357-483
HGVDLVAVG----DV-A-W---IYFFEVKSSEKK-FSD-----AQRHG-FVSRLQRIAKQ
IK----AVSVHW-
>AKU70114.1/281-406
NGIDVLAP-----ST-G-K---YDAFEVKSSTVN-LSE-----AQMEN-FVTRVNNMTVG
IK---------R-
>WP_025004886.1/181-306
NGIDILAP-----QT-G-K---YDFFEVKSSTVN-LSP-----DQMKE-FVTRLLSVAVD
IS---------R-
>NJM79744.1/347-472
HGVDVIAP-----LT-G-E---VKCIEVKANASK-LSA-----DQKLEKFVSRLKRDAQK
AQ----KVPVDN-
>WP_185846064.1/266-391
HGVDLIGS-----RT-G-E---VKVWEVKTTDGK-LSE-----AQRKARFTDRLSRNALK
AT----QVFIDD-
>WP_126294420.1/363-486
HGTDIIAP-----FT-K-K---VFVFEVKANTAR-LSK-----KQKNN-YIDIFDETVKT
IR----DYSVTH-
>WP_156592970.1/298-421
NGIDLVGP-----ET-G-A---VKIVEVKANSAS-LND-----LQSAPTYTLQVNRTAYE
IS----DYDVDD-
>RYH67220.1/180-303
HGADLVYH------A-T-K--TIYHVEVKTP-KL---------SDRFGGWIEQIFN----
------QVEIVSA
>WP_023134414.1/1-123
NGLDIVAL------D-G-K---YDIFEVKSSKRR-LSE-----RQQKKCFAQVLMKEAQE
IF----NVDMNS-
>WP_081168678.1/1229-1351
NGLDIVAP-----KN-N-K---VYVFEVKANTSR-LSD-----LQKEK-YIDRLTEAARQ
IL----RYKVKK-
>WP_062567557.1/1099-1221
HGADLLGE------K-N-G--VVWLIEVKSPKNL---------EARGKRWIEQLRD----
------PVKVKV-
>KNC65683.1/1072-1194
HGADLLGD------A-N-K--TIWLIEVKSPKNL---------LKRGKDWINQLQS----
------PIKVKV-
>MBO9676255.1/1408-1530
HGIDVVGH------D-G-K---FDIFEVKTNISN-LSD-----RQLRA-FIDILKKESDR
IL----AVFVGR-
>WP_131028292.1/1401-1523
HGIDLVGN------D-G-K---YDIFEVKTNISD-LSA-----RQLDF-FIDILTKEADD
IL----DVFVGR-
>WP_160680798.1/21-142
NGIDIIGP------K-G-Q---LGFFEVKTSTTN-LSS-----RQQNE-FVDVLTKDASQ
TL----DVDIEE-
>WP_029288206.1/2-123
NGVDIVAS-----ET-G-A---MKKIEVKTTQQP-LSK-----PQREEDYTDRLNREAEE
AQ----EVYVDK-
>AEV64459.1/576-697
NGIDIVSP------D-G-R---LAFTEVKTSRTG-LSS-----RQETT-FVDILTQRARQ
ML----RVDLK--
>WP_215058006.1/415-536
HGNDLVGK-----DT-G-K---WEHIEVKGSQVK--PA-----TQTGEGLAGRLQKVARR
IL----DLDID--
>MBL8264211.1/420-541
HGIDVVSP------T-G-K---LQFDEVKTSATQ--AK-----GQHGELFISRLDRVADG
LR----RLLPD--
>KGN75093.1/2-122
NGVDIVAS-----ET-G-D---MVKVEVKTTRQP-MSK-----DQRQENYTDRLNRQAKK
AL----KIYVDK-
>WP_175952275.1/23-142
HGIDLVYQ------Q-T-R--TIYHVEVKTPDDL---------TGRFGNWIQQIGK----
------QVQI---
>WP_132535926.1/1397-1516
HGIDLVGH------D-G-K---FDFFEVKTNTTP-ISA-----RQSSD-FIDILGQEARK
MA----DIFIKN-
>RZL39810.1/1503-1622
NGPDLIRP------A-T-K--TIEHVEVKSPGNP---------TTRFNDWIEKIYD----
------QVSI---
>WP_128635876.1/1807-1926
NGFDLIA------IK-T-Q--LITVVEVKTGTKTWIDK-----KNMAQ-WTQNINKILDD
AKNKVLQINVKK-
>WP_107897905.1/376-495
NGFDFIAQ-----AA-G-----LNVIEVKTSRKR--SK-----SRMPA-WTNNIDTQIRN
AKNKLVQINVDK-
>KAF1026829.1/124-243
NGIDIIAP------Q-G-N---YTYMEVKTSAVP-LTKG----RQDNF-FLDVLANQAKT
MY----A------
>HHH28655.1/84-202
HGIDLVVR------T-G-K---LVFIEVKANTSR-LSK-----AQAKGYFVTRLERRAKA
LF----KVDLDR-
>PZP63143.1/427-545
HGNDLAGP-----KT-E-R---WEVIEVKASVVA--AK-----DQAGQRLIARLERMAER
LI----DLDID--
>MBU1620432.1/1040-1158
NGADLLAL------D-N-K--TIWLVEVKSPSDL---------KRRGTDWIQQLKK----
------PIKVQV-
>WP_104604369.1/422-540
HGIDVVGP-----QT-Q-R---WESFEVKASVQG-IAR-----SQGGEQFVSRLNRTAAR
VL----AVDIE--
>MBN8213919.1/418-535
HGNDLAGP-----ET-G-R---WEVLEVKASVQG-IAR-----KQGGEDIIDRLDKTARR
LL----NLDID--
>WP_215866680.1/246-363
HGVDIIAS-----ST-D-E---VRVIEVKTTTGG-LSE-----YQRKEEYTKRLDKQAED
AQ----KYKV---
>PZO63804.1/469-586
HGIDVISA------Q-G-E---LVFYEVKTTAAH-MR------AQRGEEFIARLERLASR
IQ----AIEVRN-
>MBN8614635.1/513-629
HGIDLITS------S-G-T---LHFWEVKVNTAR-LSP-----DQRSAAFIDRLEQLADS
LL----TVRP---
>AOY68337.1/164-280
HGIDVVGQ------E-G-K---WESFEVKASVQG-TAR-----RQFGEEFIDRLRKTAEK
IL----DVKIE--
>WP_136931734.1/1213-1329
HGIDIVAA------A-G-M---LRFFEVKTTEGG-LAG-----AQKNTQFVSRLVRKALS
LM----Q------
>WP_131528906.1/1406-1522
GGFDLITA------N-G-----IHVIEVKTSHNM-PGK-----SNMPQ-WTNNITKTIRN
AKNKLVQINVNK-
>WP_141481637.1/416-531
HGNDVVAP-----DT-D-K---WEIFEVKASAHD-IAK-----AQGPQPLVQRLELTAER
IR----EVQVD--
>MBR5120046.1/7-121
AEIDII-------AA-N-S--SIAFVEVKTPGNA-VSDKQRLTRQAAKDYLQRMDVNEKT
KV-----------
>WP_062058241.1/1247-1361
GGFDLVTA------N-G-----INIIEVKTSQSK-WSK-----SNMSR-WTNNIRKTIDK
AKNKLLQINIDQ-
>SNS09760.1/490-604
GGFDLVTA------D-G-----INVIEVKTSGNK-WSK-----SNMGG-WTKNIEKIIRK
ANNKLFQINIEK-
>HHH28562.1/3-116
HGIDIVA-------D-G-V---IWVFEVKSSQGS-LTK-----QQRDREFITRLERRAKR
LK----SVEVTH-
>CEE56205.1/175-288
HGIDLVGP------D-G-D---LEFFEIKTSAK--IAP-----AQHGEEFVKRIDLIADG
IR----RINVT--
>MBP9010949.1/2-114
HGVDLIGS------D-G-S---VLVWEVKTTETG-LKG-----DQAKEKFTDRLGRNARM
VQ----RVFVD--
>MBW4614300.1/458-570
QGLDMIYK------K-N-K--LVYVIEVKTDKSQ-LSK-----DQKDK-YIKCIKR----
------MMEVASA
>WP_207259511.1/7-112
NGIDNIRP--------------LTFSEIKTSTRR-MGD------QLRKYFVSRLSQYARS
LL----QVKLRK-
>WP_207259509.1/1-96
NGIDLVGP-----ET-G-A---VKVVEVKANSAS-LNE-----LQSEPKYAIQVNRIADE
LY----DYDVDD-
>TEA42966.1/4-96
----------------------YDIFEVKSSKRK-LSE-----RQQKKCFAQVLTEKAQE
IF----NVDMNH-
>WP_212995105.1/2-92
HGIDLVGK------D-G-K---FDFFEVKTNTTP-LSV-----RQVFK-FIDILGREVKK
MR----NIFIKN-
>MBL3828645.1/108-193
RRPDVVIDPTKPPTQ-D-N--IKQVVEIKFPPDK-MDI-----KQE-RAYI-RIAGLV--
------EL-----
>WP_145873293.1/93-178
RRPDVVIDPAQPPTQ-D-N--IKKIVEIKFPPDK-PNR-----EQT-FAYA-RIADVE--
------VM-----
>WP_080324401.1/115-199
RRPDVVIDPSQPPVQ-S-N--IKAVVEMKF-DDG-FGY-----GQE-ISYR-RIAGYV--
------SLK----
>WP_134256317.1/111-195
RRPDVVINPSEPPVQ-S-N--IKTVVEMKF-EDS-YGD-----RQR-DAYV-RIAGVA--
------TMR----
>WP_026045091.1/116-200
RRPDVVIDPSQPPVQ-S-N--IKSIVEMKF-DDL-PGK-----GQL-EAYV-RIAGVV--
------TMK----
>AIV47030.1/35-118
RRPDVVIDPSQPPEQ-P-N--IRAVIEMKF-EDA-LTR-----GQA-ADYI-KIAGYV--
------PL-----
>WP_072958199.1/87-170
RIPDIVIDLTKAPTQ-D-N--IRQIVEIKFPGDK-WGI-----GQK-KAYE-KIAGVK--
------EL-----
>WP_218147339.1/19-101
RRPDVVVDASKPPTQ-D-N--IKQIVEMKFPPDT-LKA-----EQR-DAYA-KIAGLA--
------TL-----
>WP_216855052.1/70-152
RRPDVVIDPSQPPVQ-S-N--IQTVVEMKFPPDD-MNR-----GQR-ADYI-RIAGFV--
------TM-----
>KWA83980.1/102-184
RRPDVVIDPSKPPTQ-D-N--LKKVVEIKFPPDT-VSS-----RQR-ADYI-DIAGFV--
------TLK----
>CAB3661178.1/104-186
RRPDVVIDPTISPTQ-D-N--IRMVVEIKFPNDD-PGT-----SQM-KAYE-RIAGVV--
------L------
>WP_116423475.1/103-185
RRPDVVIDPKKPPTQ-D-N--IKQVVEMKFPPDP-HNK-----EQA-QDYG-KIAGVI--
------EM-----
>WP_038363300.1/102-184
RRPDVLVNPRGAPTQ-D-N--IKVLVEMKFPPDP-EDP-----EQA-QAYE-RIAGVV--
------IM-----
>WP_219339694.1/105-187
VQPDVVVNPNALPTQ-D-N--IKQIVEIKFPGDT-WGS-----LQR-QRYE-EIAGVV--
------EL-----
>WP_106757971.1/104-185
RRPDVVIDPLKPPTQ-D-N--IKQIVEMKFPPDS-ITP-----RQE-AAYR-RIAGLA--
------V------
>WP_051524073.1/103-184
KRPDVIIDPLKSPVQ-S-N--IKTVVEVKFPNDT-FGK-----DQI-EDYI-EIAGVA--
------V------
>WP_206951970.1/108-189
RRPDVIVAPDQPPVQ-S-N--IKMCVEMKFPPDD-FSR-----EQR-TDYI-RIAGFE--
------Q------
>MBB5018719.1/64-144
RRPDVVIDPTKPPTQ-D-N--IQQVVEMKFPPQE-TDR-----DQK-RKDE-RIAGA---
-------------
>WP_209582338.1/92-172
RRPDVITDPTKPPTQ-E-N--IKQVVEIKFPPDT-LTR-----AQG-DAYI-EIAGLV--
------K------
>WP_105509353.1/107-187
RRPDAVINPALPPTQ-D-N--LRSVVEVKFPPQT-IDK-----EQQ-AADG-RIAGAT--
------VM-----
>VCK54471.1/107-187
RRPDVVIDGSQPPIQ-S-N--IKNIVEIKFPPQT-KDV-----EQD-EDYA-RIAGVV--
------TM-----
>WP_166914011.1/105-185
RRPDVVIDPSSPPTQ-D-N--LKSVVEIKFPPDQ-FDP-----KQQ-EAYE-RIAGFA--
------TM-----
>WP_004532838.1/109-189
RRPDVVIDPSQPPVQ-S-N--IKQIVEMKFPPDD-FSK-----GQR-EAYL-DIAGLA--
------A------
>WP_166913268.1/106-186
RRPDVVINGSLPPTQ-D-N--IKSLVEVKFPPQA-PDL-----GQA-EDYA-TIAGLV--
------VL-----
>WP_024711190.1/101-180
RRPDVVTDPTRPPTQ-D-N--LEDVIEIKFPGDE-MSV-----EQI-RDYT-AIAG----
-------------
>RZA04307.1/114-193
RRPDVVIDPEKPPTQ-D-N--IKQVVEMKFPDDP-FRP-----GQL-EDYG-TIAGMV--
------SL-----
>QDI02765.1/102-181
RRPDIVVDMFGPPVQ-S-N--IQDVIEIKFPGDR-VRE-----GQM-EDYA-LIAG----
-------------
>WP_080757545.1/107-186
RRPDVVIDPAQPPVQ-P-N--IKMVVEYKFPPDD-FTR-----DQR-QDYI-EIAGFM--
------R------
>KQQ39283.1/118-197
RRPDVIIDPTKPPTQ-D-N--IKQVVEMKFPDDD-YVG-----DQR-QDYI-RIAGLV--
------TL-----
>WP_009585216.1/106-185
RRPDVVIDPTKPATQ-D-N--IKNVVEIKFG-DE-FGD-----DQR-DSYE-TIAGVK--
------V------
>WP_067658230.1/108-186
RRPDVVIDPNKPPTQ-D-N--IKQIVEIKFK-DK-ISH-----GQE-TDYP-IIAGVK--
------R------
>WP_112742646.1/126-204
RIPDCIIVSQFIPTQ-E-N--IDTVVEIKFEGDK-LSD-----EQR-EAYE-IIAGFR--
------EL-----
>WP_073580110.1/106-184
RIPDVVVQPGQIPTQ-D-N--IKKVYEIKFPPDD-WGA-----NQE-RDYR-RIAGLV--
------KL-----
>ODN63993.1/45-123
RRPDVVIDPSKPPEQ-S-N--IKTVVEMKFPGDR-YGP-----DQE-DDYI-EIAGFV--
------HL-----
>WP_016541448.1/105-183
KRPDVIIDPSKPPTQ-E-N--IKNVVEIKFGNDV-YGR-----DQE-KSYT-EIAGVK--
-------------
>WP_171260677.1/122-200
RIPDVIVVTKLIPVQ-K-N--ISKVIEIKFGKDK-LSR-----EQR-NDYI-QIAGFK--
------LL-----
>WP_084162358.1/9-86
RRPDVVIDPSQPPVQ-S-N--NKTVVEMKFPPDR-INR-----TQE-LAYI-DIAGFV--
------T------
>WP_192519571.1/125-202
RIPDCIVITKLIPVR-D-N--IATVVEIKFGNDV-LST-----EQI-IAYR-RIAGFK--
------RL-----
>WP_006757119.1/97-174
RRPDVVIDPGKPPTQ-D-N--LSGVVEMKFPPDK-RDI-----EQI-TDYQ-EIAGVT--
------EL-----
>AOI40716.1/92-169
RRPDVVIDPSRPPTQ-D-N--IKNVVEIKFPPQK-RDP-----EQE-EDFR-LIAGLE--
------V------
>EKZ97854.1/47-124
RRPDVVIDPSQPPNQ-S-N--LERVVEMKFFDDG-YGP-----DQE-DDYL-RIAGFV--
------P------
>EEH7386442.1/133-209
RRPDIIIKKDNEQYS-D-N--LQLLLEMKFFEDD-LTW-----GQE-NDYT-QIAT----
-------------
>WP_176058505.1/104-179
RRPDVVVDPSRSPTQ-D-N--LNAVVEMKFSGDT-YSP-----LHQ-MQDR-QIAG----
-------------
>WP_180047804.1/115-190
RRPDLIVTPNGKQRT-D-N--LLRVVEVKFPGDK-LDE-----LQE-SAYI-QIAGFT--
------V------
>PWF40545.1/41-116
RRPDVVIDPTKPPTQ-D-N--IKQVVEIKFDDDD-WGI-----LQA-ESYE-IISG----
-------------
>HAV5944070.1/68-143
RIPDVTIIKRFYPER-N-N--IERLVEIKFGKDE-WAE-----GQY-RAYE-QIAP----
-------------
>WP_203403531.1/111-185
RIPDVVIDPSRPPDT-G-N--IDRVVEIKFMGDS-LSK-----DRE-VDYT-DIAGFA--
------VM-----
>WP_065060880.1/125-199
RRPDVIIRPEGGGHM-D-N--LLRLVEIKFPGDV-LNE-----GQE-RDYL-LIAGMS--
------VL-----
>WP_195774082.1/116-190
RIPDIVIITKFYPFD-S-N--IKNIVEVKFNDDD-WNE-----GQY-KAYN-KIAE----
-------------
>KIA79102.1/116-189
RRPDLIIDKDGVAHG-D-N--LHRVVEVKFPGDS-LSD-----SQA-KAYE-KIAGFT--
------LL-----
>WP_117182655.1/130-203
RRPDVIIDRQGVAHP-N-N--LERVVEVKFPGDV-LGM-----AQR-EAYL-EIAGFS--
------VL-----
>WP_092378883.1/133-206
RRPDVVINPSMPPTQ-D-N--IERIVEMKFVGDV-PDH-----DQT-KAYS-KIVGVD--
------L------
>WP_109728028.1/133-206
RRPDVIISKEGMEHA-D-N--LARLVEVKFPGDT-LFR-----DQY-KDYM-KIVG----
-------------
>WP_120532220.1/221-294
RRPDVVINGSSPPLQ-N-N--IQHVVEMKFPGDT-PTL-----EQR-RAYE-RIAGLT--
------IL-----
>WP_065390188.1/123-196
RRPDIILEEDGSVHP-D-N--LKMLIEVKFPGDE-LSR-----DQE-KDYI-QIAT----
-------------
>WP_198726879.1/127-200
RRPDVIINRQGVVHE-N-N--LERLVEVKFPEDK-LSI-----EQE-RDYI-LIAGFA--
------LL-----
>WP_060074281.1/102-174
RIPDVVVDPAAIPTQ-D-N--LRAVVEMKFDGDT-YST-----LQR-MSDL-RIAG----
-------------
>WP_198661060.1/142-214
RRPDVSVDPDKPLSR-A-N--LKVLVEMKHKGDD-VKK-----NQI-KDYE-KTAGVI--
-------------
>WP_161634070.1/38-110
RRPDVIIDPESPPVQ-T-N--ITRVVEFKFPGDS-FSD-----EQR-ANYQ-RIGG----
-------------
>WP_084390375.1/180-252
RIPDVIKDHEKGYHP-D-N--IDTVIEIKFPGDS-LTE-----DQY-KDYL-SIVGF---
-------------
>WP_180058952.1/119-191
RIPDVTIVTRFEPID-A-N--IENLVEIKFGNDT-WGN-----KQF-EDYN-TIC-----
-------------
>WP_154234757.1/141-213
RIPDVIVCSHFIPAQ-Q-N--IERIVEVKFDGDF-LSK-----YQA-IAYQ-DIAG----
-------------
>ERK11934.1/122-193
RRPDIILKEDGKFHV-D-D--LKMLIEVKFPGDT-LSK-----GQD-KDYT-RIAT----
-------------
>MBD2780849.1/128-199
RRPDIVLNKDGSVHP-D-N--LKVLIEVKFPGDS-LSK-----GQK-RDYP-LIAG----
-------------
>WP_174770003.1/128-199
RRPDVIIDEDGRKQT-P-N--LQRLVEVKFPRDD-WGE-----NQE-RDYL-TVAGMT--
------VL-----
>WP_084321629.1/133-204
RRPDVIINPDGAMHP-D-N--LERVVEVKFPKDF-LSR-----EQR-QDYE-RIAGFA--
------VL-----
>WP_015731102.1/122-193
RRPDIILDPDGKTYR-D-N--LKMLIEVKFPRDT-LSI-----GQR-EDYA-LIAT----
-------------
>WP_152558843.1/27-98
RRPDLVIDSSKPPSQ-D-N--IDQVVEFKFGQDR-RDN-----DQD-EAYK-GIAGYS--
-------------
>WP_056437672.1/127-198
RIPDCIIATRLIPVK-Q-N--IEIVLEIKFAGDN-LKR-----SQK-LAYQ-EIAG----
-------------
>WP_180558254.1/170-240
RAPDVVKNIASTFQQ-G-N--IDDIIEIKFTKDT-LSR-----EQR-DAYR-YIAGLH--
------LL-----
>WP_020846545.1/48-118
RRPDLIIDEDSTEYD-D-N--LKRLVEMKFPKDS-LNK-----DQE-EDYK-YISG----
-------------
>WP_004241478.1/124-194
RRPDIILDQDGKRVT-D-N--LLRLIEVKFPGDR-LSE-----EQA-RDYQ-LIAT----
-------------
>WP_059183831.1/126-196
RRPDVTIDKQGAIHP-D-N--LLRIVEVKFPCDV-LHA-----KQR-SDYI-VIAGFS--
------VL-----
>AWY21214.1/133-203
RRPDLIINAYSHNYA-D-N--IKRVVEMKFPNDS-LSE-----GQE-KDYQ-YIAG----
-------------
>WP_171938904.1/124-194
RIPDVTIITRFIPIK-R-N--IETILEIKFAGDR-LTE-----DQL-NDYP-RIAG----
-------------
>WP_217885890.1/126-195
RRPDVIIDPDGVMHE-N-N--LERVVEVKFPGDD-FHF-----SQR-RDYE-AIAGLS--
------L------
>MBW0412232.1/127-196
RRPDVIIKEEGGRHV-P-N--LLRLVEVKFPGDS-LGE-----AQQ-EAYK-LIAGM---
-------------
>WP_111739196.1/172-241
RIPDVVKNIKAAFEQ-A-N--LDDVIEIKFSGDK-LLE-----TQK-RAYE-RIAGFH--
------LL-----
>WP_056520386.1/126-195
RRPDVIINPDGAPHA-D-N--LLRLVEIKFPGDT-WGV-----GQE-RAYQ-LIAGMS--
------VL-----
>WP_092511335.1/128-196
RRPDIILNKDGSKHP-D-N--LERLIEVKFPGDI-LSE-----AQE-SDYK-KICK----
-------------
>WP_105240751.1/161-229
RIPDVVRDHKAQYSS-P-N--LAGVIEMKFGGDA-LSR-----EQK-KAYE-RIGGFR--
------LL-----
>KOO20226.1/124-192
RRPDIILEQEGPC-T-D-N--LHRLIEVKFPGDR-LSR-----DQE-KDYK-LIST----
-------------
>WP_107858041.1/64-132
RRPDIIIDKTGEVYA-D-N--LSRVVEVKFGGDD-FRK-----GQK-EDYE-KIAGFT--
------VL-----
>WP_095835612.1/171-239
RIPDVVRNRKQAFSQ-P-N--LHTVIEIKFPGDN-LSD-----KQQ-RDYE-YIAGFR--
------LL-----
>WP_181424939.1/98-166
RIPDVLRSFKAQYSQ-N-N--FISVIEMKFPGDV-LSE-----PQR-EAYQ-KIAGFR--
------IL-----
>WP_137928261.1/121-188
RRLDLIINAEGNFHA-A-N--LRRVVELKFPGDD-LHE-----AQE-RAYL-RIAG----
-----------E-
>WP_150953095.1/76-143
RRPDLIIDPDSTSYR-D-N--IKRLVEMKFPKDA-FHR-----GQE-EDYQ-YIAG----
-------------
>MBD2792534.1/172-238
RIPDVVRNIKLAFSQ-E-N--IHTVIEIKFPGDR-LTP-----EQR-VAYV-DIAGFR--
------L------
>WP_130104757.1/120-186
RIPDVIIDKNFSLEQ-S-N--IEMVVEIKFPRDT-LKT-----GQQ-MAYE-RIAGFK--
------LL-----
>WP_142810389.1/127-192
RRPDVIISEQGVAHP-D-N--LLRVVELKFPGDS-FDR-----GQR-DAYM-QIAG----
-------------
>WP_025381541.1/127-192
RRPDIILNPDGKAHG-D-N--LKMLIEMKFLDDD-LSD-----GQR-IDYT-SIAT----
-------------
>WP_089729247.1/234-299
RIPDAVVTPNKALTA-P-N--LKAAVEIKFNYQP-RDQ-----EQL-ADYA-IIAGVI--
------EL-----
>WP_108696212.1/165-229
RIPDVVRNHEPQYSQ-P-N--LASVIERKFGRDS-LSG-----DQK-AAYE-DIAGFR--
------LL-----
>WP_166827518.1/173-237
RIPDVIRDYSALFTP-A-N--IAFVIEMKFGNDQ-LWR-----DQK-DDYI-KIAG----
-------------
>CCG95959.1/85-149
RIPDAVVDPAGLPTQ-D-N--LLGVVEVKFRGDR-WGD-----GQA-EAYR-RIAGLH--
------EL-----
>WP_211276209.1/141-205
KRPDLIIDYTGENYG-D-N--LKRLVEMKYGNDK-LKP-----AQT-KAYR-QIAT----
-------------
>WP_174428562.1/123-187
RRPDIIISDEGQLHP-D-N--LRRVVELKFPRDE-LDD-----AQK-NAYL-RIAG----
-------------
>WP_105637558.1/168-231
RIPDVIRDVQAAFSQ-N-N--IHTVIEIKFPGDR-LSA-----AQQ-RAYM-LIAGFR--
------LL-----
>WP_160473448.1/122-185
RRPDIILDAEGEPHV-D-N--LRRVVEMKFPGDR-LPK-----DQR-DDYV-RIAA----
-------------
>WP_019464795.1/135-198
RRPDIIINPEGGAHA-P-N--LRRLVEVKFPGDV-LNK-----DQE-EAYL-AISG----
-------------
>MBL8410024.1/169-232
RRPDIVINPARPPEE-S-N--VAMIYELKFD-EK-PDE-----EQL-LAYR-KIVN----
-------------
>WP_012746041.1/76-138
RIPDVIRDRAARYAP-A-N--LEFVIEMKFEGDS-MSD-----EQR-ISYL-LIAGLR--
------L------
>WP_198346093.1/25-87
RRPDVVIDPTQPPVQ-S-N--IKKVVEMKFPPDQ-FSK-----TQE-AAYM-DIAGYA--
-------------
>KUY71842.1/109-171
RIPDVVRTWEAQYSQ-P-N--LACVIEMKFPGDT-LRY-----EQQ-EAYR-FIAGFR--
------LL-----
>WP_142929704.1/48-109
RRTDVIMDSDEPPGE-G-N--IDKVIEMKFGSDQ-RDE-----KQD-KAYT-DVAG----
-------------
>WP_175948249.1/125-186
RIPDVIVNRNFDLSQ-P-N--IQYVVEIKFPGDY-WRP-----GQE-RDYI-RIAGVQ--
------EL-----
>WP_117834206.1/222-336
-GIDGIYL-T-P--I-P-D---FVIDETKYGTSM-LSETKTG-PQMGMDWIYRIDTIL--
-------------
>ADU74128.1/301-415
-GIDGIYK-NPS--N-I-K---YVIDESKFNTAQ-LGKTKKGIKQMSDEWLEKQGKIIE-
-------------
>WP_115306407.1/248-359
-GIDGIYS-T-P--P-P-K---FVIDEAKFGTGK-LNKTKDG-PQMSDNWLGRLEKIFQ-
-------------
>WP_215439417.1/276-386
-GIDGIYA-T-P--P-P-K---FVIDEAKFNTAG-LGKTKSG-KQMSDDWISRLQDISRA
-------------
>WP_160556726.1/391-501
-GIDGIYT-T-P--P-P-K---YVIDEAKYGSSK-LNKTSDG-PQMSDDWIGRLEEIREA
L------------
>EGQ8097657.1/290-400
-GIDGIYT-N-P--P-P-P---YVVTETKYRTTM-LSKTKSA-KQMDDGWIPR-------
-------------
>ATA94544.1/30-139
-GIDHIYA-T-P--P-P-K---YVIVESKYGSSD-LSVLSDGTKQMSDTWIGRLKNISEA
-------------
>PPD29133.1/290-398
-GIDGIYA-N-P--P-P-P---YLITETKYRTEL-LSTTKSA-KQMSDRWIDR-------
-------------
>WP_022825205.1/184-291
-GIDGVWG-N-P--P-P-D---YIITEAKYGKSR-LGMTLDG-RQMSDTWIGRLGKIRRA
FFS----------
>WP_188322959.1/290-397
-GLDGIYPGS-G--P-P-P---YVVTETKYKTSA-LSTTKSA-KQMSDDWIPR-------
-------------
>WP_109852726.1/264-370
-GIDGVYA-T-P--P-P-Q---YVIAEAKYNTSK-LGNPADG-PQMSDDWIGRLENIL--
-------------
>MBC8884064.1/59-165
-GIDGIYS-T-P--P-P-K---YVIAEVKYNTAT-LSKTKSGGAQMSERWVHDLRKI---
-------------
>WP_017006403.1/169-274
-GIDGIDG-N-P--P-P-P---YIVTETKYRTNI-LPTTRSA-KQMSDAWIPR-------
-------------
>WP_039087975.1/290-395
-GIDGVYP-K-P--P-P-P---YIITETKFRTDL-LGSTKEG-KQMSDDWINR-------
-------------
>WP_021817704.1/314-419
-GIDGVYT-N-P--P-P-P---YVVTETKFRTRL-LPMTKSG-KQMSDEWVAR-------
-------------
>WP_101810940.1/119-224
-GIDGIYP-N-P--P-P-P---YVVTETKFRTGL-LGNTKSG-RQMSDQWVDR-------
-------------
>WP_211465678.1/289-394
-GLDGVYA-S-P--P-P-P---YIITETKYRTDL-LSTTKSA-TQMSDDWIPR-------
-------------
>WP_185145482.1/416-521
-GIDGVYA-S-P--P-P-K---YVIVEAKYGSSD-LSQTKDG-PQMSKDWIGRLENIR--
-------------
>WP_054599525.1/287-391
-GIDGIYP-K-P--P-P-P---YVVTETKFRTDL-LGKTRDG-RQMSEEWIRR-------
-------------
>WP_209628982.1/503-606
-GIDGIYS-T-P--P-P-S---YVINEAKFGSSQ-LNATETG-PQMSKKWIKRLFG----
-------------
>MBC8081718.1/324-427
-GLDGVWA-T-P--P-P-E---YIVTETKYISNS-KSKIEGKQDQMSDKWIKNLDEIRDA
V------------
>DAU44957.1/202-305
-GIDGVYE-D-G--N-P-Q---YIIGEAKYGSSR-LGNTKDG-KQMSNNWINRLDNIKDE
MI-----------
>SCJ69298.1/60-163
-GIDGVYTFD-G--S-K-E---YVIADAKVNFSK-LNKLADGTNQMSDVWVKRLDNIRDA
Y------------
>WP_185642042.1/376-479
-GIDGIYA-S-P--P-P-K---CVIAEAKYSTSR-LSKTNDG-KQMSEKWIGRLENIQDE
LI-----------
>WP_185501515.1/480-582
-GIDGVYP-D-G--K-P-P---YVIGEAKFGKSR-LGKTKDG-KQMSDGWIDRLAEIR--
-------------
>WP_185495381.1/333-435
-GIDGVYA-S-P--P-P-K---YIIAEAKYGTSR-LNKTNDG-LQMSEEWI-RLENIRDE
ML-----------
>VUP86743.1/444-546
-GIDGVYP-D-P--P-P-D---YVITEAKYNTGR-LGGPRDGTRQMDDEWVKRLDNIREA
MRQ----------
>WP_062648137.1/381-483
-GIDGLYS-N-P--P-P-K---FIIDEAKYGTSE-LSKAKDG-AQMSDPWIGRLEKIERA
-------------
>WP_167333034.1/203-305
-GIDGIYP-N-K--N-P-K---YIIAEAKFGTSK-LNRNQKY-KQMSDDWIKRLKDIAK-
-------------
>WP_185352802.1/359-460
-GIDGVYS-S-P--P-P-K---YVIAEAKYGTSQ-LGKTKSG-KQMSDSWVSRLRLIMLE
-------------
>MBQ8680606.1/108-209
-GIDGVYK-G-G--H-P-P---YIIGEAKYGSGG-LSKLSDT-KQMSKDWISRLGNILRY
LI-----------
>EMR06544.1/68-169
-GIDGVYS-G-P--P-P-K---FIIAEAKYNKAQ-LNKTQDW-RQMDNYWVRRLRSIQKS
MVT----------
>WP_151110384.1/17-118
-RIDGLYN-NTS--V-V-K---YVIDEAKFGTSQ-LGTTKEG-HQMSNDWLGRIS-----
-------------
>WP_121275676.1/1362-1463
-GIDGIYTRN-P--P-P-D---YIITEVKYGTAD-LAKLADGTDQMDDQWVNRLDAIRNA
IDE----------
>WP_211028211.1/68-169
-GIDGLYD-K-P--G-V-D---YLVVEYKFGSSK-QGMTKDG-LQGSDGWLGTNYNII--
-------------
>EDM63311.1/3042-3142
-GLDGVYK-G----T-N-E---YIVGEAKYNTSK-LSTLKDGTKQMSKKWIGRLEEIGNN
Y------------
>WP_077334982.1/291-391
-GIDGIYR-E-P--P-P-P--LYIVTETKYRTSV-LSMTKSG-KQMSNRWVQR-------
-------------
>RSI66827.1/509-609
-GIDGVYP-N-G--H-P-P---YIIAEAKYGSAR-LSKNPEI-KQMSREWIDRLEDIDEA
-------------
>MBK8442223.1/531-631
-GIDGVYS-N-Q--P-P-K---YVIVEVKMNTKK-VDKTASGSSQMTDVWIYNL------
-------------
>WP_158099049.1/75-175
-GIDAVYP-A-G--K-P-P---YIIVDAKYNTAQ-LAETKGG-KQMSKDWIARLDSIREA
MLD----------
>WP_077157388.1/324-424
-GIDGVYPGE-P--P-P-P---YVITETKYRTKD-FPTTKSS-KQMSENWVDR-------
-------------
>WP_018425075.1/319-419
-GIDGVYPGE-P--P-P-P---YVVTETKFRTND-LPTTRSA-RQMSDDWIPR-------
-------------
>WP_100295274.1/288-388
-GIDGVYN-A-P--P-P-P---YVVTETKYRTKL-LSMTKSG-KQMGDLWIKR-------
-------------
>WP_112316792.1/48-148
-KIDAVYP-G-P--P-P-R---HILSDAKALSSR-QSMTSKGVLQMSQRWIARLGNMNDG
-------------
>WP_086688278.1/1578-1677
-GIDGVYT-N-P--P-P-K---WVVGEAKYDTAG-YGQTQSG-KQMSEPWAARLDHIR--
-------------
>WP_082334915.1/60-159
-GIDGVYE-G-G--E-P-E---YIIVDSKYGSAQ-LSETADG-KQMSDKWINRLDNIRME
K------------
>WP_165443459.1/594-693
-GIDGVYE-G-R--R-P-P---YVIVESKYGTSQ-LSRLADHTRQMSDKWIDRLENIRNA
-------------
>WP_150523614.1/326-425
-GIDGIYP-K-P--P-P-D---YFVTDAKTGKSG-LNTTTNG-KQLSDKWIHHLQEMDD-
-------------
>WP_079396888.1/485-584
-GIDGIYE-S-GV-G-S-K---VIIDEAKFNKSK-LNNTADG-KQMSYEWINRIHE----
-------------
>MBL8562621.1/429-527
-GLDAVYP-N-P--P-P-D---YFVADAKYGSSG-LGRLVDGTQQMSPRWIGRLLRVI--
-------------
>WP_115956468.1/156-254
-GIDGAY-------G-G-V---YRETDAKYDQAK-LKTNKGGNRELDVKWTDHIDNMR--
-------------
>ATD09371.1/304-402
-GIDGIYP-N-P--P-P-D---YVITEAKYNTSP-LGMTKDG-RQMGDDWIARLEKILDA
L------------
>GGG36255.1/586-684
-GIDGIFP-Q----T-G-E---FLIVESKYNTST-LGNTIDG-KQMSDSWIGRLIQ----
-------------
>NBK15801.1/157-255
-GIDGVYP-D-G--D-P-P---YLIVDAKYDKAK-LKEIGDG-RQMSQKWIARLDDIRM-
-------------
>MBR5313983.1/221-319
-GIDHVF-------D-G-V---YYICDSKCGPAH-LAMTATG-PQLSDTWIARLDSIREM
I------------
>WP_216552158.1/168-266
-GIDGVYN-N-PV-Q-P-K---YVVAEAKYGSSQ-LGNTKSG-RQMSDAWIKNLDKI---
-------------
>WP_157492005.1/556-654
-GIDGIFT-T----N-G-Q---FLIVESKYTSSL-LGDTSDG-IQMSQPWISRITN----
-------------
>WP_052495543.1/20-117
-GIDGIYE-A-D--G-P-S---VVINEAKYGSST-LNKTSDG-KQMNRDWINRIIE----
-------------
>WP_052081883.1/443-540
-GIDGVFP-G-P--P-P-T---YVVVDAKYGKAK-LGTLSDGTRQMSDPWIDRLEDIL--
-------------
>WP_098049180.1/95-192
-GIDGLYA---S--K-I-K---YVIDEAKFGSSQ-LGKTKDG-RQMSNDWLGSETGI---
-------------
>EFC67648.1/14-111
-GFDGAY-------N-G-E---YIVDDAKPWKKG-PEKTKDG-KQLSQKWVRHLEQ----
-------------
>AHD15352.1/284-381
-GLDGVYA-H-P--P-P-P---FIITETKYRTGS-LPVTKSA-RQMSDAWIPR-------
-------------
>MBK8927227.1/1087-1184
-GIDGVF-------D-G-Q---YYIVEAKYTGST-LKMTNDG-KQMSTTWIGRLSNIID-
-------------
>MBT4013811.1/55-152
-GIDGMYR-IGQ--V-T-D---MIVSEAKYGSSR-LAMTKDG-IQMGGKWTNRIKSIQ--
-------------
>NLZ45235.1/61-158
-GIDGVYP-N-G--K-P-P---YIIAEAKYGTST-LGNTLDG-KQMSNSWINRLENI---
-------------
>KZD39322.1/115-212
-GIDGVYQ-G-P--P-P-K---YIIGEAKYGGAK-LSKTKDG-RQMSDTWVGRLEKI---
-------------
>WP_157053021.1/151-248
-GIDGVYL-H-P--K-P-D---YAIVEAKYNTAK-LGETNDG-KQMSDRWIARLKD----
-------------
>WP_073175727.1/130-227
-GIDGVFP-G-P--P-P-K---YVVIDAKYGDAE-LAKLTDGTRQMSDKWIDRLDNIEN-
-------------
>WP_153217256.1/377-474
-GLDSVYP-N-P--P-P-G---YFVTDAKYGKAG-LGTLKDGTKQMSPSWIKRISTI---
-------------
>MBL0020106.1/655-752
-GIDHVYE-G-P--P-P-L---TLVVESKFGTSK-LSKLADGTRQMSDVWIARLRAILN-
-------------
>WP_162148679.1/1078-1174
-GIDGVYA-D-G--E-P-K---YIIGEAKYGSST-LGNTKDG-KQMSSNWIKRLVDII--
-------------
>MBL7778069.1/111-207
-GIDHVFT-N-P--P-P-K---YFVVESKYRTNR-LDKLVDGTIQMSWDWIDR-------
-------------
>WP_016399930.1/1289-1385
-GIDGIYP-EKR--P-P-D---FVIIEAKYGKSR-LGKPKDG-KQMSDDWVDRLDNV---
-------------
>MBR5635544.1/524-620
-GIDGLYN-NPS--N-I-K---YVIDESKFGQGK-LSKTRDG-LQMSDSWLGDVSG----
-------------
>WP_052732858.1/215-311
-GIDGVWA-T-P--P-P-E---YIITETKYGKPK-LTKA---TKQMTNEWIGRLTRIT--
-------------
>GAA68446.1/90-186
-GIDGIYI-G-P--P-P-R---TAITEAKYNKAR-LGMTGDG-KQMSDDWVDRLQKILK-
-------------
>WP_026982765.1/1341-1436
-GIDGVF-------N-G-Q---YFIVESKYSGTK-LKNTLGG-PQMSDGWIGRLLNI---
-------------
>WP_135433161.1/465-560
-GLDGVWA-T-P--P-P-E---YIVTETKFDTAK-LSK-----GQMSDNWIKNLNKIRDA
MD-----------
>WP_162098303.1/44-139
-GIDGLYV-NPS--K-I-K---YIIDEAKFGSAR-LGKTKDG-KQMSDGWLGEKTN----
-------------
>WP_202058553.1/390-485
-GIDGVYP-D-G--H-P-P---YIIGEAKFGTST-LDKLKNGTKQMSDGWIDRLIK----
-------------
>WP_075698271.1/359-454
-GIDGIYP-R-H--P-P-D---YFVTDAKALGAE-LKK-----GQLTDEWIDHLKTMED-
-------------
>MBD5095235.1/90-185
-GIDGVYK-N-G--K-P-K---YMIVDAKYGAGQ-LSKTHDG-KQMSDMWINRLDQIRL-
-------------
>MBN8640460.1/1288-1383
-GLDGVW-------D-G-K---IYITDTKYNTAK-LTK-----LQKSNKWMEQIDKLKE-
-------------
>WP_060089036.1/1422-1517
-GIDGIYP-R-P--P-A-N---YIITEVKFEGAP-LKKNADHTNQMDDAWVKRLTK----
-------------
>WP_076484773.1/315-410
-RIDAIYP-G-P--P-P-R---YIVSDAKALGAK-QGTTKDDVLQMSKQWIERLGKL---
-------------
>WP_120200231.1/527-621
-GIDHIID------A-D-E---YFLIETKYNTAT-LGSTVNG-QQMSEEWIHHLDE----
-------------
>WP_183389130.1/201-295
-GIDGLYP-HRR--P-P-D---FVVTEAKFGRGR-LGKLADGTKQMDNFWVERLAD----
-------------
>WP_108115960.1/138-232
-GIDHVFP-E----T-G-Q---YLIVESKYTGSS-LSTLADGTRQMSDDWIGRLFN----
-------------
>WP_074885920.1/426-520
-GIDGVYP-A-P--P-P-D---YVITEVKYGSSK-LSKLADGTNQMDDAWVKRLDSIRDA
-------------
>WP_096780834.1/299-393
-GIDGIYP-N-P--P-P-D---YVITEAKYNKAR-MCKTADG-RQMCDDWVDRLEEV---
-------------
>ALE58068.1/319-412
-GIDGVYN-E-P--P-P-P---YVITETKFRTSQ-LPMTKSG-KQMSSEWIDR-------
-------------
>EAA3799403.1/5-97
-GIDGVYP-S-P--P-P-D---YVIMEAKYNTAG-LDKLKDGTRQMSDKWIDHLPNI---
-------------
>WP_162583693.1/282-374
-GIDDLYT-S-A--N-A-D---YVIVEYKFGTST-LGKTADG-LQMSDGWVGRLIQ----
-------------
>AOE06509.1/51-143
-GIDHIFE---I--S-G-Q---YVIVETKWRNTP-ISTTLTG-RQVSDSWIGRLLN----
-------------
>WP_088840646.1/1-93
-GIDGVYA-S-P--P-P-K---YIIAEAKFNTSQ-LKQTQDG-LQTSESWIGRLEKIKDE
LL-----------
>WP_004186691.1/632-724
-GIDGVYP-N-G--H-P-P---YIISEAKYNTAK-LGKTADG-RQMSERWINRLKK----
-------------
>CRL41113.1/699-791
-GIDGLYL-NQS--N-V-E---YIIDEAKFGKAQ-LGKTDDG-KQMSDDWLGS-------
-------------
>WP_155719740.1/125-216
-GIDGIYQ-T-P--P-P-S---YVINETKWGSSD-INQTKSG-PQMSKDWVDR-------
-------------
>WP_110056412.1/156-247
-GIDGAY-------N-G-T---TRVTDGKYGTAR-IADTQNG-RELSRRWVNHLDN----
-------------
>MBK7795482.1/502-592
-GIDGVF-------N-G-H---YYIVEAKYKGTT-LNYAADG-KQMSDPWIGRLRI----
-------------
>SFU55440.1/159-249
-GIDDVLK-NLS--K-I-R---YVFNEAKYGKSH-LGMTKSG-KQMSESWL---------
-------------
>WP_139115344.1/127-216
-GIDDLYD-R-P--D-V-D---FVVIEYKYGKSK-LENTKDL-MQMSDTWLGTGFN----
-------------
>WP_089080743.1/161-250
-GIDGAY-------G-G-T---YRVDDAKYNTAS-LQNTTNG-RELSKNWVDHIDK----
-------------
>MBP6411739.1/47-136
-GIDGVF-------G-N-E---YFIVESKYSGTT-LSNTADG-KQMSDPWIGRLRN----
-------------
>WP_147561249.1/244-333
-GIDGIF-------D-G-K---FIIVDSKYRTSE-LQDTKYG-KQMSKDWINNLAK----
-------------
>WP_074414018.1/55-143
-GIDGVYK-G----T-D-T---YVVAEAKYNKAQ-LSILSDGTKQMSDEWIPRLFK----
-------------
>WP_010178989.1/592-680
-GIDAVF----R--N-G-K---YFIVESKFSKTA-NRKTGLP-KQMSDDWIQYE------
-------------
>WP_157779776.1/2-90
-GLDSVYP-N-P--P-P-D---YFVTDAKCGTAG-LGKLKDLTVQMSPAWIPRVKDILNS
-------------
>WP_051604925.1/408-496
-GIDGVYP-E-G--K-P-P---YVIAEAKFSSTR-LSKLRDGTRQMSEKWIKK-------
-------------
>WP_103648535.1/75-162
-GIDGLYK-DGN--I-K-Q---ILICESKYNTSQ-LGETNNG-TQMSKEWIAKLDA----
-------------
>WP_081774549.1/1-88
-GIDGIYS-T-S--P-P-K---YVIDEAKYNSSK-LNQTKSG-PQMSDDWIKRIKKIIKA
-------------
>GGX75974.1/400-487
-GIDGIFA-N-P--P-P-T---YIIIEAKYHKSS-YGSIKDGIKQMSDKWISKAYQ----
-------------
>WP_050753523.1/2216-2303
-GIDGLYK-NGN--V-K-E---LIVNETKFNSKR-LNKTSMG-PQMSNRWVGNTDK----
-------------
>CRM87896.1/185-270
-GIDDLYD-K-P--G-V-D---YLIVEYKFGSSK-LKPTRDG-LQMSDDWLGTNYN----
-------------
>WP_050774846.1/1-86
-GIDGIYT-T-P--P-P-S---YVIDEANYGTSQ-LGSTKSG-KQMSDSWVDRLESIQKA
M------------
>WP_164234252.1/695-780
-GIDGVYA-D-G--T-N-E---YAVIEAKYNTAR-LGNTEDG-RQMSDLWINRIDG----
-------------
>WP_007640094.1/29-114
-GIDGAYP-N-P--P-P-D---YVITEDKYNTEK-LENTADR-KQMSDGWIERLEK----
-------------
>MBK8748622.1/905-990
-GLDGIY----K--N-G-E---YFVVEGKYTGSS-LNTTGLP-RQMSDDWISW-------
-------------
>MBS5732702.1/206-290
-GIDGVYK-D-PG-D-P-K---FIIAEAKYGSSQ-LGNTKSG-PQMGDKWINN-------
-------------
>WP_040279289.1/55-139
-GIDHIFP-Q----T-G-E---FVIIDSKFNNST-LGNLADGTPQMSSGWIGR-------
-------------
>WP_090531678.1/161-245
-GIDGAY-------D-N-G---YKITDGKYNTAS-IQNTTTG-RELSERWTNHIDN----
-------------
>HBL52896.1/15-99
-GIDGLYR-S----D-G-E---VMISESKTGNSS-LNRTQNGNQQMSMGWISNLK-----
-------------
>WP_185181258.1/3301-3385
-GIDALYN-K-N--D-I-D---YVIVEYKYDKSR-LSKTADG-PQMSDSWLGTGNDITKA
W------------
>WP_068529321.1/845-928
-GFDGLYK-DGK--V-A-D---IIINESKFGSSK-LGKTKMG-KQMSNKWIGNLKK----
-------------
>WP_004098413.1/14-97
-GFDGVYP-DGK--V-Q-D---LIINESKFGTSQ-LGTTKGGAKQMDPNWIMNIEK----
-------------
>WP_019039697.1/15-97
-GIDHIFP-V----T-G-K---YVIVESKFHGTG-LTTLPNGIRQMSDEWI---------
-------------
>GGD25732.1/83-165
-GIDGIYR------N-G-D---VLIVESKYNSSR-LGWASDGNRQMDDGWLGHYNN----
-------------
>WP_156176307.1/6-88
-GLDGVWA-T-P--P-P-E---YLITETKFTTAS-LSK-----NQMSDIWVRRLSRVRRA
ML-----------
>WP_185181914.1/2407-2489
-GIDDLYN-K-P--G-I-D---YVIVEYKFGSSA-LKKTADG-LQMSDSWLGT-------
-------------
>BCZ45190.1/362-444
-GIDGVYV-NGN--I-N-D---VVIGEAKFGNSR-LGNTSMG-KQMSDDWIANIGK----
-------------
>WP_209947372.1/2-83
-GIDGVYD-G-N--P-P-S---YVVADAKYGSAG-LGTLSDGTKQMSPAWGGRLED----
-------------
>WP_196159917.1/536-617
-GVDGLYG-R-P--P-P-K---YIVMEAKYHKSS-YGWTKDG-KQMSDKWIKKI------
-------------
>MBF1297926.1/3-83
-GIDGIYP-N-P--P-P-P---YVVTETKFRTGL-LGNTKDG-RQMSNRWINR-------
-------------
>EFB37096.1/11-91
-GIDGIYK-NPS--N-I-K---YVIDEAKFGKAG-LAKTRDG-KQMSDSWLGVRSGIL--
-------------
>WP_185532396.1/7-87
-GIDGVYA-S-P--P-P-K---YIIAEAKYGTSR-LNKTNDG-LQMSDDWIGRLENIQKE
M------------
>WP_201782459.1/552-632
-GIDDLYS-R-P--D-V-D---YVIVEYKYGSSQ-LGKTADG-LQMSDTWLGTGYN----
-------------
>WP_174170872.1/2-81
-GIDGIYP-N-P--P-P-D---YAFTEAKYNKSK-LGKTKTG-KQLSDQWLERLRKILE-
-------------
>WP_182760641.1/104-183
-GIDGIF-------D-G-K---YFIVESKFGCSN-LNTCRDDTRQMSRSWIDRLQK----
-------------
>WP_024609554.1/1-80
-GIDGIYP-N-P--P-P-Y---FAVTEAKYNKAR-LGKTSDG-KQMNDKWIDRLEKI---
-------------
>WP_121567343.1/68-147
-GIDGLYK-NDS--P-V-D---MIVSESKYGTSK-LGNTSHG-KQMSPTWINNISN----
-------------
>MBG9866779.1/3-81
-GIDGLYA-NQS--N-I-K---YVIDEAKFGSSQ-LGKTKDG-RQMSNDWLGAKTR----
-------------
>WP_026913571.1/13-91
-GIGHIFP-N----T-Q-K---YAIVETKYNGTN-MITLTNGTRQMSDEWI---------
-------------
>QIM73574.1/1629-1705
-GIDDLYN-R-P--D-V-D---FVVVEYKFGTSK-LGHTADG-IQMSDDWLGSN------
-------------
>WP_139824803.1/593-669
-GIDAIY--S-P--D-G-H---FVIVEAKFGTAG-LKGGADG-RQMSEPWLG--------
-------------
>WP_154689303.1/515-590
-GIDAIYP-T----T-G-K---YAIVESKWGKNG-LSMTQDG-RQMSDSWL---------
-------------
>OTZ99639.1/2-77
-GIDAVYS-S-P--P-P-K---YVIAEAKYNTSK-LGKTNDG-KQMSEDWIGRLDSIVEE
ML-----------
>WP_061423235.1/2-76
-GIDGVYP-N-G--H-P-P---YIISEAKFNSPT-LGKTRDG-RQMNNRWINRLDEIRKS
L------------
>WP_041734397.1/3-77
-GIDGIYK-NPS--N-I-K---YVINESRFNASQ-LCKTKKGIKQMSDEWLEKQGRII--
-------------
>AZA55625.1/14-88
-GIDGVYA-S-P--P-P-K---YVIVEAKYGSSD-LSQTKDG-PQMSKDWIGRLENIR--
-------------
>WP_185366508.1/1-74
-GIDGVYS-S-P--P-P-K---YVIAEAKYGTSQ-LDKTKDG-KQMSDTWTG--------
-------------
>OUQ76597.1/2-74
-GIDAVYP-A-G--K-P-P---YIIVDAKYNTAQ-LAETKGG-KQMSKDWIARLDSIREA
MLD----------
>WP_219348764.1/1-72
-GIDGIYT-N-P--P-P-P---YVVTETKYRTTM-LTTTKSA-KQMSDRWIDR-------
-------------
>WP_212573068.1/2-73
-GIDGVYP-D-G--H-P-P---YIISEAKYNTAT-LSKTTDGSQQMNRRWINRLEKIKS-
-------------
>WP_147674791.1/353-424
-GIDDLYN-R-P--D-V-D---YVIVEYKFGSSK-LGTSADG-PQMSDGWIGRLLNIAD-
-------------
>WP_158961585.1/10-81
-GIDAVYS-S-P--S-P-K---YIIAEVKMNTKK-LNKTSSGGSQMQDAWIANLEG----
-------------
>WP_084848963.1/13-84
-GIDGIYQ-T-P--P-P-S---YVINETKWGSSE-INQTRTG-PQMSRKWINRLND----
-------------
>OPA01480.1/12-81
-GIDGVYQ-G-P--P-P-K---YIIGEAKYGGAK-LSKTKDG-RQMSDTWIGRLEKI---
-------------
>WP_200877673.1/104-173
-GIDDLYN-K-P--G-V-D---YVVVEYKFGSSK-LGNPADG-LQMSDDWIGTGKS----
-------------
>OBU63688.1/4-72
-GIDGVYP-D-P--P-P-D---YVITEAKYNTGR-LGGPRDGTRQMDSEWIERLDSMRDA
MNQ----------
>EAJ3178015.1/2-69
-GIDGIYP-N-K--N-P-K---YIIAEAKFGTSK-LDRK---TKQMSDEWLNRLGIIKEL
-------------
>MBD9191144.1/1-68
-GIDGVYL-D-G--H-P-P---YIIGEAKYGSSR-LAILADGTPQMSDKW----------
-------------
>MBF1112305.1/2-68
-GLDDVYP-N-G--H-P-P---YIISEAKYNTAK-LGKTKDG-KQMNKRWINRLKKI---
-------------
>WP_047977308.1/5-71
-GIDGIYT-T-P--P-P-K---FVIDEAKYGSSK-LSKLKDGTRQMSDNWIDRLNH----
-------------
>PFQ43871.1/4-68
-GIDGLYA-NAS--K-I-K---YVIDEAKFGSSQ-LGKTKDG-RQMSNDWLGSETG----
-------------
>WP_111705921.1/3-66
-GIDGVYP-N-G--H-P-P---YIIAEAKYGSAR-LSKNPEI-KQMSREWIDRLKD----
-------------
>PAX99895.1/3-66
-GIDGIYP-N-P--P-P-D---FVITEAKYNKAR-LGKTRDG-KQMNNRWVKRLEKI---
-------------
>WP_185181253.1/17-79
-GIDALYN-K-N--G-I-D---YVIVEYKYDKSR-LSKTADG-PQMSDSWLG--------
-------------
>WP_058486838.1/3-65
-GIDGIYS-N-PS-D-K-K---YIISEARYWRGY-LKKTKDG-LQMSDNWISRILK----
-------------
>OSI17402.1/1-62
---DGVYP-K-P--P-P-P---YVVTETKFRTDL-LGKTRDG-KQMSEEWIRR-------
-------------
>AAVE_0499
RRVDFVVS------D-G-K---GTAIEVTSKTNK--------DAQQLK---ERIRALVER
------NTSVRVE
>IDRD
HGLDIVAP------D-G-K---FDIFEVKSSTIS-LSS-----RQADD-FAIVLLNQARY
IY----NVNVGR-
>PONE_PAAR
GGIDGIYT-N-P--P-P-P---YVVTETKYRTTM-LSTTKST-KQMSDGWIPR-------
-------------
>NUC3
RRMDIIQR------D-G-K--PRRLIDVKFPTDR-LTP-----DRA-RDYR-KMAKYD--
------TFNVKK-
>NUC1
RVPDAVINPIPDLTA-P-N--LKAVVEIKFD-QA-WDQ-----FKI-MD-----------
-------------
>NUC2
VIWDLVVNSALSARW-K-N--IEQIIEIKFDGDT-LTK-----NQQ-EALKTKMSKVR--
------IIDENK-
>NUC4
RRMDVIQR------D-G-K--PRRLIDVKFPTDR-LDS-----KRF-NDYN-KMAEYE--
------TFEASK-
>PA0822
RRPDVIINPNRPPTQ-D-N--IKQVVEMKFPPDP-HNR-----EQL-EDYA-AIAGIV--
------EMKPSD-
>BCE1019
TTPDFIYEKD----N-D-S--VYVLVETKAE---NMRLEDQI-DQK-KFFDHHIE-----
-------------
>HP_1472
NRPDVKLN------T-D-R--VPILIEYKGLKDK-LIKLDKNHYKNIREYA--LNG----
-------------
>KIAA_1018_EUK
GLPDLVVS------E-N-T---YKLVEVKGPSDR-LSQ-----KQQIW---DELQK----
------DVEVCHV
>KIAA_1018_PROK
GMPDLVVK------D-K-V---VRFVEVKGPGDR-LSE-----TQKVW---DVLLR----
------QVHVGLV
>PLU1493
RRPDIILDEDGSVHP-D-N--LKMLIEVKFPGDK-LSE-----DQE-KDYI-RIATFG--
------VMRVDD-
>PMGM
GYPDMSLA------C-G-I---YMRIELKEPNGKAPTK-----EQIAW---RRLRE----
------YVVLAYG
>T1P21
GVSDFVIG-----VN-S-R---YAAIELKRVASP-VSD-----KQREF---QKVRE----
------FSAVAYG
>4QBN_B_B
GAPDLLVP------R-G-V---IWFVEVKKDENT-PDP-----HQLRE---ERFRK----
------NVFVVGS
