# Supplementary material for: Antibacterial T6SS effectors with a VRR-Nuc domain are structure-specific nucleases
Source: eLife. 2022 Oct 13;11:e82437. doi: 10.7554/eLife.82437 (PMC9635880; doi:10.7554/eLife.82437)
Supplement: Figure 3—source data 1. [file elife-82437-fig3-data1.zip › Figure 3- source data 1/aln_data/Source_data_figure_3A_and_C_Bce1019.aln]

>WP_070570990.1/925-994
SGQTTSPDFMYVIKRK-N-GRKSVNFVAETKGMDE-DSQLRGTEVKAI-TSASKFFEQLRN-N------DVDVYFTSVLN
>NFO48606.1/919-982
--GKYNPDWAILIEKD---GEEKLYFVVETKGTDQ-IALLKDAEKAKI-RCGKKHFEALNT----------DVGVAQASS
>WP_066402566.1/917-980
--GTYNPDWAVLIEID---NSEKLYFVVESKGADL-GLDLRTAENAKI-KCGKKHFEAIKS----------DIKLIQSSS
>WP_000506574.1/882-950
NGQTYSPDFAYVIKGK-D-KSTRLHIVIESKNK-N-EEYLSDNEKYKI-KLANRFFETIND-L------DINVVFETQMK
>HBV42347.1/853-913
TGGTTSPDFVYAIKNN---KQVQVGLIVEAKSD-----NLREKEISAI-NAQEKYFKQFD-----------KIKWKKVTS
>WP_051940429.1/880-941
VGGSTSPDFVYAVGKG-D-E-ISLHLVVEVKSD-----NKRDSDKIAV-AAQQKLFAEIGK----------NIRWCEVKT
>WP_075659839.1/905-974
TGGTTSPDFMYVINSE-K-GDYEINFIVETKDMDD-DKGLRRGEEYRI-KSAEKFFQTLKE-E------GLNVVFKKQLK
>WP_043063608.1/910-979
FGGTTSPDFMYVITNT-T-GEQTINLVIESKDIEK-EADLRGTENAKI-NASEKFFKALQE-E------GINVEYKRQMK
>TAN11493.1/285-346
VGGTTSPDFVYAIKKP-N-ESLQLHLIVETKND-----NMRDSDKIAI-KSQEKAFEKIQ-----------NIQWRMSAK
>NCU30675.1/866-931
TGGTTSPDFVYAFREGTS-DAIKIHALIEAKGK-D-GTALTSEEKVAL-DAQAKISSMLK-----------NVDIKMVTK
>NCU29283.1/893-954
TSGTTTPDFIFAIEKE-S-GIIEVNLLIETKAG-----DIRMSEERAI-KAQERLFANID-----------SVRWRKVVK
>WP_162481756.1/936-998
TGGTTTPDFVYVIRRKGE-KDISLHLVVETKAQ-----DLRGAEQNAV-AAQSKLFSNIP-----------GVKWDLASY
>KAA6206246.1/104-164
TGGSTTPDFIYVIEKG-E-A-AHLVLLLETKAE-----YRRDNENYAI-AAQQQFFKERF-----------EMQWELVTD
>WP_006499780.1/919-981
DNGTTTPDFIFKIDQD-D-G-QTVYAVIETKAA-----NMRLGDEEIR-VIQQKYFDQLRE-S--------GVYYRMATS
>VEC93613.1/909-973
TGGSTTPDFVYRIERQ-D-A-DSVYLLVETKAE-----NMRVGDQVIL-DAQRKFFDMLRR-Q------NINVEFAEATS
>WP_157328318.1/904-966
TGGTTTPDFIYVLENG-D-D-SSIYLLVEGKAD-----NMREGDRQII-QNQEKFFEQLDK-F--------HIEYQVATD
>WP_123171957.1/908-969
TGGTTTPDLIYVIEKE-S-D-SVVYLIVETKAE-----NMRIEDQNIL-QIQQKFFDMLDE----------NVEYTEAIS
>WP_010826064.1/886-950
MGGTTTPDFVYIVERE-D-E-SHVYLLVETKAEGS---GKRLSDEQIV-AIQERFFGALKQ-Y--------DVEYQEATA
>EAC1099199.1/65-129
TGGSTTPDFVYRIERQ-D-A-DSVYLLVETKAE-----NMRVGDQVIL-DAQRKFFDMLRR-Q------NINVEFAEATS
>WP_094753873.1/888-950
MGGTTSPDFVFVIEGT-Q-N-KIIYLFVETKAD-----NMRDTDKLAI-DIQEYFFNSLGN-Q--------NIVYQVATD
>WP_158172922.1/913-975
TGGTTTPDFIYMIETD-E-Q-DAKYLIVETKAE-----NMRLGDKSIG-EIQKKFFNTLDN-L--------NIKYQLATS
>WP_133441742.1/895-956
DGGTTTPDFVYFIKTK-H---TKCYLLVETKAP-----NMRKRDKDII-LIQKKFLNKFKR-Y--------HIYYKMATN
>WP_081716726.1/26-87
NHGTTTPDFIFMINRH-G---EKPYLIVETKAE-----NMRIGDQQIQ-KIQKKYFDKLTN-S--------GIYYQFTTN
>WP_009166477.1/912-973
NHGTTTPDFIFMINRH-G---EKSYLIVETKAE-----NMRIGDQQIQ-KIQKKYFDKLTN-S--------GIYYQFTTN
>WP_129873796.1/901-959
TGGTTTPDFVYSVDGD-------LYLLVETKSD-----NKRDTDNQVV-DVQKIFFDQNMQ-D--------EVIYKEAHK
>AJI63219.1/46-115
--KAYNPDFAYLVDRG-E-NQKQLFLVVETKGYKN-NSDIPQAEKTKI-DYAKKFFEGLQK-QLP----DVEIRFKTRVN
>WP_034971543.1/870-942
--KEYEPDFAYLIEND-S-GK-KIFFICETKGYDF-YDKVSKDERQKI-DYAKVFFKALDK-YIKTKGVNADIRFETRIN
>WP_023929929.1/887-957
--KHYEPDFAYLLQDE-N-GQ-KIFFICETKGYDD-ERQIPEIERKKI-DYAKRFFQSLQE-SLKDE--KIKVLYSTRIN
>WP_027305339.1/886-955
--KNYEPDFAYLLENE-Q-GK-KMFFICETKGYEK-ESDMRTQEAFKI-QYAKKFFEALQE-HLKD---KVRIVYSSRLS
>WP_071563616.1/871-939
--KSYSPDFAYLIEKQ-D-GK-QLFLVVETKGYKY-HSDIADEEQQKI-EYAKVFFNALQQ-EMP----EIEIKYRTRIN
>BAV59360.1/876-944
--KNYNPDFAYLIEKP-Q-GK-KLFLIVETKGYYS-QEDIPPAEKQKI-KYAEKFFKKLQE-LCP----NVEITYKKRLN
>WP_034557273.1/884-954
--KNYEPDFAYFLKDK-N-GK-SIFFVCETKGYDN-ESKIPQDEIKKI-DYASSFFTQLNA-HLKDE--NIKVIFNKRIN
>EAJ1706235.1/874-944
--KHYEPDFAYFLEDS-N-GK-KIFFVCESKGYDD-ENEIPKNEMQKI-KYAEKFFTQLSQ-KLEND--NIQIIFKKRIN
>EAJ2001666.1/45-115
--KNYEPDFAYFLEDQ-K-GK-KIFFVCESKGYDK-ESDIALNERKKI-DYARVFFQKLDE-NLKNE--NIKIIFNTRIN
>STQ86822.1/533-603
--KEYQPDFAYFLEDS-Q-GK-RIFFICESKGYND-KSEIPPDEAKKI-EYAKVFFASLSK-ALKSE--NIRIEFKTRIN
>WP_112059772.1/417-485
--KSYEPDFAYLIKVA-D-NK-TIFFICETKGYDD-LREIPLQEQVKI-DYAEKFFICLNK-MLP----DIEVVYKTRIN
>WP_095269471.1/878-946
--KNYEPDFAYLIEDK-N-GS-KIFFVCETKGYDS-IRGISDDEVKKI-DYAKRFFEGLDR-RLP----NIKVIFQTRIN
>WP_066339197.1/750-819
--KNYEPDFAYLIKQG-E-NQ-SIFLICETKGYES-EEKIPQQERHKI-QYAKKFFEKLQE-HLGD---KIIINFQTRIN
>WP_011867706.1/921-992
FGGTTSPDFMYLLEHD---GKQSLNFVIETKDVDS-EKSLRAEEKRKI-EAAKRFFEALSE-NDGI---DTDVVFTSQLN
>OQC00246.1/903-972
TGGTYSPDFMYVVKRL-S-GEKELNLIVETKDVEN-KSSLRGDEAAKI-ECAKVFFENLSL-D------GYKVYFRDQLN
>AXV46554.1/919-989
FGGTTSPDFMYVLAKP-N-GALSINLIVESKSVMSIEEETSKAEQRRI-AAAEKFFAQMKE-A------GADIVFKSQAR
>WP_160651745.1/904-970
FGGTTSPDFIYMLESE-D---SRTNIVIESKDVEN-SSSIRDIEKKKI-TASKKYFNLFSD-D------N-EMHFSEQYN
>HCN53468.1/920-989
ASSNYSPDFMYVIKKS-D-GSKELNIVIETKAYDK-ESHISPDEDTKI-SCAEEFFKAMTA-N------GYTVHFRKQIN
>WP_072744826.1/907-976
YGGTTSPDFMYVLKKK-D-GDYVVNFIVETKDIHK-KSSLRDDENMRI-ESARIFFKAMQE-D------GLNVSFEKQMK
>CDB16268.1/907-977
WGGTYSPDFMYLIKKN-D-ESIQLNFIVETKDVKS-ESTLRKEETDRI-ECAKVFFKKLNQIE------GLKVRFDKQLK
>OMC86853.1/916-985
FGGTTSPDFMYVLTDE-S-GNQSMNLIIESKGVGK-EAELRQVEDFKI-EASKKFFNTLKA-D------GVNVTYKRQLS
>KEQ45869.1/746-815
FGGTTSPDFMYVLQKE-D-KELEINLIIETKDVDS-VTSIRGEEKLRI-ESARKFFELLKE-E------GLNVKFEQQIK
>WP_107389452.1/914-983
FGGTVSPDFMYVLEDN-E-EEYRVGFIVETKDVKN-REGLRGEEKNRI-RSAQSFFETMKA-E------GMNVEFKAQLQ
>CAB0673172.1/907-976
FGGTTSPDFMYVLKGA-D-GKMSLNFVIETKDVNS-QSDLRESEKLRF-KAARKFFESISD-E------NINVQFAPQLK
>CCY46986.1/895-964
DGASYSPDFMYVVKRD-N-DIKEINLVIETKDYKT-EEDIPSDQKYKI-KCAERFFEQLKE-D------GYDVKFRVQIN
>PWM92086.1/896-965
ADSSYSPDFMYVVKKS-N-GDHELNIVVETKSVEN-ETELRGNEKIKI-SCAERFFEQLKL-D------GYSVHFRKQLN
>WP_098863833.1/908-977
DGSTYSPDFMYVVKDK-E-GRPNLNVVIESKGVNK-KQDIRGIEQDKI-DSAYKLFDIIKR-E------GLEVNYRKQTN
>WP_000693733.1/886-949
LNQTYSPDFGYVVE--------KVLLVVETKGVEH-ESELREEERRKI-SIAKKFFEALKK-Q------GVNIEYKTKMN
>SFN07954.1/28-96
DGSNYSPDFMYLVNDS-E-NNTELH-LVESKGIKQ-SNLLREIESDKI-TAAEKVYNLFEC-E------GIKVKYVKQLD
>HHG83949.1/46-110
GGKSYSPDFAYVLNYE-D-KSKKLYFVVETKNT-N-EESLRDEEKQKI-RHAEKFFG-----D------TIKIKFRKQFS
>WP_009750784.1/899-964
GGKTYSPDFAYIVQYK-N-QSQQLHFVIESKNVPN-DNALREEEKLKI-RHAVAFFK-----G------KVNIHFKTQFS
>WP_023275542.1/889-958
IGGSYSPDFLYIVKHS-S-GKYTINLIIETKDVKY-ESELRDIEKMKI-RSADKFFKELAQ-N------NIKIHFTKQMK
>WP_077454744.1/884-940
VGGTTTPDFVYATKND-------MYLFVEGKST-----STRGIEDIAV-NAQRNMFEKLK-----------NVSWAKVTT
>WP_014573498.1/878-934
TGGTTTPDFVFAADNG-------LYILVEAKSN-----DLRDAEVVSV-NAQGDFFGLDS-----------KIIWKKVTK
>WP_112058692.1/903-970
GGISYTPDFAYVLKCE-N-GE-QIYCIIESKGK-D-LRDLSKVENLKI-SRAEQFLEKSGI-F------GAKIQFRAQFE
>CDE83583.1/883-952
NGGTYSPDFMYLVDKK-D-GSSELNLIIESKDVES-ERDLRGQEKYKI-ECAKKLFEQLNK-E------GINIKFRKQLS
>WP_120947764.1/865-926
GGGTYSPDFAYVLKEG-S------SLVVEVKGK-Q-ERDLMADETQKI-AHAKEFFKTLSG-G--------TITFVLQDQ
>WP_104713461.1/644-710
GGFSYSPDFMYVIEDK-E-NKKELHCIIESKGKKD-KHALSREEERKINQYAPKFFESLK-----------NVSFKTQFE
>WP_013388505.1/898-962
AGGTYSPDFAYVVRYK-D-GKETLNLVVESKGK-D-EIGLSTEEKMKI-KCVEKLFA-----G------NLNIKFKPQFK
>WP_002062167.1/909-976
GGGSYSPDFAYIVEYE-S-GKKTLNLLIETKDK-A-NYTLSEEEQRKI-KHAELLFQNVR--D------DVDVVFKTQFE
>RLA75808.1/893-960
GGGTYSPDFAYVIEDK-D-NNKSLNLVVETKGK-D-EVALATSERKKI-DHAKVLFKNFG--E------GIDVIFKPQFE
>WP_103642521.1/841-906
GGGTYSPDFAYIINKK-D-GKSRLNFIIETKNK-P-KSELALSEKQKI-KHAQELFSC----S------GFDVKFETQFE
>PKO44194.1/883-952
GGGTYSPDFAYVIKGA-D-GHTVLNLVVESKNK-T-ETTLMMSESQKI-KHAEVFFNQLSEME------NIKITFKKQLQ
>WP_148331189.1/538-605
GGGTYSPDFAYIVKTK-T-GE-ILNFVIEAKGVDG-SDNLRKGEERKI-KHAERLFAQISK-E-------VKVVFKTQFE
>ECD7859258.1/46-113
GGYTYSPDFAYVVKTA-E-GD-YLNFIIETKNVDS-KDSLRLEEKKKI-EHAQALFNQISQ-S-------VKVEFKTQFA
>WP_014391578.1/890-957
GGETYSPDFAYIVKTD-Q-GE-ILNLVVESKGVEG-QQDLRTDEQRKI-QHAEHWFQSLSG-Q-------LKVKFETQFK
>PID51548.1/338-405
GGGTYSPDFAYIIKKA-S-GE-VLNLVVESKGVDS-SEILRKEETKKI-QHAEQLFKQFGD-S-------LNIKFVSQFN
>WP_138221969.1/890-957
GGYSYSPDFAYVVKTD-S-GD-YLNFIIETKNVDG-KDNLRKEEERKI-EHAKELFHQISK-D-------IKVEFKTQYA
>WP_077558162.1/897-964
GGGTYSPDFAYIIKTK-Q-GE-ILNFVIETKNVSS-SETLRRSEQQKI-RHAESLFAEISK-E-------IKVVFKTQFE
>WP_119534189.1/892-959
GGGTYSPDFAYVVKTS-S-GD-ILNFIIETKGVSD-DGSLRVEEKKKI-EHAERLFEKVST-E-------TKVIFTTQFQ
>WP_127213176.1/20-87
GGGTYSPDFAYIVKTK-S-GE-ILNFVIEAKGTDG-AEDLRKSEERKI-KHAEKLFAEISK-E-------IKVVFKTQFD
>WP_100307712.1/889-956
GGATYSPDFAYVVKTA-K-GD-LLNFVLETKNVVD-EKALRLEENKKI-RHAQQLFEAIGH-E-------VKVVFQTQFE
>OUX83954.1/919-986
GGGTYSPDFAYVIEYD-D-GQKQLNLIIETKDK-E-KRALFNDEKQKI-KHAQKLFISLK--Q------GFEVRFETQFN
>RRS29878.1/885-952
GGGTYSPDFAYVIKSK-D-GKKKLHLIVETKDK-G-ERDLFDDEKQKI-KHAQKLFEHLS--D------EVKIEFKKQLR
>WP_115006711.1/891-960
GGETYSPDFAYIVKTA-K-GD-VLNLVLESKGVKD-KDELRQRENHKI-RHAERWFNAMNE-QG-----AMSVRFVTQFE
>STZ03813.1/50-110
GGATYSPDFAYIPTEP-K--------ICYNTPMAY-SDDFRQQVLRQL-NCGKTYRQLAEE-Y--------NISTRTILN
>WP_003795028.1/886-955
GGGTYSPDFAYFVKTD-T-GE-TLNLVLESKKVED-SDDLRQEENQKI-EHAQKMFDALGR-QS-----GVKILFSKQFE
>WP_039161780.1/889-956
GGGTYSPDFAYIVKTS-K-GD-ILNLVLETKNVTD-TDSLRREEAQKI-KHAEKMFATIGE-H-------TKVIFKTQFE
>WP_025235186.1/888-957
GGGTYSPDFAYVLHHK-D-GTQTLNLVVETKDA-Y-EFDLRTDEKEKI-KYAQILFDKLSA-DT-----GIKVEFKTQFK
>WP_007474457.1/892-957
GGKSYSPDFAYVLKDK-NDKVKKIYFVIETKDK-E-EAGLSDEEKLKI-QMAEKFFN-----E------KIKIIFKKQLK
>KIM12349.1/889-956
GGGSYSPDFAYVLKDT-Q-GKQSLNLIVETKNK-D-KRALDSDEKQKI-AHAQELFKSLK--G------DIEVKFQTQFK
>WP_106871853.1/877-942
GGKSYSPDFAYVLTFE-N-GKKQLNFIVETKNVLD-EDALRKEEIQKI-KHAEVFFN-----G------DIKIKFRTQFS
