# Supplementary material for: Antibacterial T6SS effectors with a VRR-Nuc domain are structure-specific nucleases
Source: eLife. 2022 Oct 13;11:e82437. doi: 10.7554/eLife.82437 (PMC9635880; doi:10.7554/eLife.82437)
Supplement: Figure 3—source data 1. [file elife-82437-fig3-data1.zip › Figure 3- source data 1/aln_data/Source_data_figure_3A_and_C_HP1472.aln]

>PIV91315.1/58-143
--GGSGGG-APEFI------ISSP-S------SP---D--------FLVIIECKADT--------KNHISPS--A-AG-L----GNGS---------------------IAVED----GDLKI-K-R-TQRYA-------VDGVLHYAQA---LSR---------------------------EFNIIAIGVS
>WP_153073568.1/48-137
--GGSGKN-YPDIK------YLLT-S---DN-SR---R--------IPVMIEVKGKK--------GDLIKVN--E-KG-E----ID-----------------------NLKKN----SDSNF-Q-N-IAKYA-------VNGAVHYASA---ILNYAE-----------------S------YKEVLAVGVN
>WP_064626328.1/54-130
-VNKTNFG-KPDFS------LTK----------Y---K--------IPVVMENKLGS--------KKLLSQT--K-EG------IK----------------------------------FDD-K-S-VANFA-------VNGALYYATG---MIASG------------------Q------YHEAIAIGIA
>WP_113878576.1/49-117
--LTGKPG-YPEFI------ITWD-L------DP---N--------FVILIECKAQT--------KFHESA--------------------------------------------------NC-D-N-PKDFA-------VDGVLHYAKY---LSK---------------------------DFSVLAIAAS
>WP_063149758.1/55-123
--GGKGMG-APEFI------VSSF-S------AP---D--------FLIIFECKALT--------KQHESP--------------------------------------------------MR-N-R-PVEFA-------VDGVLHYAKA---LSK---------------------------SFNVIAVAAS
>PWJ61804.1/49-119
-GKGKAAG-YPEFI------ITAP-G------TP---D--------MVVLIECKADV--------KQLDAKD--P-----------------------------------------------------VKAFDDSD--LIIQRVMVDARD---------------------------C-----VSEVDRMVPA
>WP_026659555.1/59-127
--VSTGKA-KPEFI------ITFN-K------DK---N--------TILVVECKPKA--------RLHSSA--------------------------------------------------DF-N-M-PKKFA-------VDGALFYAKH---LKD---------------------------DYNVIAVAVS
>WP_089972098.1/51-118
---GPGKG-APEHI------ITID-G------YP---N--------FIIITECKADI--------KYHESN--------------------------------------------------SL-D-I-PKDYA-------VDGVIHYMKY---LSK---------------------------DFNVVGIAAS
>WP_147410609.1/54-121
--MGKDKG-YPDFI------VFLR--------QY---D--------IVIIIECKADR--------RKHYSQ--------------------------------------------------NL-D-K-AKEYA-------VDGAIWYSQF---FSV---------------------------RYNTIAIGVS
>WP_047115285.1/46-115
---GFGIG-KPEFI------VHGF-K------FPFN-N--------LVIVIECKADI--------KKHKSV--------------------------------------------------YG-D-K-YSEYA-------VDGVKLYASY---LNK---------------------------EFDVLAIAVS
>WP_082239169.1/48-136
--GGSGGN-RPDVK------LLIQ-D---KE-LN---Y--------YPVLIEYKGGK--------DQLVKIN--S-DG-F----VD-----------------------NQTSK----NEPNF-K-N-IKNYA-------VNGAIHYANA---ILHHT------------------G------YTDVIAIGMT
>WP_044284539.1/45-121
--ETGYHG-RPDYV------AVV----------D---D--------FLIVIENKARI--------DKHIKRD--D-RN-L----IA----------------------------------SDT-N-S-ITKYA-------VNGALYYGKH---LAEKT------------------S------YKKIIAIGVS
>EDZ2724145.1/4-71
---GKGKG-YPEFI------ISFV-N------DP---S--------KIIIIECKADI--------RHHQSK--------------------------------------------------FG-K-Q-YSKYA-------VDGVLLYASF---LKD---------------------------SFNVIAIAVS
>WP_139553566.1/47-136
--GGNGGN-RPDAK------ALIT-DP--IS-LK---K--------YVILFEFKGYI--------NKLIKLN--K-DG-E----ID-----------------------NVKSN----GEANY-T-N-IRDYA-------VNGAIHYANA---ILHYT------------------S------YEDIFAIGVV
>EEU2031177.1/101-189
--GGVGGN-RPDVK------LLLK-D---KY-GK---Q--------YPVLIEYKGYK--------DKLIKLG--G-NG-I----IE-----------------------NKDSR----KEWNF-K-N-INGYA-------VNGAVHYANA---LLQFT------------------S------YPDIIAVGMT
>OQY01576.1/42-120
--GTGKAG-FPEFV------AKS----------K---D--------FIIVIEDKADT--------EKQANYQ--D-NE-KS--ILS----------------------------------SDT-K-S-IIDYA-------ENGALHYANE---IIKKT------------------S------FKKVFAFGCS
>WP_118910639.1/43-119
--GTNKVG-KPEFT------FVS----------N---G--------YPVIIEDKPTL--------EKARLVD--N-NN-Q----LI----------------------------------FTY-E-A-TVEFA-------DNGAVWYAQH---IVKDS------------------T------FHEAFAIGAS
>WP_116693213.1/55-123
--GTGQKG-FPEYL------IYDE--------KE---K--------IVIVIENKKDL--------NRHFYEN-------------------------------------------------AD-E-K-VSEYA-------VNGALWYASF---LKE---------------------------EFNVIAIGIS
>TXG95018.1/49-117
--AKGNAG-YPEFI------ISNR-K------DT---A--------FLIVFECKPDV--------KKHESP--------------------------------------------------AR-D-K-PIEYA-------VDGALHYAKH---LAK---------------------------HYTVLAVAVS
>WP_119854145.1/48-129
---GTGFA-RPDNK------VMRRIN------GK---N--------ILILLEYKGHI--------DRHVMLD--K-DD-K----VDV---------------------------------VKK-T-A-IKDYA-------VNGAVFYSQA---IIDHTR-----------------N------YDEIIAIGIS
>HCS87694.1/43-132
--GGTGAN-YPDIK------CLIE-T---PD-LR---H--------IPVMIEVKGTR--------GALQRLD--A-QG-N----IE-----------------------NTKKD----STAHY-Q-N-IAKYA-------VNGAVHYADA---ILRNAD-----------------S------YREVVAIGVN
>WP_101140993.1/42-120
--LTGKRG-APEFI------LFS----------N---G--------FLILVEDKKDI--------HKIEFKS--D-ND-E----LV----------------------------------LDD-PTI-LRDYA-------TNGAVHYAKH---IINNT------------------ST-----IKECFTIGAA
>WP_093583567.1/49-117
--GKGGVG-YPEFI------ITAP-G------TP---D--------IVVIVECKAEV--------SKHESK--------------------------------------------------DR-D-K-PANYA-------VDGVLHYARH---LSP---------------------------NYTVIAIAVS
>GAQ49361.1/57-123
--EKGKSW-KPDFH------LET----------F---D--------IPVLIENKLGI--------SKLSATN--G-DK------IK----------------------------------NDI-K-S-VKNFA-------VNGAIHYAQC---AIMSK------------------K------I---------
>WP_088582419.1/45-116
--ATGKPG-FPEFI------VSFP-G------KP---A--------ALIVVECKRDK--------AHHASI--------------------------------------------------SR-D-R-PKGYA-------VDGVLHYIRHAKAVDP---------------------------NLSIVGIAVS
>WP_022866313.1/42-119
--GTGKLG-SPEFI------AQV----------K---D--------FVLIIEDKRDT--------NFHIKWN--EDQS-T----LD----------------------------------RSV-D-A-TVNYA-------VNGAVHYGEH---VAKHT------------------P------FKKIFAVGVS
>TSA57634.1/40-107
---GTGIG-RPEFL------IHLT-A------TS---N--------FLIVIECKADI--------QKHESD--------------------------------------------------SL-D-N-YQDYA-------VDGVLLYASF---LSK---------------------------EFDVLAIAVS
>RIM74627.1/42-99
--LSGNAG-KPEFL------FFS----------N---K--------FLIVVEDKKDI--------HKHEAKS--D-ND-E----II----------------------------------LDS-PEI-LKDYA-------VNGAVH-----------------------------------------------
>WP_136545362.1/42-130
--GGTGGN-RPDAK------LLLQ-D---KT-LA---K--------YPILIEYKGHK--------DKLEKLN--S-DG-Q----ID-----------------------NTSTK----GEILY-S-H-IKEFA-------VNGAVHYANA---ILHYT------------------G------YSEIIAIGMT
>WP_117834823.1/66-154
--GGSGGN-VPDLK------CFID-----YH-GR---K--------IPVMIEAKGYK--------SFLEKLN--D-MG-E----VD-----------------------NYTKK----GLPNH-Q-N-INKYA-------VNGAIHYATA---IINGTE-----------------S------YKEVIAIGIT
>WP_095233730.1/46-123
--KEGNIG-KPEFL------FFS----------K---E--------FLVVIEDKADT--------SKSVSYD--E-NG-D----ID----------------------------------LTR-P-I-IADYA-------LNGAVHYARH---IVNNS------------------LS-----VEKTFAIGAS
>WP_094023907.1/43-119
--GKGGVG-KPEFV------FVV----------K---D--------FLIIVEDKLSN--------DKIACFN--D-EQ-E----LD----------------------------------MST-K-A-KVDYA-------LNGAVHYAKH---IAENS------------------S------FKRVFAIGIT
>WP_098592479.1/29-104
--GGSGAG-KPEFV------FLS----------N---D--------ILVVIEDKLSA--------DKLVSKL--D-DE-T----LN----------------------------------MN----D-IADFA-------VNGAVHYGMH---IVSKT------------------AS-----FKEVIAIGVT
>WP_014660370.1/51-138
-ESKASFG-RPDFS------LEI----------Y---HAKGDKENIIPIVIENKLYS--------KFLKSLNSKD-ST------IK----------------------------------SDE-K-S-IKDYA-------VNGALYYAKS---ILRDKD-----------------K------YKECIAIGVA
>WP_012504184.1/48-115
---GDGKG-YPDFI------ISFV-N------QQ---D--------KLILIECKAST--------TKHESL--------------------------------------------------DK-K-Q-YKDYA-------FDGVLLYANY---CKK---------------------------DFDVTAIVIS
>WP_002927814.1/50-127
--LKGKQG-IPDFN------FQS----------G---R--------FHILIENKKDF--------SKLETFD--E-NG-N----LL----------------------------------MDV-H-S-IKEYA-------VNGAVHYAKW---IVEHS------------------SI-----YDKIFALGIV
>CCY29856.1/60-140
-QTMRTKG-TPDFI------ITLD--------DS---D--------IILVIECKGSV--------EEHTRYN--D-VK-------------------------------KYIGY----GYGSS-N-E-TEKYA-------IDGALWYASF---LKS---------------------------DYDVVSVGIS
>WP_085286161.1/49-117
--GGTGQG-YPEVI------IQHK-D------FP---D--------TLIVVEAKAET--------KHHESK--------------------------------------------------EL-N-R-YADYA-------VDGALLYGSY---LSK---------------------------EYDVICIGVS
>PWB41497.1/45-118
---KDGAG-KPEHI------IRLN-G------DA---A--------DILVTECKHDK--------ACHASA----------------------------------------PGL----NEDSN-F-K-PTKYA-------EDGVLHYMKG---LRK---------------------------EFNVIGLAVS
>WP_130996327.1/80-147
---GSGKG-YPEFI------ITSK-S------EP---D--------FVCVIECKADV--------KKHMSP--------------------------------------------------AL-N-R-YADFA-------VDGAKLYADY---LSK---------------------------EMDVLFIGVS
>PCK32359.1/0-64
------MG-APEFI------ISTT-E------TP---D--------FLVVFECKANI--------KDHASK--------------------------------------------------DL-N-R-PVDYA-------VDGVLHYARK---LSK---------------------------SYNVIAVAVS
>KAF0590362.1/50-126
--LKNQDG-IPDFS------VTK----------FT--N--------IPVLIENKLHT--------KFLQKLN--G-NE------ID----------------------------------FSA-K-S-IQKYA-------VNGALHYARC---VIASK------------------K------YKEAIAVGIA
>WP_073390247.1/43-118
--GTGNAG-YPEYI------GIV----------R---D--------YLIVIEDKADM--------NNHVKMN----GT-V----ID----------------------------------LEI-P-A-VRDYA-------MNGALFYAQH---LIKNT------------------S------YRKVLAFGVS
>WP_156628094.1/60-145
--GKGGPG-LCEFI------ISNS-D------DP---D--------ILVIIECKADA--------KDHASPI--V-VD-F----LAGN---------------------PPAET----PEATT-K-R-IQRFA-------ADGVLHYARC---LSK---------------------------EFIVIAVAVS
>WP_009057195.1/50-138
--GGAGGN-RPDAK------ALIQ-D---TR-NE---Y--------WPILIEYKGYK--------NKLEKLD--P-RG-R----IE-----------------------NRKKD----NTPHY-A-N-INGYA-------ANGAVHYANA---LLHYT------------------A------YSNIIAIGVT
>WP_057232025.1/53-130
-TKKTGVG-QPDFH------IVK----------Y---K--------VPIIIENKLHL--------KKLISETK-K-DG------IK----------------------------------FDE-T-S-VRNYA-------VNGALYYATQ---MIASN------------------E------YNEVIAIAIA
>PZR05450.1/12-100
--GGKGGN-RPDVK------LLLQ-D---SH-TD---Y--------WPVLIEYKGYP--------GKLEKLD--S-SD-H----VQ-----------------------NTKTN----DEPNT-Q-N-IQDYA-------VNGAVHYANA---LLHYT------------------S------YENIIAIGIT
>WP_126320690.1/42-130
--GGSGSI-RPDCK------LLLQ-D---KN-LN---F--------YPILIEYKGYK--------NKLVKLD--N-EG-D----VQ-----------------------NVKAD----NTPHY-T-N-IKGYA-------VNGAIHYANA---LLHHT------------------S------YSDIISIGMT
>WP_118813189.1/54-128
--LTQKKG-TPDFT------ILID-N-----------N--------IVVVVECKELV--------KEHCEQD--N-IE-K----IT----------------------------------LNV-N-N-IEKYA-------CEGALHYASF---LRN---------------------------KFNVIAIAVS
>OHA27095.1/49-117
---GNSVG-KPEFL------ISHK-KA-----NK---D--------FLIVIECKALT--------KNHVSE--------------------------------------------------TR-D-Q-YKDFA-------VDGVLLYASH---LAK---------------------------EFNVIAVAVS
>WP_034353356.1/45-134
--GGEGKN-YPDIK------LLLH-T---KD-LK---Q--------IPVMIEVKGSK--------GDLEKLE--K-NG-E----IS-----------------------NFLKD---NAEPNY-T-N-ISKYA-------LNGAIHYASA---VTDYS------------------T------YNECIAIGIN
>WP_135180896.1/43-121
--GGRGVG-KPEFV------FLL----------N---Q--------TLVVIEDKPST--------SELVKYN--E-TG-E----LD----------------------------------LTV-PLA-TAKYA-------VNGAVHYAKH---ITEKA------------------LG-----YQEVLAIGAT
>WP_082025135.1/35-120
--GKGGGG-APEFI------VSSL-S------NP---D--------FVLLVECKAST--------KDHASQA--V-PD-I----IQGS---------------------DLSES----SYQKA-K-R-VQRYA-------VDGVLHYAAK---VAK---------------------------EFNVICVAVS
>WP_110104125.1/45-149
--GGSGCN-FPDIQ------MMLE-N---SN-AR---R--------IPVMVEAKGTK--------NKLEKRD--K-SG-A----IVGVTYYEKDGKPG-------KDGKPVHLK----GEPNY-S-A-IKDYA-------VNGAVHYGNA---VLDEG------------------T------YNEAIVVGIN
>EKD28973.1/48-115
---GKRQG-FPEFI------VQFK-D------NP---E--------VLIVVECKAEP--------KYHESE--------------------------------------------------KK-D-N-PKSYA-------VDGALLYSSF---LSK---------------------------EFDVIAIAIS
>KQM09606.1/43-120
--GTGRAG-YPEFC------GTV----------KG--E--------YLIVIEDKADL--------DRHLERD--D-RG-L----ID----------------------------------QAI-P-A-VQDYA-------VNGALFYALH---LAKHT------------------G------YRKIFALGIS
>WP_164028182.1/51-121
-SSFSSIG-RPDLI------YFNP--------ET---K--------LLILGEIKNDI--------KKHTSNS--V-G--------------------------------------------KI-K-D-PKSFS-------VDGVLHYMKF---F----------------------K------EYDVFGIAAS
>WP_134047204.1/46-134
--GGTGGG-RPDHT------LIMD-N----G-AI---T--------IPVFIEHKGTK--------NYTVKTD--K-QN-L----VV-----------------------FRNEK----GELDFTK-V-ISKYA-------VNGAAYYASC---AVQDT------------------T------YEQILAIGTN
>HCU00975.1/48-117
---GSGLG-KPEFI------IRKK-D------DD---E--------FLLIIECKAKT--------KFHESI--------------------------------------------------NK-D-R-YSDYA-------VDGALLYASN---LATPG-------------------------RFNVLAIGIS
>WP_083703997.1/39-106
---GKGVG-KPEFI------IHSS-L------NK---D--------LVIVIECKADI--------KKHESK--------------------------------------------------EH-N-K-YAEFA-------VDGALHYAKN---LST---------------------------AYNVISIAVS
>WP_140925385.1/47-123
-SMKSNFG-KPDFE------IEC----------Y---D--------IPIIIENKLDL--------NKLKKEN--K-NG------LK----------------------------------MDQ-K-S-VNNYA-------DNGALYYAQN---MISSG------------------L------YQEVIAIGLA
>PIR13129.1/47-113
---GGGAG-YPEFI------IRSK--------NS---D--------VLIVIECKAIP--------KFHESS--------------------------------------------------TK-D-K-PKDYA-------VDGALHYASF---LKN---------------------------EFHVIAIGAS
>NCB02923.1/42-110
--GKGNSG-RPEFI------VQFS-N------AP---D--------VVMIVECKADS--------KKHQSA--------------------------------------------------NL-S-D-PVNYA-------VDGVLHYASF---LTK---------------------------NFKVIALAVS
>EBW6040915.1/43-119
--GTGHAG-FPEYC------GVV----------K---D--------FILVVENKSDI--------SRQIKRS--E-KG-V----IC----------------------------------NNV-A-S-VKNYA-------VNGALFYGKH---LAKKT------------------S------FKKIIAFGVS
>ARQ79045.1/43-111
---GSGKG-YPDFI------ITSP-TV-----AK---D--------FVCVVECKADT--------ARHQSD--------------------------------------------------TL-T-N-YTDYA-------VDGARLYAGY---LSK---------------------------EKDVLYVGVS
>WP_069638308.1/8-84
--GTGNVG-FPEYT------GVV----------K---N--------FVIVIENKASV--------NKHISRS--D-TG-L----IA----------------------------------EDV-K-S-VTDYA-------VNGALFYGKH---IIKNT------------------N------YKKVIALGIS
>WP_148494213.1/43-119
--GTGNAG-YPEYV------AVV----------N---D--------FVIVIEDKADL--------DKHNKLT--D-KL-I----IE----------------------------------TTR-K-A-ITDYA-------VNGAYFYAKH---IAQNS------------------S------FKKVFAIGVS
>WP_141000013.1/47-151
--GGKGSN-YPDIM------LMIN-S---DKMNR---H--------IPVMIEAKGNK--------NKLERIK----NE-E----IEQATPWKSDSK---------PGAKNPHKK----GELNY-S-A-IEQYA-------VNGAYHYAKI---ILDNDN----------------CS------YDEVIFIGIN
>CUM82257.1/0-64
-------------------------------------------------MIEYKGYK--------DKLIKLD--A-EG-N----VA-----------------------NRTAK----NQPDF-A-A-INSYA-------VNGAVHYANA---VLHYT------------------S------YTDVIAIGVT
>CIZ10244.1/15-92
-QTKTNFG-KPYFH------IEK----------Y---KQ-------VPILIENKLKL--------SKLVAQT--K-DG------IK----------------------------------FDD-K-S-ISDFA-------VNGALHYARA---VIDSG------------------K------YHEAVAVGVA
>PHS40721.1/52-140
--GGKGGN-RPDTK------LLRA-D---KN-SN---Y--------FPILIEYKGLK--------GKLEKLN--S-DA-Q----VE-----------------------NKTAK----SEPNY-K-N-IKEFA-------VNGAVHYANA---LLHHT------------------S------YTDIIAVGMT
>HBD96464.1/61-127
---GNQTG-KPEFI------ISFP--------NK---E--------LLIVIECKADI--------SKHISK--------------------------------------------------DL-N-R-FSNYA-------IDGVLLYSSY---LSK---------------------------GFDVISIGVS
>RWK46530.1/45-112
---GEGTG-KPEFI------LRLK-D------DP---D--------FLLVVECKVDP--------AKHESS--------------------------------------------------NR-D-K-PVEYS-------VDGALLYSAH---LSK---------------------------HFDVIAVAAS
>EAH4151205.1/42-116
--NGKGVG-KPEFI------FFS----------N---G--------RLIIIEDKLDS--------SRLIKPD----QG-E----ID----------------------------------LTY-P-S-TNLYA-------VNGAVHYAKH---IVEKT------------------IL-----FDEVIAIG--
>PXA17557.1/43-132
--GKGNVG-KPDHV------YVNE--------DS---K--------LLIIIEDKNNI--------INHSSQS--S-QK-AKRSYIDNCVK----------KAILNSDIRSTNEKIDVFDKNNP-Y-R-PSDYA-------VDGVYWYLN--------------------------------------------
>WP_063720502.1/42-120
--GTNSVG-FPEFV------GKS----------N---D--------FIIVIEDKAET--------NKQALYC--E-KN-PN--KLD----------------------------------LRT-K-A-INDYA-------ENGAVHYAKH---IIKNT------------------N------FKKIFAFGCS
>WP_049327700.1/49-137
--GGAGGN-RPDAK------LLLT-D---ST-GK---H--------WPILIEYKGQR--------DKLVKLD--G-QA-H----VA-----------------------NRKRK----GEPDY-R-N-IATFA-------VNGAVHYANA---LLHFT------------------G------YTDIIAIGVT
>WP_073540055.1/44-122
--KSGHVG-FPEFV------GWS----------K---D--------FIIVVEDKADV--------EKQVLYN--D-KE-QQ--ILS----------------------------------EDK-S-A-IINYA-------LNGALHYARV---ILDKT------------------S------FKKIFAFGCS
>WP_081202174.1/43-121
--GGSGLG-KPEFV------FLV----------N---D--------TLVVVEDKPSI--------SNLILLD--E-NN-E----ID----------------------------------LSV-PKA-TANYA-------VNGAVHYAKH---IVEKT------------------NN-----FKEVIAIGAT
>WP_104618942.1/46-113
---GYGKG-KPEFI------IRIK-E------IH---D--------LLILVECKADV--------LRHESE--------------------------------------------------DR-N-R-YSEYA-------VDGVLLYSSY---LSK---------------------------EYNVLSIAVS
>WP_090678858.1/50-138
--GKDGGN-RPDCK------LLAT-D---SY-GS---F--------YPVLIEYKGYK--------DKLVKFD--E-NG-N----VA-----------------------LKTSD----NKDDF-K-S-INTYA-------VNGAVHYANA---LLHYT------------------D------YEDIISIGVT
>WP_094805271.1/45-113
---GTGVG-RPEFI------VTFPSS------SP---S--------LVVVVECKAEL--------KKHKSA--------------------------------------------------SG-G-R-PAEFA-------VDGVVHYASH---LAK---------------------------YYDVIAIAVS
>WP_163444133.1/50-138
--GGVGGN-RPDAK------LILR-D---DS-LV---D--------WPILIEYKGYK--------DRLVKFG--E-SG-Q----IA-----------------------NRTSK----NEPDF-K-N-IKSYA-------VNGAVHYANA---LLHYT------------------D------YTDVIAIGVT
>WP_130233939.1/190-278
--GGAGGN-RPDAK------LLLQ-D---KA-LN---F--------YPILIEYKGYK--------DKLVKLS--A-DE-Q----VE-----------------------NKTAK----NEPNF-T-N-INSYA-------VNGAIHYANA---LLHHT------------------S------YTDIIAIGMT
>PIR54715.1/43-121
--GTGRVG-FPEFT------AKS----------G---D--------FILVIEDKADL--------NKQANYI--D-ES-ET--ELA----------------------------------MDT-K-S-ITDYA-------ENGALHYAKE---MVAKT------------------N------FKKVFAFGCT
>WP_119497659.1/47-135
--GGKGGN-RPDVK------LLCQ-D---KE-LN---Y--------WPILIEYKAGK--------NKLVKLN--A-QG-Q----VD-----------------------NLKSN----SEPNY-R-H-IKDYA-------VNGAVHYANA---LLHYT------------------S------YSKVIAIGVT
>WP_100481070.1/84-160
--GGGGSG-APEFF------VYEA-D------NQ---S--------FLIVIECKAST--------RNHISPR--L-KG-N----LP----------------------------------SSV-E-D-IGRYA-------VDGILHYMRF---LAK---------------------------KVNVIGIAVS
>WP_095917040.1/49-125
-QNKTNFG-KPDFS------IEK----------Y---S--------VPIIIENKLSI--------KKLIAQT--K-DG------YK----------------------------------TDD-K-S-ISAFA-------VNGALYYAKN---MIGSG------------------K------YNEVIAIGVA
>ECW1319651.1/48-115
---GKGKG-YPEFI------ISFV-N------DP---S--------KIIIIECKADI--------RHHQSK--------------------------------------------------FG-K-Q-YSKYA-------VDGVLLYASF---LKD---------------------------SFNVIAIAVS
>WP_086243422.1/50-139
--GGAGGN-RPDAK------LLKK-DP--KS-LK---Y--------YPVLIEYKGYK--------DKLIKLD--K-DG-Q----ID-----------------------NKNTK----NEPNF-K-N-INEYA-------VNGAVHYANA---ILHHT------------------D------YDEIIAIGVT
>WP_119970400.1/44-133
--GGKGTN-YPDIK------LFIE-T---KT-MR---K--------IPVMIEVKGTK--------GSFIKTN--D-IG-E----IY-----------------------NKKKD----GTPNF-T-N-INKYA-------VNGAIHYANA---IIENTT-----------------S------YKEVIAIGLN
>WP_075810663.1/58-126
--VSKGIG-KPEFI------IRYK-D------RD---D--------LIVIIECKNDR--------KKHETE--------------------------------------------------EK-N-K-PKTYS-------VDGVLYYAKF---FCK---------------------------KYNVIAIAVS
>EER6666177.1/38-126
--GGVGGN-RPDVK------LLLK-D---KY-GK---Q--------YPVLIEYKGYK--------DKLIKLG--G-NG-I----IE-----------------------NKDSR----KEWNF-K-N-INGYA-------VNGAVHYANA---LLQFT------------------S------YPDIIAVGMT
>EAH6028439.1/47-123
-KKQSGTG-IPDFV------CEC----------Y---D--------LPVVIECKLGL--------LMLENKE--N-HK------IS----------------------------------LSQ-T-S-IQNYA-------INGALHYAKH---LIKSK------------------K------YKEVIAIGVA
>WP_094324504.1/45-132
--GGEGGN-RPDIK------LFLQ-D---EN-LR---K--------MPVMIEVKGTR--------GKLQKLK----HD-E----VE-----------------------NLDKN----GNFNF-T-N-ISDYA-------LNGAVHYANA---ILDYT------------------D------YDEVIAVGIN
>WP_021355770.1/52-129
-LNKTNFG-EPDFN------ITK----------Y---D--------VPVLFENKLYS--------KYLIKLD--A-KG-R----IS----------------------------------TTQ-S-A-IKKYA-------VNGALHYART---ILKSK------------------M------YKSCIIVGVA
>KAA8795820.1/0-89
----------------------LE-D---NH-SR---R--------VPVMIEAKGGK--------NKLEKLD--K-AG-Q----IVQVTKFGSDSK---------PNAKNPHKK----GDPNY-S-S-ITTYA-------TNGALHYGNA---ILDNS------------------D------CDEVIIMGIN
>WP_099959130.1/45-121
--GTGKVG-FPEYV------GIV----------K---D--------FLIVIEDKSDT--------TKHLKLT--E-KD-I----IA----------------------------------EDI-A-S-VCDYA-------VNGALFYGKH---LSKNT------------------N------YKKIVALGIS
>WP_025289385.1/49-125
-KNKTNFG-KPDFH------CEK----------Y---V--------VPVIIENKLNL--------KKLIAQT--K-NE------IK----------------------------------FDE-K-S-ISGYA-------VNGALYYARQ---MIASE------------------K------YQDVIAVGVA
>WP_111120505.1/45-120
--GGAGRG-KPEFV------IES----------S---E--------FIVVVEDKARF--------EDSVSLD--E-EG-H----VK----------------------------------LDP-A-A-RIKYA-------LNGAVHYAKT---FADKT-------------------------TKNVFAVGVA
>WP_145373021.1/51-119
--GGKGRG-IPDFI------IRST-R------FP---D--------IVFLVEVKASV--------KKHESQ--------------------------------------------------KR-D-K-FNDYA-------VDGVLLYSSF---VSK---------------------------EFDVVSIALS
>WP_059429242.1/48-125
KNETTNPG-IPDFT------CEK----------Y---A--------LPVLIESKLGL--------KKLEKLE--E-GT------LK----------------------------------FDQ-K-S-IQDYA-------LNGVIHYAKH---IIKNN------------------S------YSEVIAIGVA
>WP_142692757.1/60-128
--GGNGQG-MPEFI------AVFS-K------DK---D--------SIFICECKKEV--------NFLQSA--------------------------------------------------NL-N-K-PKKYA-------LDGIIYYAKF---LQK---------------------------HFNVIALAVA
>WP_039670451.1/43-119
--GKSGVG-KPEFV------LQV----------S---D--------YLLVIEDKRDN--------DRLLNLE----DG-K----VA----------------------------------KDI-P-S-LSGYA-------VNGAVHYANH---IVAKT------------------SS-----FDEVIAIGVT
>EAO9181956.1/52-128
-VKKTGFG-IPDFA------CSK----------Y---N--------IPIVIEDKFSL--------KKLINEN--K-EG------IR----------------------------------TDG-N-F-AKDYA-------VNGAISYAQA---MIDSG------------------M------YSEVIAVGVA
>CBL42661.1/83-159
--GTGNAG-YPEYV------AVV----------K---D--------FVIVIEDKADL--------AKHQKLT--S-TG-I----LS----------------------------------VDQ-K-D-IADYA-------VNGAYFYAKH---IAQNS------------------S------FHKIFAIGVS
>AJD06663.1/44-121
--GTNKQG-YPEYC------GVV----------K---D--------FVIVIENKADV--------NKHVKYN--N-KN-L----IS----------------------------------QEQ-K-D-IENYA-------LNGALWYAKH---IVKNQ------------------NT-----YKKVFAIAIS
>HBE80367.1/47-114
---GKGIG-KPEFI------IISN-T------VR---D--------FVIVIECKADD--------NKHISE--------------------------------------------------EL-N-R-YKDFA-------VDGVLLYAAH---LSK---------------------------EFNVIAIAIS
>WP_098447714.1/52-128
-KNKANYG-KPDFH------IEK----------Y---N--------IPVIIENKLNN--------KKHIAEN--K-DG------IK----------------------------------LDD-K-S-VSNYA-------VNGAIYYAQN---MIASE------------------K------YSEVVAIGIS
>WP_110479354.1/49-125
-KNKTNFG-KPDFH------IEK----------Y---E--------IPVVIENKLGI--------KKMLASN--K-GG------VK----------------------------------FDD-K-S-IGGYA-------VNGALYYARN---MIASN------------------K------YSEVIAIGCA
>WP_003785432.1/53-120
-QNKTNFG-KPDFH------VEK----------Y---AIK---GKKIPIIIENKLGL--------KKLASQT--K-DG------LK----------------------------------FDD-K-H-CQ----------------FCRKW-RVVLRA------------------K------YDW-------
>TAL67144.1/46-114
---GKGMG-KPEFI------ISFPAQ------NS---N--------YLILIECKSEI--------SKHESK--------------------------------------------------NH-D-K-PKDYA-------VDGVLHYSSI---LCK---------------------------EYEILGIAVS
>WP_151764952.1/48-115
---GSNKG-YPDFI------ITDK-N------NN---E--------FVCVIECKADP--------ERHQSL--------------------------------------------------TL-D-K-YQDYA-------VDGAKLYAEY---LSK---------------------------ENDVLYIGVS
>WP_106872130.1/45-121
--GTGKVG-FPEYI------GIV----------K---D--------FVIVIEDKASV--------DKHIARD--E-KN-L----IA----------------------------------EDV-K-S-ITDCA-------VNGALFYGKH---IIKNT------------------N------YKKVIALGIS
>WP_146548655.1/55-130
----TLMGEKAEFI------FVS----------G---N--------HLFIVQRKLSN--------DKLESLK----DG-Q----VD----------------------------------TTL-P-A-RSEYA-------VNGAVHFAKL---IIDKK------------------IN-----YKEVIAIGVT
>WP_052218752.1/52-122
--GTGAPG-EPEFI------CSKM--------NS---D--------IVIVIECKKEL--------SKLKSSD-----------------------------------------------FSNQ-S-N-IKNYA-------VDGSLWYGKF---LSD---------------------------VFHVFCIGVA
>OFS24115.1/44-105
--GKGGPG-YPEYV------AVV----------K---D--------FVIVIEDKSDQ--------DFHVKLN--D-DG-V----VE---------------------------------LSDI-K-A-VRDYAGECPFLCVRG--------------------------------------------------
>WP_013729720.1/47-134
--GGKGKN-RPDVK------LLKS-D---KR-LN---T--------YPVIIEYKGYI--------DKLVKLN----NK-V----VD-----------------------NKTKN----NETDY-N-S-IKSYA-------VNGAVHYANA---ILQHT------------------D------YKKVIAIGCT
>WP_005006855.1/64-152
--GGKGGN-RPDVK------LILR-N---KF-GE---F--------YPVLIEYKGYK--------GRLEKIN--E-DG-Q----VD-----------------------NHNVD----GTLTF-K-H-IKDYA-------VNGAIHYANA---ILHYT------------------D------YQHVIAIGMT
>WP_002641856.1/48-137
--GGTGGN-RVDCK------LLLQ-D---DA-LN---Y--------YPIMIEYKGYA--------DKLVKLN--S-DG-H----PD-----------------------NFNKK---DNSPNH-K-N-INTYA-------VNGAVHYANA---LLEFT------------------S------YTDIIAIGVT
>OGU15161.1/46-114
---GAGIG-KPEFI------ITFPKS------NI---D--------YLIIIECKASI--------EKHLSK--------------------------------------------------LL-N-K-PNEYA-------VDGVIHYGKY---LSK---------------------------EFDVIAIAVS
>MYK43051.1/43-121
---GDGKG-YPDFI------VSFP-K------EP---D--------LILVIECKANV--------RNHVSN--------------NQI---------------------DYSQS----FSRQP-Q-N-PKDYA-------VDGAIHYASF---LSR---------------------------QFDVIAIGFS
>WP_159218391.1/43-120
--GNGGDG-NPDFS------FTS----------N---D--------FLVIIEDKYDY--------YKLINQD--E-SN-N----LI----------------------------------MNI-G-S-KMNFA-------TNGAVHYAQY---IIEHS------------------DV-----YKKIFAVGLA
>WP_117953995.1/62-132
KGTSKKNA-MPEFV------VTFC-N------DL---N--------TIIVIECKKST--------SQHESE--------------------------------------------------NR-N-Q-PSKYA-------VDGVLYYAKY---LKE---------------------------EFNVIAIAES
>WP_118070861.1/60-140
-QNMENKG-RPDFI------IVKD--------SS---N--------IIIVIECKADI--------TDHSKYA--N-PE-------------------------------EYKIN----GFGSS-D-D-TTRYA-------IDGALWYASF---LYD---------------------------RYDVIAIGIS
>WP_022933053.1/45-133
--GGDGPN-YPDIK------LLLE-T---KS-LR---R--------IPVMIEVKGTK--------GVLIK-E--A-NG-V----IE-----------------------NTKKD----GTPNV-N-N-IKKFA-------VNGAVHYANA---IISFSN-----------------C------YNEVIAIGMN
>WP_158691785.1/51-118
---GAGVG-RPEFI------IRDP-N------AP---Q--------FLIVVECKAQV--------AKHESN--------------------------------------------------DR-D-R-PAEYA-------VDGVLHYARH---LSG---------------------------SYDVVAIAVS
>SUP61399.1/51-111
-ERKTNFG-KPDFQ------IEQ----------Y---D--------IPVIFEDKLHV--------KKLINET--K-DG------IK----------------------------------LDE-K-S-VSSYA-------VNGGLFYAQI-------------------------------------------
>VUK88605.1/58-142
--GGTGNG-RPEFI------IRNS-K------TP---D--------LVILVECKAQC--------HDHASDQ--V-EA-L----LSG----------------------SAPEV----DEAYF-G-R-AVRYA-------TDGVLHYAKA---VSK---------------------------GFNVIAVAIS
>WP_012358928.1/40-98
-------NQKPDFI------IYFK-D------NQDNLN--------IIVIIECKADT--------KKQEEA---------------------------------------------------------------------NSQAKKYAKS---LKS---------------------------KYNVFYYGIS
>WP_101625338.1/45-127
--GTGKVG-KPEFV------AVSH-S---KQ-YG---D--------FVLVIEDKVDT--------ANQQLTDT-N-TG-L----LS----------------------------------DDV-K-A-ITDYA-------MNGAWWYARH---IIDNT------------------S------YKHAIAIGVS
>WP_086353111.1/49-129
-KNKANFG-QPEFTFVF--EINN----------R---K--------IAVVIEDKLGL--------KKLISET--K-DG------IK----------------------------------IDE-K-S-VRSFA-------VNGAINYANV---MIDNG------------------K------FDDVIAIGIA
>WP_117745606.1/43-119
--GTGNEG-YPEYV------ARI----------G---D--------FLLVIEDKASP--------DRHARFD--D-ND-V----LD----------------------------------TSV-K-A-VINYA-------VNGAYYYAKH---IARNS------------------T------FKKVFALGVS
>WP_002587748.1/60-140
-QTLVSKG-TPDYI------VTKE--------NS---N--------VIVVIECKADA--------RNHSVFT--D-IK-------------------------------DYKTA----GYGTP-A-E-TEAYA-------INGALWYATF---LND---------------------------KYDVVAIGVS
>MYB40084.1/48-115
---GPGSG-KPEFI------ITSR-K------HS---D--------FLIVFECKADT--------SKHESR--------------------------------------------------NH-N-K-YSEYA-------VDGVLLYASF---LSK---------------------------EYDVLAIAAS
>WP_137189287.1/50-135
--GGGGIG-SPEFI------VSSP-S------NS---D--------FLLVIECKAST--------KDHISPV--C-LR-S----LDLE---------------------TIVES----QTEYS-K-R-AQRFA-------TDGVLHYATQ---LAK---------------------------EFNVVAVAVS
>WP_154541738.1/43-119
--GTGKVG-FPEYV------GIV----------K---D--------FIIVIEDKSSI--------SMHEKRT--E-EE-I----LA----------------------------------EDI-T-S-ICDYA-------VNGALFYGKH---LIKNT------------------S------YTKVIAIGVS
>WP_108486416.1/49-117
--GAGGKG-APEFI------VSSA-S------SP---D--------FIIVVECKAKT--------LQHEST--------------------------------------------------GR-D-K-PAGYA-------VDGAVHYASF---LSK---------------------------SFNVISIGAS
>BAV59369.1/47-114
---GKAGG-KPDFI------IQYK-D------NT---N--------FLIVIECKAGI--------KNHISR--------------------------------------------------EG-N-N-CVSYA-------VDGVKLYSGC---LSK---------------------------SFDVLSIAVS
>EKE27242.1/47-114
---GLGAG-FPEFI------IQYK-N------NP---D--------FIIVIECKADI--------TKHESQ--------------------------------------------------NR-D-K-YKDFS-------VDGALLYSSY---LSK---------------------------EFDVLSIAVS
>WP_079611652.1/49-117
--GKGGVG-RPEFI------ITSQ-D------AT---D--------MVMIVECKAKL--------SQHESK--------------------------------------------------NR-D-R-PAEFA-------VDGVLHYARA---LSP---------------------------TYTVIAVAVS
>OQX24647.1/47-114
---GVGKG-FPEFI------IRSE-E------MS---D--------FLIIAECKADV--------KKHESE--------------------------------------------------TS-D-Q-YGDYA-------VDGVLLYSSF---LSK---------------------------EFDVLGIAVS
>WP_057563512.1/49-117
--KTGKSG-FPEFI------ISWE-S------DP---N--------FIIVIECKAEN--------KNHQSK--------------------------------------------------DL-D-K-PKDYA-------VDGVLHYAKH---LSK---------------------------EYSVVAIAVS
>EER57377.1/59-148
--GGIGGN-RPDVK------LLLQSS---KN-GR---Y--------YPVLIEYKGHK--------DKLEKLD--A-DG-N----VE-----------------------NRNAK----NEPIF-K-N-INGYA-------VNGAVHYANA---VLHHT------------------S------YTDIIAVGMT
>WP_133943484.1/57-135
--EKGKSW-KPDFH------LEI----------FADRK--------IPVLIENKLGI--------NKLSATN--G-DK------IK----------------------------------NDI-K-S-VKNFA-------VNGAIHYAQC---AIMSK------------------K------YTEAIAIGIA
>WP_160275925.1/61-139
--LSGNKG-APDFT------ITNR--------ST---K--------VIIVIECKEDL--------KNHQTFS--N-LN-------------------------------DYKK-----GLGNE-K-E-ISSKA-------INGALHYATF---INN---------------------------GFDVIAIAVS
>OGY63246.1/49-116
---GKGRG-KPEFL------ISNS-E------DR---E--------YLIVIECKADI--------KYHESL--------------------------------------------------KQ-N-Q-YASRA-------VDGVLLYASC---LSK---------------------------EYNVIAIAVS
>WP_095294983.1/48-114
---GKGKG-YPEFI------IQFR-N------SP------------QIILIECKANV--------SKHESP--------------------------------------------------KR-D-K-YKDYA-------VDGVLLYANY---LKD---------------------------DFNVIAIAVS
>WP_137631833.1/43-117
--LNGKSG-YPEYV------GVV----------K---D--------YLLVIEDKADI--------SNHVYTD--H-DV-I----TT----------------------------------DDP-M-V-VPKYA-------LNGALHYARH---ILERT------------------S------YKKLSKI--S
>WP_003606204.1/43-119
--GTNKPG-NPDFS------FLV----------D---N--------YPVLVEDKPSV--------YKANAYD--S-QG-K----LL----------------------------------LTQ-P-E-TVEYA-------DNGAVWYATH---VVKNS------------------F------FHEAFAVGVA
>EGC92680.1/55-124
--KTGKGG-YPEYI------IYDR--------KS---D--------LVIVIEDKKDT--------KFHMYEK------------------------------------------------SLL-D-K-AEDYA-------VNGALWYAKN---LKE---------------------------KFDVIAIGVS
>GFH41481.1/53-133
-AKKTNFG-KPDFH------TEK----------Y---RLADRQKIILPVIIENKIKH--------AKLIAEN--K-DG------IR----------------------------------FDD-V-F-IAGNA-------VNGALYYARN---MISSG------------------I------YMEKL----R
>KPJ22151.1/55-143
--GGMGGN-RPDAK------LLLQ-D---KH-TD---F--------WPILIEYKGYK--------DKLEKLD--I-EG-Q----VD-----------------------NRKSK----NEPNY-T-N-INSFA-------VNGAVHYANA---LLHYT------------------S------YTNIISIGVT
>WP_082531794.1/49-134
--GGSGVG-APEFI------ITDP-G------TS---D--------FVLIIECKAST--------KDHESAA--C-NA-A----FSGK---------------------IEPEA----PDAYV-K-R-AVRYA-------ADGALHYARA---LSR---------------------------EHNVIAVAVS
>WP_049207354.1/60-139
--GTADRG-VPDFL------WIDQ--------KT---N--------IAIVVECKGPG--------NRHTPSG--V-EP-------------------------------DDISG----LLSPQ-K-N-VEEYA-------TSGALWFAKY---LNG---------------------------DYDVVAVATS
>TRZ50924.1/48-115
---GSGAG-YPEFI------ISSK-Q------FS---G--------FLIVIECKAEL--------SKHESK--------------------------------------------------EL-N-H-YAEYA-------VDGALLYGSY---LSK---------------------------EYDVLAIGVS
>RLA07121.1/44-108
---GTGHG-YPEFI------ISYK-T------NS---D--------LLIVIECKADT--------LKHQSQ--------------------------------------------------NH-D-K----YA-------VDGVLLYASY---LSK---------------------------DFDVLAIAAS
>WP_135052752.1/48-153
--GGTGSN-YPDIM------IMLN-S---KTLNR---H--------IPVIIEAKGSK--------NKLEKMD--K-DG-N----IVQIVPWASDSK---------EGAKNPHRK----GDPNP-T-A-IVQFA-------VNGAYHYAKN---ILESEF----------------SI------YDEIIFIGIN
>WP_101502625.1/48-119
--GTGKHG-FPEFI------LTDL-Y------SP---E--------NVIVIECKKDK--------KDHKCED--E---------------------------------------------NST-R-A-ITDFA-------VDGVLHYGAA---LSS---------------------------NFNVIAIAIS
>CAB0519210.1/62-148
--GGKGVN-KPDHV------IIID-NG-----AI---R--------LPVLCEWKGER---GAFRDGQTVELRD-S-EN-N----MR----------------------------------FGK-A-G-IDKFA-------SLGAAYYASR---AVGPN------------------G------HPRALALAVN
>WP_161622140.1/43-118
--GGRGVG-KPDFF------FMS----------G---N--------YPVIIEDKPAY--------DHAVYKE----ND-E----VV----------------------------------LKF-P-Y-IKTYA-------ENGAIWYAKH---IVEKS------------------I------YRECFAIGAT
>OGF81667.1/44-111
---GSGKG-KPEFL------ITFA-G------NS---D--------LIIVVECKAET--------TKHESS--------------------------------------------------TK-D-K-FSEYA-------VDGALLYASY---LSK---------------------------EFDVLAIGAS
>WP_078436131.1/44-111
---GSAKG-YPDFI------ISYK-Q------NS---Q--------FLIVVECKADI--------KKHESE--------------------------------------------------SK-D-K-YSDFA-------VDGVLLYASY---LSK---------------------------DFDVLAIGIS
>OGC62393.1/48-115
---GTGLG-KPEFI------IRKK-D------DN---D--------FLIIIECKADT--------KYHESK--------------------------------------------------NR-N-L-YRDYA-------VDGALLYGSY---LSK---------------------------EFNVVAVGIS
>WP_110899896.1/42-118
--KTGNVG-FPEFT------GVV----------K---D--------YLIVIENKSTT--------EFHEKLD--D-NG-L----IN----------------------------------DDT-K-S-ITDYA-------VNGALFYGKH---LSQTT------------------S------YKKIIAIGIS
>TWK08583.1/102-178
--GKGGVG-KPEFI------FLV----------K---D--------FLIIIEDKFSN--------DRIALFD--D-EQ-E----LD----------------------------------MST-K-A-KVDYA-------LNGAVHYAKH---IAENS------------------T------FKKTFAIGIT
>WP_069584835.1/42-120
--KLGNHG-FPEFT------AKS----------E---E--------FILVIEDKGDL--------EKQAIYE--D-EE-EN--ILS----------------------------------KDL-N-A-VKNYA-------ENGALHYAQQ---IVAQT------------------N------FKKVFAFGCS
>CCY63822.1/43-119
--GTGNVG-FPEYV------GVV----------K---D--------FILVIEDKSEL--------SKHVKYD--D-KN-L----IS----------------------------------TAT-K-S-VEQYA-------VNGAYFYGKH---LINNT------------------N------YKKVIAFGVS
>WP_090663314.1/46-114
---GKGIG-RPEFL------ISFPVQ------NS---N--------YLIVVECKGEL--------SCHQSK--------------------------------------------------NL-D-K-PKDFA-------VDGVLHYSKV---LSE---------------------------DFDVIAIAVS
>EHO83640.1/60-128
--DSKGKG-KPEFI------MTYV-K------DP---N--------TVIVVECKKDV--------KKHVSQ--------------------------------------------------NL-N-K-PADFA-------VDGVLYYAKF---IKE---------------------------EYNVIALAAS
>AJR12292.1/47-129
--GNKGGN-KPDAK------LLKS-D---SF-GN---H--------YPILIEYKSGF--------NKMVKLD--D-DS-F----PD---------------------------------LSRF-D-H-IKNFA-------VNGAIHYAKA---VILYT------------------Y------YPDVIAIGAV
>WP_084001993.1/48-133
--GGTGIG-APEFI------ISSP-Y------AP---D--------FLIVIECKANV--------KDHKSSS--I-DA-I----LNGA---------------------LIDEV----EDVKI-K-R-VKRFA-------VDGVFHYAKA---LSK---------------------------KFNVIAIGIS
>WP_124061594.1/43-118
--GTGKEG-YPEYT------AVI----------D---D--------FVLVIEDKADT--------SKQARY---E-YG-V----VS----------------------------------LDT-A-S-VKDYA-------VNGALWYAKH---IAQNS------------------T------FKKVFAVGVS
>WP_050070285.1/48-134
--GGAGTN-KPDHV------IILD-NG-----AS---R--------VPVLCEWKGSK---GALRDQKTAALRS-S-DG-Y----LR----------------------------------YGA-K-G-IDKYA-------HLGAAYYASR---VVGPA------------------G------HPLALALAVN
>WP_052245019.1/0-58
-------------------------------------------------MIENKVDV--------NKHVKYN--D-KN-L----IL----------------------------------QEQ-K-D-VENYA-------LNGALWYAKY---IIKNQ------------------NT-----YKKVFAIAIS
>TNK94423.1/47-129
--GGNGGN-RPDAK------ALIT-DP--IS-LK---K--------YVILFEFKGYI--------NKLIKLN--K-DG-E----ID-----------------------NVKSN----GEANY-T-N-IRDYA-------VNGAIHYANA---ILHYT------------------S------YED-------
>WP_081168311.1/52-128
-IKKTNFG-KPDFH------TLK----------Y---K--------LPVIIENKFKH--------SKLISET--K-DG------VK----------------------------------FDD-K-A-IGGYA-------VNGALYYARN---MISSG------------------R------YSEVIAIGCA
>WP_073482788.1/42-120
--GTGKSG-FPEYV------AIS----------K---D--------FILVIENKSSL--------DKQVLYS--D-EE-SQ--VLS----------------------------------NDS-K-A-ITNYA-------ENGALHYANE---IILKT------------------N------FKKIFAFGCS
>WP_149162845.1/15-91
-KTKTNFG-KPDFH------VEK----------Y---D--------IPVIFEDKLGV--------KKLIDEN--K-DG------IK----------------------------------DDE-K-S-IQNFA-------TNGAIHYATQ---IIASG------------------K------YREAVAIGVA
>WP_005879162.1/128-196
---GSGKG-YPDFI------ITSP-TV-----AK---D--------FVCVVECKADT--------ARHQSD--------------------------------------------------TL-T-N-YTDYA-------VDGARLYAGY---LSK---------------------------EKDVLYVGVS
>WP_025803530.1/43-119
--GTGKVG-FPEFI------AVV----------K---D--------FLIVIENKADV--------SFHVKKD--E-KN-L----ID----------------------------------ESV-S-S-ILNYA-------VNGALFYAKH---LAKHT------------------N------FKKIIAIGIS
>WP_085829563.1/46-127
--GGTGGN-RPDFS------MMVK-S----G-MN---H--------IPVMIEAKGTK--------NKLLKLT--K-DE-S----IDLG------------------------------------K-A-VTSFA-------VNGAVHYSNI---VVNDI------------------NVP----YVSCIAVGIN
>WP_094165450.1/49-131
--KTDERG-EPDLI------YLNE--------NK---K--------LLILIENKDSI--------KDHQSKL--L-------------------------------------------------N-N-PKGFA-------VDGIIHYLSF---FTEQKLKLTK------ETTQKYLK------NWKIIGIAFS
>BAW18612.1/52-140
--GGGGGN-RPDVK------LLLK-G---KN-LK---Y--------YPILIEYKGYK--------DTLVKLD--D-NN-R----VD-----------------------NITSK----NHPNY-Q-N-INKYA-------VNGAVHYANA---ILHHT------------------N------YDGVIAIGIT
>WP_117796120.1/50-131
--KNGNRG-FTDVH------YAC----------K---G--------YIIIIENKCET--------RMVEKLE--E-ND-LGQQVLL----------------------------------EDA-K-S-TEMYA-------VNGAVYYAKC---VLEKE------------------PL-----YEHVFAIGFA
>PIX32855.1/47-118
--EKGNKG-YPEFI------VSFK-R------LP---N--------FIIIVECKGCI--------NFHVST--------------------------------------------------NR-D-K-PKDYA-------VDGVLHYMRE---VTKKD------------------K------EISILGIAVS
>WP_126469301.1/50-136
--GAGGFG-SPEFI------ISAT-D------TP---D--------FLMVVECKADT--------KDHQSGHA-Y-MG-V----LSPA---------------------GDVAD----IGDYA-K-R-AQRYA-------VDGVLHYARA---LSK---------------------------EFNVIAVAVS
>WP_127255931.1/46-114
--MTGKGG-SPEFI------ITFP-S------LP---D--------DIIVVECKADS--------KFHQSD--------------------------------------------------AG-D-N-PSAFA-------VDGARHYSAF---LSK---------------------------EYNVVSIAVS
>WP_003842138.1/43-119
--GTGKSG-YPEYT------AVI----------G---D--------FVLVIEDKANL--------DKHIKLD--D-NN-V----LD----------------------------------LGT-K-A-VTDYA-------VNGAVFYAKH---IAQNS------------------D------FHEVFAVGVS
>WP_110003649.1/60-128
--TGKGKA-KPEFI------ITFN-E------YI---N--------TILVIECKNTV--------KKHVSE--------------------------------------------------RQ-N-K-PNAYA-------VDGVLYYAKY---LKE---------------------------EYNVIAIAVS
>WP_080707721.1/48-116
--ASGKSG-YPEFI------ITDK-K------DA---G--------FIIVVECKKDV--------KKHESP--------------------------------------------------DR-D-K-PVEYA-------VDGVLHYAKH---LAK---------------------------HYTVVAIAVS
>EYT48604.1/45-119
--LGGGRG-KPEFL------VES----------G---P--------FLVLIEDKADL--------DRSRLLI----DG-K----ID----------------------------------ISY-P-A-RAEYA-------LNGAAHYAKH---IADRT-------------------------GKGVFAVGVA
>NCB73597.1/48-115
---GNKNG-FPDFI------IYSK-K------YP---E--------LIIVVEAKADI--------NKHVSD--------------------------------------------------TM-D-N-YADYA-------VDGALLYASF---LSK---------------------------EFDVLAVGIS
>CDE47714.1/45-126
--GGSGMN-YPDIQ------LLLQ-N---ST-RR---D--------IPVMIEAKGAK--------NKLEKLT--A-DG-D----IE----------------------------------LTS-R-A-VQQFA-------VNGALHYSKA---ILAEG------------------T------YNEVVIVGIN
>PID90732.1/43-120
--GTGRQG-YPEFC------GLV----------RG--D--------FLIVIEDKADI--------VQHLLQD--A-TG-G----ID----------------------------------QGL-S-A-VQGYA-------MNGALFYGLH---LQRHT------------------G------YKKIFALGIS
>WP_073317706.1/46-114
--GGNGAG-YPEFI------LTFP-T------DS---R--------YLIVVECKALP--------SMHESK--------------------------------------------------NK-D-K-PKDYA-------VDGVLHYAKA---LSK---------------------------EFEVIAIASS
>WP_014080166.1/62-142
-QTMRSKG-TPDYV------VTLD--------GS---D--------IIIVIECKGSV--------DDHSCLD--D-VE-------------------------------DYVKH----GYGGA-D-E-TEKYA-------INGALWYASF---LKS---------------------------DYDVISIGIS
>WP_165442527.1/48-126
--GGLGGN-RPDVK------LLLD-T---QEPNR---R--------VPILIEYKGLK--------DKLIKLD--K-NK-L----VE-----------------------NF-KD----HEHYY-K-N-IREYA-------LNGALHYANA---ILHHT------------------S----------------
>WP_107687285.1/49-127
-KAKENFG-VPDFS------LEI----------Y---D--------IPIIIENKFGL--------KKLIAKD--K-DKNE----MK----------------------------------FDD-N-S-ISGYA-------VNGALHYARS---IIASG------------------K------YHEAVAIGIA
>WP_148343760.1/47-135
--GGMGGN-FPDTK------LLLS-D---DE-KK---A--------WPIIIEYKGYI--------DKLEKLE----DG-F----VC-----------------------NTTKN----GDPHR-S-N-IKNYA-------VNGAVYYSSA---IISNTE-----------------E------YKDIIAVGMT
>RQV97865.1/43-124
--KTGKSG-YPDGI------YINE--------VK---K--------LLIILEVKPDS--------SKHISKDG-K-------------------------------------------------S-E-PEKYA-------VDGIKHYLSF---FLKENIKSS--------TNQDYFK------AWKISGIAVS
>WP_080473427.1/48-115
---GSGSG-RPEFI------IRFK-N------KP---S--------EIIVVECKAST--------LKHESR--------------------------------------------------HR-N-I-PSDYA-------VDGVLLYAEH---LKK---------------------------EFNVTAIAVS
>WP_052658103.1/50-117
---GYGDG-RPEFI------IQSK-K------DR---E--------FIIVIECKADI--------KRHQSK--------------------------------------------------TL-D-R-ANDYA-------VDGVLHYANF---LCR---------------------------AFNVLAIGIS
>WP_121865263.1/43-121
-ASMAGEG-KPEFV------FEC----------N---G--------HVIVIEDKRDV--------SKTRLIV----DD-V----IT----------------------------------TEY-P-A-RAEYA-------LNGAVHYAQC---MMANG------------------IPQ----EKGIFAVGVG
>WP_163650654.1/47-115
--GSLNAG-YPEFV------VTTT-L------DY---N--------FIIVFECKSDP--------RNHSSK--------------------------------------------------DR-N-E-PVKYA-------VDGAIHYAKF---LSK---------------------------EYTVIAVAVS
>WP_081207173.1/55-124
--GTSKQG-YPEYI------IHDE--------VN---D--------LVIVIENKKDL--------NKHMYEE------------------------------------------------QFD-A-K-IDEYA-------VNGALWYASK---LKD---------------------------EFDVIAIGIS
>EES1531085.1/38-124
--GGAGGN-RPDVK------LLVQ-D---KY-GK---Q--------YPVLIEYKGYK--------DRLIRLG--S-NG-I----IE-----------------------NKDAR----KEWNF-K-N-INGYA-------VNGAVHYANA---LLQFT------------------N------YPDIIAIG--
>WP_027699359.1/47-135
--GGNGGG-RPDYS------LIIE-D----G-EK---R--------IPVFVEYKGAK--------NKLIKLD--K-QN-L----VI-----------------------LRDKD----ENFDYKQ-A-IPHYA-------VNGAVYYAMN---VVNDT------------------E------YREVLAVGVN
>WP_082276060.1/72-140
--NTGKGG-YPEFI------ITWE-S------DP---N--------FLIVVECKADT--------KFHESK--------------------------------------------------KL-D-K-AKDYA-------VDGVLHYAKF---LSK---------------------------DYTVLALAVS
>WP_121723688.1/49-117
--GGGGRG-APEFI------ISSA-G------TP---D--------FLLIIECKADT--------KHHESP--------------------------------------------------KR-N-D-PVHFA-------VDGVLHYAGK---LAR---------------------------DFNVIAVAVS
>WP_136345331.1/47-115
--GRGGVG-APEFI------IKSK-K------VQ---D--------FVIVFECKADN--------KKHASE--------------------------------------------------LL-D-C-PKDFA-------VDGAIHYARY---LAK---------------------------EFNVIAIGCS
>HCN52568.1/42-120
--LTGKAG-RPEFI------ALS----------G---D--------FLLVVEDKAST--------DRQANYI--S-GK-QD--ALL----------------------------------MDE-G-S-VTGYA-------ENGALHYAQH---IAQMT------------------N------FKKVFAFGCS
>WP_121514241.1/60-128
--GGKGNS-KPEFI------ITFE-N------DP---S--------TILVIECKSQT--------RKHVSP--------------------------------------------------LL-N-K-PNAFA-------VDGALYYAKF---LKQ---------------------------HYNVIAVGVS
>KKP50568.1/47-113
---GSGAG-YPEFI------IRKA--------NS---D--------LVIVIECKANV--------KNHESD--------------------------------------------------KK-S-L-PKDFA-------VDGVLHYASF---LKD---------------------------KFHVIAIAIS
>WP_154327554.1/43-119
--QTGNAG-YPEYC------GVV----------K---D--------FLLVIEDKASL--------DKHLAKT--E-KG-L----IA----------------------------------QDV-K-S-VKDYA-------VNGALFYGLH---LAANT------------------S------YHKVLAFGVS
>WP_051412737.1/48-114
---GTGKG-KPEFI------INLK--------KE---N--------IILVVECKSDT--------KRHSSG--------------------------------------------------TL-S-K-PADYA-------VDGVFKYAKD---LSK---------------------------SFNVFSIAIS
>EPZ58993.1/43-112
--GTGNVG-FPEYV------GVV----------K---D--------FLIVIEDKADL--------SKHIKLN--D-KG-L----IS----------------------------------TDQ-N-D-IKNYA-------VNGALFYGKH---LAKHT------------------T------YKK-------
>KKQ21679.1/48-115
---GNGAG-KPEFI------ISQN-N------NR---D--------FLLVIECKADF--------KKHISS--------------------------------------------------TK-D-Q-YKDYA-------VDGVLLYASH---LAQ---------------------------EYNIIAIAVS
>WP_147006041.1/46-120
-NKLKGK--KPDYV------LYKE-K------TD---E--------PLAVIEAKRPF--------ENLEKAQ--S-QA------MN--------------------------------YAEKI-N-A-PIVFV-------TDGIYTKTHH---MKKQKP------------------------------LYLN
>TDN06323.1/25-78
--GGAGNN-YPDIQ------LLLE-D---NH-SR---R--------VPVMIEAKGGK--------NKLEKLD--K-AG-Q----IVQVTKFGSE---------------------------------------------------------------------------------------------------
>WP_063999110.1/49-130
-VKATGTG-LPDFI------VEK----------Y---TIK---GKVIPIIFESKLGI--------LKFVQTK--E-GA------IS----------------------------------FTQ-Q-S-VSAYA-------LNGALHYARS---IISSE------------------K------YSEAIAVGVS
>WP_074531877.1/49-127
-KDNPGKG-YPDFI------FQS----------K---N--------YLFIIENKPNN--------KQLEKLD--K-KG-Q----LL----------------------------------LEY-P-N-NKNFA-------VNGAVYYAKH---IIDRT------------------TN-----YKEIIAIGIT
>WP_063282254.1/58-134
-LNKTNSG-KPDFH------LEC----------Y---D--------LPVVIEDKNSL--------KKLVSKI--K-DT------IK----------------------------------NDD-D-S-VKNFA-------VNGALYYAKN---MISSG------------------G------YSDVVAIGVS
>WP_022120521.1/48-115
---GLGQG-FPDFI------ITSS-K------NT---N--------LVIVVECKAEV--------AKQKSA--------------------------------------------------TL-D-S-FKDYA-------VDGALLYASF---LAK---------------------------EYDVIAIGYS
>OIO63642.1/48-115
---GIGGG-RPEFV------IQFK-E------NS---D--------LIIIVECKPNI--------RFHKSK--------------------------------------------------EG-N-K-YKDYA-------VDGVLLYSSF---LSK---------------------------EYDVLSIAIS
>WP_013904095.1/49-117
--MNGKNG-IPDRI------YCNK--------EK---R--------LLILVEEKPTI--------QEHELDS--------------------------------------------------------IKKGC-------VEGLKWYLSK---FAIKE-----------------FS------TWKVVGIAVS
>WP_097777115.1/47-115
--RGSGRA-KPEYV------ITLK-H------DL---Q--------TIIVVECKNSS--------RKHRSP--------------------------------------------------EL-N-R-PKDYA-------LDGALYYAKY---LKS---------------------------CFNVIAIGIS
>VVH58275.1/46-126
-NTGNNRG-EPDLI------YFNE--------NK---K--------ILILIENKDQI--------KDHSG------------------------------------------------------N-N-IKNNA-------TAGIKHYLKF---FLQDKLRTKS------QPTQKYLA------DFRIIGIAFS
>EMH41904.1/61-146
-KDKISYG-EPDFS------LEK----------Y---THPKNKGSVIPVIIENKLYA--------KNLKKLK--N-DT------LA----------------------------------NDD-N-S-ISKFA-------VNGALHYAQN---ILRNKE-----------------K------YKECIAIGIA
>WP_087725781.1/49-137
--GGDGKN-YPDIK------LLIK-T---KT-LR---T--------IPIMIEAKGLK--------NKLAKFK----DE-E----IE-----------------------NTTKD----NKPHY-K-N-IQEYA-------LNGAVHYANA---ILDYTH-----------------S------YDEVIAIGVN
>WP_096637052.1/43-159
--GKGNVG-KPDHV------YVNE--------DS---K--------LLIIIEDKNNI--------INHSSQS--S-QK-AKRSYIDNCVK----------KAILNSDIRSTNEKIDVFDKNNP-Y-R-PSDYA-------VDGVYWYLNF---FLLKNIKQD--------IIKEFFF------NWKIIGLAIS
>WP_092006432.1/125-211
--GQGGIG-APEFI------ISAP-S------TP---D--------FLVIIECKADP--------KDHVSSQ--Y-TSSV----KSGV---------------------PIEET----PVQLA-K-R-VQRFA-------VDGILHYAAR---LAK---------------------------EFNVIAVAVS
>WP_071854509.1/48-140
--GGLGGN-YPDVK------LLLQ-D---SK-LD---Y--------YPIVIEYKGTK--------DALVKLD--K-DG-H----IA-----------------------NIKTSGKDNGLPNY-Q-N-IARFA-------VNGAVHYANA---ILQYS------------------S------YTDVIAIGIT
>WP_112421948.1/50-135
--GKGGGG-SPEFI------ITAP-S------NP---D--------FVIIVECKAST--------KDHASGE--L-GE-I----IAME---------------------AAAEQ----PAARA-K-R-VQRYA-------IDGALHYAAL---ISK---------------------------EMNVVAIAIS
>KSU10083.1/62-130
--LTKGKS-LPDFI------ISFK-E------DL---H--------TIIVIECKKNI--------SKHSSS--------------------------------------------------ML-D-S-PKDYP-------VDGALFYAKH---LKE---------------------------SYNVIAIGVS
>WP_084593222.1/46-128
--GKMNRG-EPDLI------YLNE--------AK---K--------LLILIENKDKI--------TDHKSKN--G-------------------------------------------------S-R-PKDYA-------VDGIKHYLKF---FLLENLLKEK------ETTRNYLE------DFKIIGIAFS
>TAG55829.1/44-111
---GLGKG-RPDFI------ITFN-K------NT---D--------LLIIIECKADI--------TKHESL--------------------------------------------------NR-N-N-YDDFA-------IDGVLLYASF---LHK---------------------------EFDVLAIAVS
>WP_110067106.1/49-117
--GKGGKG-SPEFI------ISSE-T------TP---D--------FLIVFECKADV--------RYHEST--------------------------------------------------EH-N-E-PVKYA-------VDGALHYAAK---LSK---------------------------EFNVIAIAVS
>WP_096257322.1/49-118
-GKGITAG-YPEFI------ITSP-A------TP---D--------MVVLVECKADV--------KYHESA--------------------------------------------------NR-G-Q-PRDYS-------VDGVLHYARH---LTP---------------------------NYTVISIAVS
>EES7330305.1/49-117
--AKGGAG-YPEFI------ISTQ-T------DT---Q--------FIIIFECKSDV--------RKHVSS--------------------------------------------------DR-N-R-PVEFA-------VDGVLHYAKF---LSE---------------------------KYTVIAVAVS
>CYE39211.1/42-120
--LSGKVG-KPEFL------FFS----------D---E--------FLVVVEDKKDI--------HKHEMKS--E-RG-E----LI----------------------------------LDS-PEI-LKDYA-------VNGAVHYARH---IIKHT------------------NI-----VEKVFAVGAS
>WP_150420550.1/45-121
--GTGNAG-FPEYV------GVV----------K---D--------FLILIEDKSSV--------DKHVRYT--D-ED-I----IA----------------------------------DDV-K-S-NTDYA-------VNGALFYAKH---LVDKV------------------S------YKKIIAIGIS
>WP_000245882.1/43-121
-KSQSGVG-KPEFI------FFS----------G---N--------HLIIVEDKLAI--------DKLEYKN--N-DG-I----ID----------------------------------TEF-P-F-RRDYA-------VNGAVHYARH---IIEKT------------------NS-----YKEVIAIGIA
>WP_035987301.1/43-119
--GSGKVG-FPEFV------GVV----------K---D--------FLIVIENKADL--------AKHIKLD--S-KG-L----IS----------------------------------LVA-K-D-VQDFS-------VNGALFYGQH---LAQNT------------------L------YKKIIAFGIS
>WP_052124350.1/29-111
--GSGNVG-RPDFT------SLIE-T----G-ND---E--------FLILIENKKDT--------SRHVKYN--S-DG-V----ID----------------------------------LDS-K-S-VQEFA-------VNGALYYALH---LLKDE------------------KVP----FKKIFAVGIS
>KNE13088.1/49-130
-KDKTSYG-EPDFS------LEK----------Y---THPKNKESVIPIIIENKLYA--------KNLKKLK--N-DT------LQ----------------------------------NDD-N-S-ISKYA-------VNGALHYAQN---ILRNKE-----------------K------YKECKF----
>WP_166010187.1/50-126
-KRKTNFG-KPDFH------IEK----------Y---K--------IPVIFEDKVKL--------NKLIAKN--K-DG------IK----------------------------------MDD-T-S-IANFA-------VNGGLYYAQS---MISSE------------------K------YHEVVVVGVA
>WP_156647252.1/2-80
-------------N------LIVK-R----G-EK---L--------LPVIIEYKGTK--------GKLEKTD--R-QG-L----VV-----------------------LRDAT----GKFDYKQ-A-IPKYA-------VNGAAYYAAN---IIKDT------------------E------YKEVVVVGIN
>WP_161552910.1/48-136
--GGNGGN-RPDVK------LFVR-D---KH-NT---L--------YPVLIEYKGYK--------DKLVKLD--S-DN-K----VE-----------------------NKTKT----NENNY-N-N-IKNYA-------VNGAVHYANA---ILHYT------------------S------YKNVIAIGMT
>WP_133235403.1/49-131
--GKGFRG-EPDLI------YLNE--------KK---R--------LLILVENKPTI--------KNHISKN--E-------------------------------------------------N-S-PKSYA-------VDGIKHYLSH---FFGEKIDTLN------PTIRKYFE------DWSIVGIAFS
>EAS1841236.1/42-118
--QTGKIG-FPEYI------AVV----------N---D--------FLIVIENKKDI--------SKSLKMT--N-SN-T----LD----------------------------------KSS-S-A-IVDYA-------VNGAWFYAKH---LANNT------------------S------YKKVIALGIC
>WP_142694280.1/49-126
--GKGGKA-AIDFV------VEK----------YG--D--------LPVVIENKLGI--------KKLQALE--S-PV-I----IK----------------------------------EDT-S-S-VRDFA-------LNGALHYAKH---LVKAN------------------A------YKEVIAIGVA
>WP_160588340.1/47-129
--GKNGGN-RPDCK------MLLE-D---EL-GN---S--------YPILIEYKVGF--------NKMVKLD--S-NG-Y----PD---------------------------------LTQL-N-N-VKNYA-------VNGAIHYARA---VRLLT------------------Y------YTDIIVIGAV
>WP_077112671.1/43-119
--ESGKVG-KPEFV------GVV----------K---D--------FVLVIENKANI--------VYHEQRD--K-DN-N----LL----------------------------------EDI-A-S-KQGYA-------VNGALHYGRH---IIQHT------------------N------YKKVVAIGVS
>WP_163556837.1/45-127
--GGSGRN-YPDLK------LLIN-T---QK-MR---H--------IPVMIEIKGLK--------RRLEKFN--K-NN-A----SL---------------------------------DMST-D-A-IKNYA-------LNGAVHYANA---ILDYS------------------D------YKEVIAIGIN
>OQX94537.1/46-117
--KKGNKG-FPEFI------ISFK-R------HP---N--------FLIVVECKADT--------KFHRTK--------------------------------------------------EN-N-N-QKDYA-------VDGVLHYMKH---INLKN------------------S------KMDILGIAVS
>WP_041095838.1/43-119
--LNGKSG-YPEYV------GVV----------K---D--------YLLVIEDKADI--------SNHVYTD--H-DV-I----TT----------------------------------NDP-M-I-VPKYA-------LNGALHYARH---ILERT------------------S------YKKCFAFGVS
>WP_034589083.1/43-120
--LSGKAG-YPDFC------AVV----------K---D--------FVFVFENKANI--------DKHCKLD--S-KN-C----ID---------------------------------LENA-D-S-VKNYA-------VNGAIHYGKH---LAKHT------------------N------YKKIIAIAVS
>EFO00860.1/55-132
-QTKTNFG-KPDFH------IEK----------Y---KQ-------VPILIENKLKL--------SKLVAQT--K-DG------IK----------------------------------FDD-K-S-ISDFA-------VNGALHYARA---VIDSG------------------K------YHEAVAVGVA
>PBC66755.1/42-130
--GGSGQN-LPDIK------CFVS-V----D-FR---N--------LPVMVECKGTK--------GDFIKTD--E-NG-L----VS-----------------------NTNKK----GEPDY-A-A-IAKYA-------VNGAIHYAKS---ILDYTE-----------------T------YQEAIAVGVN
>ECC1871735.1/47-136
-KKQTGTG-IPDFV------IEK----------Y---KVD---NEIIPVIFECKLGV--------GKLEKYA--K-DN-EK--ALD----------------------------------FSN-D-A-ISKYA-------LNGALHYARV---ALQNE------------------SQKQD-HYKEIIAIGIA
>WP_005801153.1/45-134
--GGSGNN-FPDIQ------VLLK-T---PS-MR---H--------IPVMIEVKGTK--------GDLVKFN--E-AN-E----VA-----------------------NVDET----GKKLY-N-N-IKKYA-------VNGAIHYAES---IITYTE-----------------S------YDESIAIGIN
>WP_087294996.1/46-115
--GKDRPG-KPEFI------ITFPTQ------SS---D--------YLIVIECKAKT--------DKHESA--------------------------------------------------NH-D-R-AKDFA-------VDGVLHYAKF---LSV---------------------------EFNVVAIAVS
>OGV40910.1/15-83
--GKGGIG-APEFI------ITTS-E------TP---D--------FIIIIECKADT--------RRHESA--------------------------------------------------KR-D-K-PADFA-------VDGAVHYAKW---LSK---------------------------SYNVIAVAVS
>EJG89273.1/45-117
--GTGNSG-FPEYV------GIV----------K---D--------FLIIIEDKPGL--------SKHINYT--D-DD-L----IA----------------------------------DDI-K-S-NTDYA-------VNGAVFYAKH---LADKV------------------S------YKKLLL----
>WP_095342407.1/48-125
-NTHTNFG-IPDYN------ITK----------Y---S--------IPVLIENKLHS--------KYLLKRN--S-KN-E----IS----------------------------------STS-S-D-IKKYA-------VNGALHYGRT---IIASH------------------K------YNACIIVGIA
>WP_136455750.1/49-118
-GTGKAAG-YPEFI------ITAP-S------AP---D--------VVVVIECKAEV--------SRHRSP--------------------------------------------------DL-D-R-PADFA-------VDGVLHYARF---LSP---------------------------SHTVVSIAVS
>WP_147560574.1/43-120
--GTGESG-FPDFT------AKV----------K---D--------FLIVIEDKSDL--------SKHCKLD--S-NS-C----ID---------------------------------LDNI-K-S-ITDYA-------VNGAIHYAKH---LAKNT------------------S------FKKIIAIGVS
>WP_064861386.1/49-117
--GKGNSG-YPEFI------ITSP-G------TP---D--------MVVLVECKAST--------KFHESP--------------------------------------------------NR-D-R-PKDFA-------VDGVLHYARF---LSP---------------------------KYTVICIAVS
>WP_114975478.1/45-121
--GTGNAG-FPEYV------GIV----------K---D--------FLIVIEDKASI--------NDHINRD--K-ND-L----IA----------------------------------EDQ-N-S-IINYA-------VNGALFYGKH---LSQNT------------------T------FKKIIAIGVS
>WP_063876738.1/49-117
--GLANRG-APEFI------VSTP-S------TP---D--------FVVVFECKANV--------KHHESQ--------------------------------------------------NR-D-K-AKDYA-------VDGVLHYARC---LQK---------------------------EFNVIAVAVS
>WP_123955921.1/43-119
--KTGKVG-RPEYC------GLV----------K---D--------FLIVVEDKADT--------ANHLKLN--D-KG-L----IC----------------------------------DDV-G-S-VQDFA-------VNGALHYGLH---LAKHT------------------N------YKKIIAIGVS
>CCD29074.1/83-151
--GGIGAG-FPDYI------IRDT-R------QE---N--------IVVVIECKADI--------TKHISE--------------------------------------------------NL-D-H-FQDYA-------VDGARLYADY---LSK---------------------------ELDVLYIGVS
>WP_005641405.1/54-130
-KNKTNFG-KPDFH------LEG----------Y---R--------IPIIIENKLGL--------KKLKAET--K-SG------LK----------------------------------FDE-K-S-IANYA-------VNGALYYAQN---MISSE------------------K------YHEVVAIGVA
>WP_148889392.1/43-119
--GTGKSG-FPEYT------AVI----------K---D--------FLLVIEDKADI--------AKHEKKT--K-NN-T----LA----------------------------------DDK-D-A-VVNYA-------VNGAIFYGKH---LAAHT------------------N------YKKILSIGIS
>MXZ56782.1/42-109
--KTGKAG-CPDFI------IRKD--------SS---S--------FLIVVECKPDT--------VFHASD--------------------------------------------------SL-Q-N-TEAYA-------VDGALHYASY---LSK---------------------------SFDVLALGVS
>WP_117828315.1/42-118
--NTGKVG-KPEFI------CVV----------K---D--------FLIVIEDKASI--------SKHIKLD--E-ND-V----IS----------------------------------LEV-K-D-VTDYA-------VNGAYFYGKH---LFDNT------------------S------YKKIIAFGVS
>WP_103161266.1/44-121
--LNGNVG-KPEFT------FFS----------N---D--------FFVVVEDKNDI--------NLHIYSN--D-DN------VT----------------------------------LDN-PEI-VPKYA-------VNGAIHYARH---IIKNT------------------DI-----IDKAFAIGAS
>STJ18710.1/21-83
--GGAGGN-RPDVK------LLVK-D---KY-GK---Q--------YPVLIEYKGYK--------DRLIRLG--S-NG-I----IE-----------------------NKDAR----KEWNL-K----------------------------ILMDT------------------R----------------
>WP_110078298.1/60-128
--KGSGKA-KPEFI------ITFK-E------DL---N--------TIIVVECKNTI--------KRHSTD--------------------------------------------------KK-N-K-PSLYA-------EDGVLYYSKY---LKN---------------------------AFNVIAVAVS
>WP_033710664.1/33-109
-QKGEGKG-NPEYI------FIS----------G---G--------HLFIIENKTDI--------KQLEYTD----ND-V----VI----------------------------------TEY-P-Y-RNDYA-------VNGAVHYSKH---IVEKT------------------S------FNEVIAIGVV
>MSE06825.1/0-89
------------IFLVYFCHLLLK-S---RKLNR---Y--------IPVMIEAKGGK--------NKLEKLD--K-EG-N----IEQVKLWDSDSK---------EGAKNPHKK----GDPNF-N-S-IEKYA-------VNGAYHYAKI---ILEDE-----------------------------------
>WP_148879742.1/50-126
-KTKTNFG-KPDFH------VEK----------Y---N--------IPVIFEDKLGI--------KKLIAKN--K-DG------IK----------------------------------DDE-K-S-IQNFA-------TNGAIHYATQ---IIASG------------------K------YREAVAIGVA
>WP_116743595.1/73-151
-KAGKGEG-KPEFV------FVV----------D---G--------FIVIIEDKKET--------RFARFLK----EG-Q----VA----------------------------------TDF-P-H-RENYA-------LNGALHYALV---MLRNG------------------APH----KKGIFAVGIG
>WP_061778439.1/43-120
--GGKGIG-KPEFV------IQN----------G---E--------YLIVIEDKRSN--------DKLIKYD--E-EN-K----ID----------------------------------KKI-S-S-LKDYA-------VNGAVHYARH---IIEKT------------------SS-----FDEVIAVGIT
>WP_099203516.1/49-125
--KNNNRG-YPDRI------YVNK--------QK---R--------LMIILEEKNDI--------RLHDVED--------------------------------------------------------ITKGA-------IYGVKWYLSR---FLNKNLQKH---------LINCFD------DWKIIGIAAS
>WP_104711711.1/45-127
--GGSGKN-YPDLK------LLLN-T---PS-AR---K--------LPVMIEVKGLK--------GRLAKFG--K-DH-S--------------------------------------PDLST-N-A-IKNYA-------LNGALHYANA---ILDYSH-----------------S------YNEAIAIGIN
>WP_070561327.1/49-117
--GGGGSG-YPEFI------ISAP-E------TP---D--------MVVVVECKPEI--------RFHESK--------------------------------------------------NR-D-R-PKDFA-------VDGVLHYARF---LTH---------------------------KYTVISIAVS
>EAG3815979.1/42-118
--NGKGIG-KPEFI------FFS----------N---G--------RLIIIEDKLDS--------SRLIKPD----QG-E----ID----------------------------------LTY-P-S-TNLYA-------VNGAVHYAKH---IVEKT------------------IL-----FDEVIAIGIS
>WP_034972319.1/47-122
--TGGGRG-KPEFV------FES----------G---E--------FIVVIEDKPDI--------NFSLAYN--D-AD-Q----ID----------------------------------LEY-P-A-RATHA-------LNGAVHYARF---FADRT-------------------------GKRVFAVGVA
>NBV06886.1/43-117
-QKLQGK--RPDYT------LYPT-N------SN---T--------PIAIIEAKKPG--------QNIHDAI--K-QG------VE--------------------------------YAEKL-N-A-PIVFA-------TDGVFTKTIH---LKVNKP------------------------------LMLN
>WP_004900286.1/46-134
--GGVGGG-RPDYT------MIID-N----G-DK---M--------IPVFIEYKGTK--------GKLEKLD--K-QE-L----VV-----------------------LRDVN----QEFDYKS-A-ISKYA-------VNGASYYAMN---ALKGT------------------G------YAEALAIGVN
>WP_081367396.1/45-133
--GGSGIN-RPEAK------LLIQ-D---SK-LQ---S--------YIVLIEMKGKK--------GDLIKLD--E-EG-H----VA-----------------------NFTKK----NEPNY-T-N-IQKYA-------VNGAVHYANA---ILAHS------------------S------YDKTIAIGIN
>GEL29275.1/46-134
--GGDGIA-RPDAQ------LILN-N----G-LS---K--------IPVLIEYKGTK--------NKLEYLS--K-YN-N----VI-----------------------LKNED----GTYDFKK-A-IPNYA-------VNGSCYYASA---VIKKT------------------E------FNEALAVGVN
>ENY70268.1/7-95
--AEGGGN-RPDAK------LLLK-G---KN-LK---Y--------YPILIEYKGYK--------DTLVKLD--D-NN-R----VD-----------------------NITSK----NQPNY-Q-N-INKYA-------VNGAVHYANA---ILHHT------------------N------YDGVIAIGIT
>WP_115950962.1/51-139
--GGNGAN-RPDAK------LLLK-D---KN-QE---Y--------FPILIEYKGYK--------DKLVKLD--I-NG-K----VE-----------------------NRTVK----NEANF-K-N-INSFA-------VNGAIHYSNA---LLHHT------------------S------YTDIIAIGMT
>WP_061866397.1/48-140
--GGEGAN-LVDVK------LLLK-D---SK-LD---Y--------YPIMIELKWGS--------NKLEKLD--K-ED-H----VA-----------------------NTKTSGKEKGEPNY-T-N-INGYA-------VNGAVHYANA---ILQYS------------------S------YTDVIAIGIT
>WP_002283785.1/43-123
--GGKGVG-KPEFT------FVS----------G---G--------FLFVVEDKKDN--------DKFIKFT--D-LS-SK--VLD----------------------------------MSI-PSA-TSNYA-------VNGAVHYAKH---ISKKT------------------TG-----YKEVFAIGVA
>WP_095893733.1/46-122
--KNGKIG-KPEFV------GVV----------K---D--------FLIVIEDKADV--------SNHIKRD--E-KD-L----IC----------------------------------QSV-E-S-TTNYA-------VNGALHYGLH---LSKHT------------------D------YKKIIAFGVS
>WP_141309125.1/63-151
--GGTGGG-RPDYT------IIVS-D----G-DK---T--------IPVFIEYKGSK--------GKLEKLD--K-QG-L----VV-----------------------LRTDY----GDFDFKL-A-IPKYA-------VNGASYYAMN---VVKET------------------P------YLEAIAVGIN
>WP_051493101.1/46-115
--LTGNAG-MPEFI------ITFPSQ------SM---E--------YVIIIECKYET--------IKHESK--------------------------------------------------DR-N-I-PKNYA-------VDGAIHYSNF---LSK---------------------------EFNVISIAVS
>WP_086145746.1/60-145
--GKGGIG-APEFI------ISDI-I------TP---D--------IIVIFECKADV--------KDHASSR--I-DE-L----IEGI---------------------DLSET----DVDAV-K-R-IQRFA-------ADGALHYARH---LSK---------------------------EFNVIAVAVS
>WP_079609100.1/49-116
--GGGGRG-NPEFI------ITKT--------RS---N--------VVLVIECKAST--------KDHASA--------------------------------------------------SL-T-N-PVKYA-------ADGALHYAKF---LSK---------------------------SYTVVAIASS
>WP_134548803.1/32-106
--QGGGRG-KPEFV------VES----------G---D--------FIVVIEDKART--------EHSMLIV----DG-V----LD----------------------------------LGF-P-A-RSDYA-------LNGAVHYARI---FAERT-------------------------GKRVFAVGVA
>WP_104762391.1/48-125
--GTGNHG-VPDFI------GVV----------K---D--------FVIVVENKADV--------SNHCKLD--S-NN-L----IS----------------------------------QEQ-E-H-IKNYA-------LNGALWYAKH---IIKNQ------------------NR-----YKKVFAIAVS
>WP_158991811.1/43-110
---GLNHG-YPEFI------ISFE-D------RR---D--------FLIVIECKGDP--------KKHESI--------------------------------------------------TR-D-K-YSEYS-------VDGVLLYGSF---LSK---------------------------EFDVLCIAVS
>WP_065593629.1/48-116
--KKGNKG-YPEFI------ISNQ-L------DT---K--------FIIIFECKADT--------KKHQSS--------------------------------------------------DL-N-K-TVDYT-------VDGILHYAKH---LSK---------------------------DYTVLAVAVS
>WP_025029021.1/49-117
--GGVGRG-APEFI------ISSK-S------SP---D--------FLIIFECKATT--------KQHESS--------------------------------------------------TR-D-K-LADYA-------VDGVIHYASR---LSR---------------------------SFNIIAVAVS
>WP_074416101.1/48-124
-ESKANFG-KPDFH------IEK----------Y---S--------RPVIFENKFSA--------KKLLAEN--K-DG------IK----------------------------------QDD-S-S-VSAYA-------VNGALYYARN---MIASG------------------K------YSEVFAIGVA
>WP_099445659.1/50-135
--GGKGVG-APEFI------ISCP-D------DP---D--------ILIVIECKASP--------KDHESPS--V-LQ-I----INGF---------------------APVET----PDQRA-K-R-VQRYA-------ADGALHYASS---LAK---------------------------EFNVIAVAVS
>WP_016302123.1/62-142
-QTLKSKG-TPDFM------IVKE--------QS---N--------VIVVIECKGSV--------DKHSSLS--D-VK-------------------------------NYKTH----GYGLA-E-E-TENYA-------INGALWYASF---LKD---------------------------SFDVVAIAAS
>SQR12151.1/0-65
------------------------------------------------MLIEYKGYK--------DKLIKLS--S-NG-I----IE-----------------------NKDSR----KEWNF-K-N-INGYA-------VNGAVHYANA---LLQFT------------------S------YPDIIAIGMT
>EAC8327219.1/43-118
--GTGNVG-FPEYC------GVV----------K---D--------FIIVIENKYDL--------TKHINDL--D--D-V----IL----------------------------------SDV-K-S-VTDYA-------VNGALFYGQH---LIKNT------------------S------YKKVICFGVS
>RSX49784.1/42-118
--GTGRAG-YPEYV------AVV----------G---D--------YVLVIEDKADL--------DRHVWYD--G-AG-V----VS----------------------------------LDV-K-P-VVEYA-------VNGAVSYAKR---IAQHS------------------H------FRKVFAIGVS
>WP_151463888.1/95-163
---GSGIG-KPEFI------VTLPED------AP---K--------LVIVVECKADT--------ARHSSP--------------------------------------------------SG-D-C-PVEYA-------VDGVLHYAAH---LAS---------------------------SFDVVAIAVS
>SMC15871.1/45-133
--GGSGKN-YPDIK------LFLT-T---ET-RR---K--------IPVMIEVKGTK--------GRLEKLK----NG-E----IE-----------------------NINNK----GEPHY-D-N-INKYA-------LNGAVHYANA---ILDYTH-----------------S------YDEVIALGIN
>TAE75506.1/46-114
---GEGIG-KPEFI------ISFPVQ------NS---D--------FLILVECKASV--------SKHESQ--------------------------------------------------DF-D-K-AKDYA-------VDGVLHYAKF---LSQ---------------------------EFDVVAIGVS
>MPW83657.1/0-58
------------------------------------------------IIIENKLYA--------KNLKKLK--N-SA------LQ----------------------------------NDD-N-S-ISKFA-------VNGALHYDQN---ILRDKE-----------------K------YKECIAIGIA
>WP_164539523.1/0-77
--------------------SLLN-T---QDPNR---R--------IPILIEYKGLK--------DKLIKLD--K-NK-L----VE-----------------------NF-KN----HEPHY-K-N-IREYA-------LNGALHYANA---ILHHT------------------S------YTECIAIGIT
>WP_116127314.1/48-115
---GSGRG-FPEFI------ISSI-D------HP---N--------FIIVIECKASL--------KFHASP--------------------------------------------------NL-D-R-FNDYA-------VDGAIWYASN---LAS---------------------------DFDVLAIGVS
>WP_039230565.1/44-120
--GTGNVG-RPEYV------GVV----------H---D--------FVIVIENKSSV--------SKHIDKS--N-DG-L----IV----------------------------------RET-S-S-IRDYA-------VNGALYYAKH---IARNT------------------N------FKKIFAIGVS
>OKZ52809.1/45-148
--GGSGNN-YPDIQ------LLLE-N---KT-AR---R--------IPVMIEAKGLK--------NRLEKIS--K-SG-Q----IELITYYEKDSKR--------KDGTIQHHA----GDANY-S-S-IMNYA-------VNGAVHYANA---ILDSR------------------G------YTEVIAIGIN
>AOP19037.1/42-109
---GSGPG-YPEFI------ITYK-A------NS---D--------FIIVIECKAQI--------KKHESS--------------------------------------------------NK-D-Q-YSEYA-------VDGVLLYSSY---LSK---------------------------DFDVLSIAVS
>WP_036086678.1/51-133
--QNNERG-SADFT------YIAH-GL--EE-NQ---D--------YLIIIETKPDV--------SNLINIQ--D-GR------LL----------------------------------MDP-K-S-TKEYA-------VNGAVWYGKS---IQKET------------------QA-----FPRIFALGVA
>WP_117476489.1/43-119
--QTGKAG-FPEYT------AVV----------D---D--------FVLVMEDKADR--------ANLCLKD--A-DG-T----IS----------------------------------MTV-Q-A-TTDYA-------VNGALHYAQH---ILQKT------------------T------YKKVFAFGNA
>WP_129725585.1/42-130
--GGSGGN-RPDAK------LLLK-S---KS-GK---Y--------YPILIEYKGYK--------NKLEKLN--S-KG-E----VN-----------------------NWNKN----NEPIF-E-N-IRDYA-------VNGAVHYANA---LLHLT------------------S------YTDVIAIGVT
>OJF95655.1/40-125
--GGGGGG-APEFI------ISAP-S------TP---D--------FLIVIECKASV--------ADHVSGL--I-AK-V----LAGM---------------------DLAED----AVSYG-K-R-VQRYA-------VDGALHYAQA---LSR---------------------------EFNVITVAVS
>RLA08049.1/46-113
---GIGKG-YPEFI------IQYK-N------NP---D--------FIIVVECKADI--------KFHKSE--------------------------------------------------YQ-N-K-HKDYA-------VDGVLLYSSF---LAK---------------------------EYDVLSIAIS
>WP_111948504.1/46-134
--GGDGVN-RPDIK------LFIQ-T---AT-LK---N--------LPVMIEVKGTK--------GDLAKFD--D-DG-N----IA-----------------------NQNSK----NEPNY-S-N-ISKYA-------LNGAIHYADA---VTFYS------------------D------FTDCIAIGIN
>WP_104073297.1/46-108
--GGDGV----------------------------------------------------------NRHKRT---KIHQ------IQICFCHFFDFYFGFFGAYF--------------------K-KLVLKIGKN-----SLGILKFASS------------------------------------VIASKAK
>WP_161010646.1/49-131
--QNGNRG-ASDFS------FLVK-GA--DS-SN---Q--------YLVLIETKDDN--------SNVINLN--N-DN------LS----------------------------------LDE-K-S-TVSYA-------TNGAVWYGKQ---IQKET------------------KQ-----FPKIFAVGVA
>WP_071637870.1/52-120
--QKGNSG-YPEFI------ISNK-L------DP---N--------FLIVFECKPDT--------KKHASF--------------------------------------------------KL-D-K-PVDFA-------VDGAIHYAKH---LSE---------------------------KYTVLAIAIS
>WP_036476076.1/47-123
--QTGNRG-TPDFV------GII----------K---D--------FLIIIEDKRDL--------TKHIVFN--D-KN-L----IS----------------------------------ESS-K-D-IENYA-------VNGALFYGKH---LVKNT------------------S------YNKVFAIGVS
>DAA81008.1/46-114
--HGSKQG-KPEYI------ITFK-N------EP---S--------LIVVIECKSSI--------QKHSSK--------------------------------------------------FL-N-A-PKDYA-------VDGALYYAKY---LKE---------------------------YYNVIAVGIS
>WP_070622546.1/45-127
--LKGNVG-LPDFT------AVVS-T----N-ND---A--------YLIVIENKKET--------SLHISFD--D-HE-L----IS----------------------------------KTD-K-D-INKYA-------VNGAVHYAQH---LVKDD------------------NVP----FKKIFAIGIS
>MSE09509.1/7-112
--GGSGNN-YPDIM------LMLK-S---RKLNR---Y--------IPVMIEAKGGK--------NKLEKLD--K-EG-N----IEQVKLWDSDSK---------EGAKNPHKK----GDPNF-N-S-IEKYA-------VNGAYHYAKI---ILEDEH----------------CN------YDEVIFIGVN
>SCI28062.1/47-135
--GGTGKN-FPDIK------CFID-----YK-GR---K--------LPVMIEAKGKK--------TDLEKLN--V-MG-E----VD-----------------------NYNKD----DSPNY-T-N-IAKYA-------VNGAVHYATA---IVNGTD-----------------S------YKEVIAIGIT
>WP_081562424.1/59-147
--GNEGGN-RPDVK------LLIK-D---QS-TK---Y--------WPILIEYKGHK--------DKLEKLN--K-DG-E----IS-----------------------NRNEI----GEFIY-K-N-IKSYA-------VNGAIHYANA---LLHYT------------------E------YQDVIAIGMT
>WP_143926046.1/58-126
--KGRGAG-YPDYI------IRGV-Q------QE---D--------VAIVIECKADT--------AKHVSA--------------------------------------------------NL-N-Q-FADYA-------VDGARLYADY---LSK---------------------------ELDVLYIGVS
>SMC18663.1/47-124
--KTGYRG-VPEFV------CVL----------E---N--------FVLVIENKASL--------SRHIKLD--K-NG-S----IG----------------------------------EDK-N-S-VKNYA-------VNGALHYGKQ---IVKNS------------------AN-----YKKVFAVGFS
>WP_151948979.1/1-85
-----------EAS------LTFQ-TPFFLI-KP---Y--------IPIMIEVKGTQ--------NKLIKTS--L-DG-Q----IE-----------------------NKLKD----NSPHF-G-N-IKNYA-------VNGAIHYAEA---IINFTE-----------------S------HKEVIAIGIN
>WP_142681065.1/45-132
--GGGGGN-YPDIK------LFLK-T---KS-LR---K--------IPIMIEVKGAK--------NKLLKLK----NG-E----IY-----------------------NFNDK----GELS--S-N-IKDYA-------LNGAVHYANA---ILDYTQ-----------------S------YDEVIALGIN
>WP_161022690.1/48-124
-KAKTNFG-VPDLH------VEK----------Y---N--------IPVVIEDKLKR--------SKLITKN--K-SG------IK----------------------------------NDD-N-S-IEYYA-------VNGALYYARN---MIASE------------------K------YSEVIAVGVA
>WP_067143880.1/45-113
---GDGVG-KPEFI------ITFPVT------MP---H--------VVIVVECKANK--------RFHQTK--------------------------------------------------DN-S-K-PSLYA-------VDGALHYARF---LAA---------------------------KYDVIAIAVS
>TAE20544.1/60-127
---GAGRG-YPEFL------IHHK-K------NP---N--------LLIVIECKADH--------LKHASS--------------------------------------------------TG-D-K-YSEYA-------VDGVLLYASC---LAK---------------------------GFDVLAIAVS
>WP_043560250.1/49-117
--KTGNVG-FPEFI------ISWQ-T------DP---N--------FLIIFECKASP--------KRHVSP--------------------------------------------------NK-D-H-PKDFA-------LDGALHYASY---LSK---------------------------EFTVLAVAVS
>WP_157812196.1/49-131
--GTGFRG-EPDLI------YVNE--------NK---K--------ILILIENKDSI--------GDHESKK--R-------------------------------------------------N-K-PKDFA-------VDGALHYTSF---FLKENLIKID------TTLEKHFK------DWSIIGIAFS
>WP_057746453.1/51-127
-ERKTNFG-KPDFQ------IEQ----------Y---D--------IPVIFEDKLHV--------KKLINET--K-DG------IK----------------------------------LDE-K-S-VSSYA-------VNGGLFYAQN---MIASG------------------K------YEEAIFVGVA
>KDE96557.1/50-126
-EKKTRFG-TPDFH------VEA----------Y---N--------IPVIIENKLGV--------NKLKTLN--K-SG------IK----------------------------------DDN-K-S-ISNFA-------VNGCLHYARN---MIKSN------------------K------YKEVIAIGIA
>WP_122024926.1/45-132
--GGVGSN-YPDIQ------LLLE-N---NN-SR---R--------IPVMIEAKGGK--------NKLEKLD--K-AG-N----IVQITNYPSDSK---------LNAKSPHKK----DDKNY-S-T-INNFA-------TNGAFHYGKA---I---------------------------------------
>RLA06960.1/69-136
---GTGRG-MPEFI------ISVK-D------ES---D--------LIIVVECKADI--------LKHESK--------------------------------------------------NR-D-Q-YADYA-------VDGALLYSSY---LSK---------------------------ECNVLSLAVS
>WP_134473401.1/50-118
--GGSGTG-SPEFI------ITSA-S------VP---D--------FVLVVECKGDV--------RKHESA--------------------------------------------------NL-D-K-PVEFA-------VDGAVHYAKY---LSA---------------------------SYHVITVAVS
>WP_006448441.1/55-140
--AKGGRG-YPEFL------ISNA-D------TP---D--------FLIVYECKASL--------SDHESKH--V-QS-I----LSDI---------------------ALVES----EEVAT-K-R-IKRYA-------VDGALHYAKL---ISR---------------------------SYNVIAVAVS
>OGH06509.1/46-115
--GTGKSG-YPEFI------ITFP-L------VM---D--------LVIIVECKPEI--------KLHKSK--------------------------------------------------KG-E-ELTEKYA-------VDGVLHYAKF---LKK---------------------------DFNVIGIAVS
>WP_057085776.1/0-72
-----------------------------KN-LN---F--------YPILIEYKGYK--------DKLVKLD--E-NG-Q----VE-----------------------NKNSK----NEPNF-K-N-INSFA-------VNGAVHYANA---LLHHT------------------S------YTDIIAIGMT
>WP_071087791.1/50-136
--GRGGAG-SPEFI------ISSP-S------TP---D--------FVILVECKAST--------KDHSSGV--D-EATI----ASGD---------------------AIIEA----PGAKV-R-R-IQRYA-------VDGILHYSAL---VAK---------------------------DINVIAIAVS
>HCX91896.1/50-112
--GGKGGN-RPDAK------LLLQ-A---ND-GK---Y--------YPILIEYKGYK--------DKLVKLD--A-EG-N----VA-----------------------NRNAK----NQPDY-T-N-INSYA------------------------------------------------------------
>WP_080988262.1/62-132
NTNNKKNA-EPEFI------IRFN-D------DH---D--------TICVIECKKSI--------KKHKTD--------------------------------------------------NL-N-R-PNDYA-------VDGVLYYSKF---LKN---------------------------YYNVIAVAVS
>OIO44867.1/49-116
---GGGVG-KPEFI------ISNP-K------DR---D--------FILVIECKADI--------KKHQSS--------------------------------------------------TG-D-Q-YKDYA-------IDGVLLYSAN---LAK---------------------------EFNVLSIAVS
>KIU67371.1/51-136
--GGGGKG-APEFI------ITSP-S------DP---D--------FVIIVECKASN--------KDHSSDY--F-SK-L----LNSE---------------------AVEET----KTQRS-K-R-IQRFA-------ADGVIHYATT---LAR---------------------------DFNVIAIAAS
>WP_072800225.1/43-119
--GTGNVG-FPEYV------GIV----------K---D--------FLIVIEDKASI--------QDHEKRD--D-DG-L----LA----------------------------------MDV-K-S-VKKYA-------MNGAFFYGRH---LIRNT------------------T------YKKVFAIGVS
>WP_074487329.1/44-111
---ATGKG-FPEFI------ISYK-E------TS---D--------LIIVIECKHDI--------SKHESL--------------------------------------------------HH-D-K-YDKYA-------VDGALLYATY---LSK---------------------------DFDVIAIAVS
>AXV46719.1/48-116
--GGTGAG-YPDFI------ITSP-D------NP---D--------WVIVIEAKAER--------RYHESV--------------------------------------------------DR-T-R-VADYA-------VDGVLHYASF---LAK---------------------------DFNVVAVAVS
>WP_001129879.1/46-129
--GGDGGN-RPDAQ------IMIQLP---QS-LK---Y--------IPVIVEHKGTK--------NKLEKLD--I-DG-F----VD-----------------------NSKQ-----------T-N-IQNFA-------VNGAVYYSEQ---IMFDT------------------S------YKDVIAIGTN
>QGT49881.1/47-123
--QNGNEG-IPDRI------FIDE--------SK---N--------LLIIVEEKPFV--------KDHDNPD--------------------------------------------------------IEKGA-------ISGIKWYISR---FLNNNLNIS---------IKNFYD------NWKILGIAVS
>OQX29396.1/44-111
---GDGKG-YPEFI------IQSE-E------DA---D--------FLMTVECKAQT--------QFHQSP--------------------------------------------------GL-D-K-YKDYA-------VDGALLYSSY---LSK---------------------------EFDVISLGVS
>PIN86514.1/46-114
---GNGVG-KPEFL------ITFPSG------DM---D--------YLIIVECKASP--------IYHRSK--------------------------------------------------QL-N-N-PKEYA-------VDGVLHYAKK---LSE---------------------------SFNVIAIAVS
>WP_152067851.1/43-119
--GTGNAG-YPEYV------SKI----------G---R--------FVLVIEDKASQ--------SRHEKLT--D-SG-I----LD----------------------------------MST-E-A-VTDYA-------VNGAYHYASH---IAKKS------------------P------FTEVFAVGVS
>CBK93196.1/58-136
--LTNQEG-TPDYV------ILDE--------ER---K--------IIIVIECKEDV--------NKHQTHD--N-ME-------------------------------MYKT-----DLGSA-K-E-VETYC-------VNGALHYATY---VNG---------------------------QYDVISVAAS
>WP_017391048.1/47-115
--STGNAG-YPEFI------ITWQ-A------DT---N--------FVLVFECKANT--------KHHASP--------------------------------------------------NL-D-K-PKDFA-------VDGILHYTKY---LAK---------------------------EYTVIAIAVS
>TXJ02974.1/65-142
-ENKTNFG-KPDFS------ITQ----------Y---KQ-------APVIIENKLGL--------KKLIAET--K-DG------IK----------------------------------FDE-K-S-VKDYA-------VNGALYYATG---MIASG------------------K------YRDVVAIGIA
>WP_147112183.1/59-118
---GAGAG-VPEAI------LVDP-D------VA---T--------PLVVIEAKASE--------DDLAQA---------------------------------------------------------------------IIEAEGYGAA---LVAA--------------------------GYRPLAVGLA
>WP_073233314.1/60-128
--GGTGKA-KPEFI------ITFH-K------NA---N--------TIIVVECKRSV--------KQHQSD--------------------------------------------------KL-N-K-PKDFA-------VDGALYYAKF---LKE---------------------------RYNVIAIGVS
>WP_005697579.1/50-137
--GGKGGN-FPDNK------LCII-D---ER-QK---E--------WIFMIEYKGYE--------DSLVFLT----GG-D----VI-----------------------NKDEQ----GKLNF-K-I-INNYA-------VNGAVHYSSI---IASNT------------------E------YKQVIAIGMT
>WP_161592649.1/50-118
--DKGGNG-SPEFI------ISDL-N------TP---D--------FILIIECKADV--------KKHESK--------------------------------------------------NL-N-I-PKEYA-------VDGVLHYAKF---LAK---------------------------DYNVIALAVS
>WP_099314372.1/48-124
-KKRSNFG-IPDFN------IDK----------Y---R--------IPVIFENKLNI--------KKLIAKT--N-SG------IK----------------------------------MDE-K-S-VSNYA-------VNGAVYYAQN---MIASS------------------K------YSEVIAIGIA
>CCY90345.1/67-144
--DNADFG-KPEFI------IINT--------HN---N--------LAIVVECKPKI--------ANHSSKKLRE-EG-I----LV----------------------------------RDS-K-V-ISRYS-------VEGALHYAKY---LSA---------------------------NYDVIAIAVS
>WP_041078317.1/48-115
---GNGIG-KPEFI------ISFK-D------NP---D--------NLIIIECKATT--------IYHESK--------------------------------------------------DR-T-K-YKDYA-------VDGVLLYASY---LSK---------------------------DFNITAIAIS
>OIO03875.1/44-111
---GGGRG-YPEFI------ISLK-N------SS---V--------FIIVIECKADI--------TKHQST--------------------------------------------------TL-D-K-YDEYA-------VDGALLYASF---LSK---------------------------EYDVLAIGAS
>CNS11616.1/0-71
--------------------MLLE-D---EL-GN---S--------YPILIEYKVGF--------NKMVKLD--S-NG-Y----PD---------------------------------LTQL-N-N-VKNYA-------VNGAIHYARA---VRLLT------------------Y------YTDIIVIGAV
>PNE27877.1/29-106
--GTGNVG-RPEFC------GVV----------NG--E--------FLIVIEDKADA--------DRHATFD--D-AG-R----ID----------------------------------RST-R-A-VMEYA-------VNGALFYGIH---LARHT------------------H------YKKVFALGIS
>WP_117671609.1/48-137
--GGEGVN-YPDIK------CFLE-T---SD-MR---R--------IPVMIEVKGRK--------GDLIKCD--K-NG-D----IC-----------------------NLNKD----KEPHY-G-N-IAKYA-------VNGAVHYAHA---ILNNTE-----------------S------YKEVVAIGVN
>WP_065573826.1/45-120
--QGGGRG-KPEFV------VES----------G---D--------FVIVIEDKPRV--------EELVKLA--D-DG-S----VD----------------------------------LTY-P-A-RANFA-------LNGAMHYAEV---IASKT-------------------------GKKVFAIGVA
>ATA86073.1/84-151
---GKGNG-YPDFF------ISFP-T------NS---N--------YLIVIECKPKV--------SKHRSV--------------------------------------------------EL-N-K-SKDYA-------VDGALHYAKA---LSK---------------------------DFNVVAIAVS
>PKL72578.1/44-111
---GNGKG-FPEFI------IQYK-N------NS---D--------LLIVVECKFDI--------LKHQSE--------------------------------------------------TK-K-E-AKDYA-------VDGVLLYSSY---LAK---------------------------DYDVISIAVS
>RXJ69388.1/46-114
--GGSGRA-KPEFV------ITFN-D------DT---N--------TIIVIECKKNA--------RDHVSE--------------------------------------------------TF-N-Q-PNKYA-------VDGALYYGKF---LKD---------------------------DYNVIVIGIS
>WP_157148161.1/48-116
--YTGKKG-YPEFI------ISFS-N------RP---N--------DIIIVECKADV--------NKHESS--------------------------------------------------DR-K-N-PSDYA-------VDGVLHYAYF---LKE---------------------------EFNVTAIAVS
>KKR62430.1/50-132
--ETGRNG-YPDLI------YINE--------NK---K--------LLILVENKDHI--------KDHVSKN--E-------------------------------------------------D-K-PADFA-------VDGIKHYLSF---FTDKKLSNEK------ETIKKYLK------NWKIIGVAFS
>WP_008086018.1/47-114
---GGGAG-YPDFI------ISSK-K------HS---D--------FLIVIECKPDI--------RKHESV--------------------------------------------------SK-D-K-YKDYA-------VDGALLYASY---LSK---------------------------EYDVLAIGVS
>WP_164107412.1/48-114
---GIGNG-KPEFI------IWHK--------TK---E--------LVIIIECKSLS--------KFHISE--------------------------------------------------NL-D-S-PKEYA-------VDGALHYARN---LKD---------------------------NYNVIALGVS
>WP_034507514.1/33-109
--GTGHIG-SPEFL------AVV----------D---G--------FVLVVEDKRDT--------DFQVSLL--D-DG-S----LD----------------------------------MSL-K-A-VTDYA-------VNGGVHYGQH---IAANT------------------P------FKKVFAIGVS
>WP_070709990.1/41-117
--KNKNVG-RPEYI------AVV----------K---D--------YLIVIENKYDT--------NYHVKKD--E-NN-I----ID----------------------------------LNV-D-N-IINYA-------VNGALHYGLH---LSKHT------------------K------YNKIFSIGVS
>SDE46154.1/50-136
--GQGGIG-APEFI------ISAP-S------TP---D--------FLVIIECKADP--------KDHVSSQ--Y-TSSV----KSGV---------------------PIEET----PVQLA-K-R-VQRFA-------VDGILHYAAR---LAK---------------------------EFNVIAVAVS
>WP_034299984.1/43-116
--ATGNPG-YPDQI------YINE--------DK---Q--------LLILVEDKTNP--------SDHESDD--D----------------------------------------------ED-T-N-PEKYA-------VDGILWYLSR---FNDNR-----------------FS------NWKIVGIAVS
>WP_119525681.1/50-139
-GKMGGGN-RPDSK------FLLQ-DP--HS-GK---Y--------YPVVVEYKGHK--------DKLIKLD--E-HG-N----ID-----------------------NQETK----GSIS--K-N-ISQYA-------VNGAVHYANA---ILHYT------------------S------YTDIIAIGMT
>WP_102033408.1/45-123
-ASANAEG-KPEFV------FVS----------D---G--------FVVVVEDKKDV--------QRTRYLV----DG-D----PV----------------------------------TEH-P-Y-RADYA-------LNGAIHYAKT---MLANG------------------IPF----DKGVFAVGVG
>WP_036438535.1/43-120
--GTGNAG-YPEFT------AVI---------NN---D--------FVLVIEDKSNL--------EKHISLT--E-NG-L----IA----------------------------------NDI-N-S-TKYYA-------VNGAYHYGKH---IAQNS------------------S------FRKVFAIGIS
>WP_081643477.1/90-157
---GNKNG-RPDFI------IYSR-K------YP---E--------FVIVVEAKADI--------NKHISE--------------------------------------------------TK-D-N-YADYA-------VDGSLLYASF---LAK---------------------------EFDVLAIGIS
>WP_118166298.1/46-114
--KGKGNG-YPEFI------LSFP-T------NS---S--------YIIVVECKAKV--------SDHCSA--------------------------------------------------SL-D-E-PIKYA-------VDGVLHYAKA---LSV---------------------------DFNVIAIAVS
>WP_088245176.1/46-141
-KNAKGGG-IPDFT------CETL--------KY---D-----NRVVPVLFECKFSANSKGTF-VDRMASFD--K-DN-N----VR----------------------------------FDQ-N-A-ISGYA-------LNGALHYARG---ILERE------------------QEKEKREYENCIAVAIA
>WP_095182451.1/46-148
--GGKGNN-YPDIQ------LLLQ-D---NH-SR---R--------IPVMIEAKGEK--------NKLEKLD--K-NG-H----IIQETIWASDSK---------PNAKNHHKK----GDKNY-S-A-ITKYA-------TNGALHYGKA---ILQYS------------------N------YDEVLIIGVN
>KKW40066.1/61-128
---GLGRG-SPEFI------IQYK-Q------NP---D--------LLIIIECKADV--------TKHESK--------------------------------------------------GR-L-Q-YKDYS-------VDGVLLYSSY---LTK---------------------------EYDVLSIAVS
>WP_147734739.1/60-128
--GGNGIA-QPDFI------ALFD-R------DK---D--------TIFICECKKGA--------NFHRSA--------------------------------------------------NL-N-K-PKSYA-------LDGVIYYAKF---LQK---------------------------YFNVIALAVS
>WP_132983722.1/43-121
--CTGKIG-YPEFV------AIS----------N---E--------FVIVIEDKRDI--------DFHIKMD--D-KN-ND--KIC----------------------------------SKI-K-N-IKKYA-------VNGAVHYARH---IIKNS------------------T------YKKVFAIGAS
>WP_079640362.1/78-146
--GSGNVG-YPEFI------VTSI-E------DD---D--------VVLIIECKAAK--------NRHASK--------------------------------------------------GL-D-K-PVEFA-------VDGALHYARA---LSK---------------------------EFHVVAVGSS
>WP_070876168.1/43-123
---GKGIG-KPEFV------IIYE-S-------L---D--------LIVVIEDKKDN--------HRLEYIK--E-DG-AL--YLT---------------------------------AGPN-S-P-VSNFA-------VNGAVHYAKN---IIEKT------------------Y------FKNVLAIGVT
>CAB0590869.1/44-121
--GKGGPG-YPEYV------AVV----------K---D--------FVIVIEDKSDL--------DFHVKLN--D-DG-V----VE---------------------------------LSDV-K-A-VRDYA-------VNGAIHYARH---ISTKS------------------E------FKKVFAVAVS
>WP_033503543.1/43-119
--GTKKVG-RPDVV------AIV----------N---D--------FVLVVEDKNTL--------SKHQKLT--G-KD-I----LD----------------------------------DSV-K-A-ITDYA-------VNGACFYAKH---IAKHT------------------S------FKKVFAVGVS
>WP_157797851.1/4-72
--GGNGAG-YPEFI------LTFP-T------DS---R--------YLIVVECKALP--------SMHESK--------------------------------------------------NK-D-K-PKDYA-------VDGVLHYAKA---LSK---------------------------EFEVIAIASS
>GFI14901.1/60-128
--GGNGKA-KPEYV------ITFN-D------DI---H--------TVIVVECKNTA--------KKHCSA--------------------------------------------------NL-N-K-PSGFA-------VDGVLYYAKF---LKQ---------------------------EYNVIAIAVS
>WP_097297428.1/45-113
---GMGGG-KPEFI------ITFQKE------RP---D--------YIIVVECKASV--------MKHESK--------------------------------------------------NH-D-K-YDEYA-------VDGVLLYSSY---LSK---------------------------EYDVLAIAVS
>CDD28458.1/43-123
--KSGHIG-LPDFI------YVNE--------KK---K--------LLILVELKSTI--------AQHEKE-------------------------------------------------------------A-------IPQIKHYLNC---FMPGTLESYGVISPEINKALINLR------SWNILGIAIS
>AYC64069.1/47-114
---GSGQG-YPEFI------ITYK-K------NS---D--------LLIIIECKAQI--------TKHESP--------------------------------------------------NK-D-Q-YSKYA-------VDGVLLYSSY---LSK---------------------------DFDVLSIAVS
>EEC8808142.1/49-117
--AKGGAG-YPEFI------ISTQ-T------DT---Q--------FIIIFECKSDV--------RKHVSS--------------------------------------------------DR-N-R-PVEFA-------VDGVLHYAKF---LSE---------------------------KYTVIAVAVS
>VVH55519.1/48-114
---GGGKG-YPDIL------IQYK-E------NP---D--------LLIVVENKAEV--------KNH-GE--------------------------------------------------NK-N-K-HSKYA-------IDGVLLYSAF---LSK---------------------------EYDVLSIAIS
>WP_029906324.1/50-126
-KSKKNFG-RPDLH------IEK----------Y---K--------IPVVFENKLGL--------KKLIAKN--N-ES------IK----------------------------------EDE-K-S-ISNYA-------SNGAIYYAIQ---LIASG------------------K------YKEAVAIGVA
>WP_099487187.1/50-135
--GGGGTG-APEFI------ISAP-S------SS---D--------FLVVVECKADV--------KDHASNV--L-DE-V----FLTG---------------------SVDEE----DAAKA-K-R-TQRYA-------VDGVLHYAKA---LAK---------------------------DFNVISVAIS
>TDX48868.1/42-120
--GTGNVG-FPEFV------GKS----------N---E--------FIIVIEDKADL--------DKQALYE--D-EE-SD--KLI----------------------------------VET-E-A-IINYA-------ENGALHYAQQ---IVEKT------------------E------FKKVFAFGCS
>EJB72442.1/57-145
--GGLGGN-RPDVK------LLLS-T---QDPNR---R--------VPILIEYKGLK--------DKLIKLD--K-NK-L----VE-----------------------NF-KN----HESHY-K-N-IREYA-------LNGALHYANA---ILHHT------------------D------YTECIAIGIT
>WP_012961170.1/43-117
--KTGLSG-YPDQI------YINE--------EE---H--------LLILVEDKTLV--------TAHQSEP--D----------------------------------------------KP-D-N-PERYA-------VDGLKWYISL---FIKNPI----------------FE------AWKIVGIAVS
>WP_057559351.1/49-117
--DSTSPG-FPDIS------TSIP-S------KN---D--------FILVCECKADI--------KFHQSE--------------------------------------------------NG-D-R-PVEYA-------VDGAIHYGEF---LSK---------------------------EYNVVIIGAS
>WP_107386087.1/51-118
---GSQRG-IPDFI------LRSY-K------YP---E--------IVFIVECKADT--------KFHESK--------------------------------------------------NR-D-K-FSDYA-------VDGALLYSSF---VSK---------------------------EFDVISIALS
>WP_118155350.1/39-116
--GTGKKG-FPEYL------AIS----------G---D--------FVIVIEDKAKV--------EDQAKYL--K-DN-ET---LL----------------------------------MDT-S-S-VTKYA-------ENGALHYALS---IIQNT------------------N------FKKVIAFGCS
>TCP15775.1/44-120
--GKGKVG-FPEYC------GIV----------Q---D--------FVLVIEDKADL--------SKHIQRN--N-DQ-L----IC----------------------------------LET-K-S-VTNFA-------VNGALHYGIH---LSQNT------------------S------YKKIIAIGVS
