# Supplementary material for: Antibacterial T6SS effectors with a VRR-Nuc domain are structure-specific nucleases
Source: eLife. 2022 Oct 13;11:e82437. doi: 10.7554/eLife.82437 (PMC9635880; doi:10.7554/eLife.82437)
Supplement: Figure 3—source data 1. [file elife-82437-fig3-data1.zip › Figure 3- source data 1/aln_data/Source_data_figure_3A_and_C_idrD.aln]

>WP_029446164.1/374-490
GNGVDIIAK---NK-NG--DIIKGEVKTTQ-QDKLWNNGEPKEIPMS-K-AQREMGGENYTNDRINKAAN--EEDGY------TDGNS-----SVEARNAQD--AI--RDAEFDGKKVENKKYDVHVDSEGN---LRDKPITRDW--------
>WP_157579663.1/36-150
GNGVDIIAE---KTKTH--EVKIIEVKGTQ-SESKWDKGQTKELPLS-R-DQKA-GGETYSESRINRAKN--GDDGW------KNEPE----TQANAKQAHA--AM--EQAKDNG-TLLYEKYDVYVDESGA-------IRNGEQR------V
>QPQ35178.1/186-293
GHGVDILSK---NKYTG--EWSAYEIKTTK-TNRNP--------RLS-R-DQKLLGANKYTQDRLNRAGR--GIGHY------QSIPS---SEKADARRILA--EI--RAQGG---IKTGTQINVFVDSNRN----IKKVKGKKW--------
>WP_116106528.1/1308-1414
GHGVDILAK---NSSTG--EWEAFEVKSTQ-TNRAG--------SLS-K-AQRS-GADSYSRNRLGRAAS--GSGHY------RSLPA---ADRVRAGTILA--EI--NAQGG---IKNATKVEVFVDSTGN----VKSTKTKKW--------
>RYH54387.1/238-349
GHGIDVVGR---NPKTG--DVRVLEVKTTQ-TDVAP--------PLT-G-AGKSMGGLEFTRDRLEKALE--GKGHW------QNQPE----LKANAEKLDE--WL--KDAKRRGAKVTPEKYDVYVEDPDKG--CIKRKDSKSS--------
>AGS59321.1/1477-1581
GHGLDIVAL---RP-DG--KFDIFEVKSST-IGQF---------SLS-S-RQA--TGDDFAKIVLLNDV---KKGGYNIIDIDGNVKA---ITSKQARYIYN--NI--GTTEW---------VQVNVGRNPK--FYDQNITFEEW--------
>NJN05095.1/390-498
DHGVDLLTSY--DPVRN--EYIIFEVKTSE-VSKFS--------SLP----NQ--TPRSFLEERANRAQQ--ALGNWA----ESNTSP---GTRTAAGDILD--NL--LNSRA---TVKGYKIEVQIPKTGQS--DRAIAVITEW--------
>MRR50338.1/430-538
NNGADGVAIVLNADGSK--TIYLAEVKSSI-NGVD---------KAG-A-AEG--SPAQRLETWAKNVVN--EAPKW------QNMSV---ADKVFATEIKT--LI--DRGVE----VKGIQVQVGIPASNTS--GTTQIKISEW--------
>WP_133997925.1/381-485
GHGVDVIGR---NSKTG--DVKCIEVKANT-S------------QLS-A-DQAK-GGEWYVNDRLKKAAS--GAPYY------RVPPN-PADLPTNAKLAQR--WI--QNAPN----VDYEVHRVDVDRSNG---NVGNIKVSPW--------
>MBL7761830.1/475-582
GNGIDLIAFK--EDKSGNVKIRYFEVKSSV-KDYRG--------KLS-E-AQK--NPDKFVKSRLKDMAE--RTDRY------TNLDA---NSARVASICLD--EI--NRGNG------VIGIRVDVHDLGKG--VYFKVKFTRW--------
>WP_020476109.1/177-282
GNGIDLVTR-----KGG--VLHFWEVKTSD-GRKTP--------GLK-G-DEK--TMERFVETRLKYATGEIDHKNW------ASASK---ETRDLAEKILL--EI--AGNFS---AIDGSVLRIQYVNIPN----LTRYTVKKW--------
>WP_157307022.1/1253-1356
KNGIDIIAQ---GPLGK--KVYVFEVKANS-S------------RLS-K-LQK---ADDYVKDILNEIRTN-GTLRR------QRVPP---SMVRRANEILR--QI--AQHGV-----EGHQVRYEVTKLSSGKYKVKFKEMLKW--------
>WP_144862597.1/1261-1365
GHGVDLFMY---NPTTK--QYVVAEIKANS-S------------QLS-P-DQR--LGPTYALDRMTRAAE--GQGSW------SSASP---ADKLRAEVALR--EMLPGEARP---DIHYLVIRYDVDPGTL---EVSNPRHVSW--------
>EHU3425680.1/1660-1762
GNGIDIIAK---NP-QG--NYVYLEVKTSA-VGKIG--------SLS-K-RQE--DMNFFVNDILTNAAA--KTGRY------VNISD---TVNAQAKIMLT--KY--KQQKAVG-NIYGAAIGVDLKNAQ--------ILISSW--------
>MBC7380377.1/518-625
GHGVDLYAF---DAVNN--RYIVIEVKSSA-VGSFGA-----------P-PAG--GPEAFLKDRAAQAEA--GKGFWR----DPNVPK---DVQAAARDINV--NF--RDNAP---TVVGYKYEVAIPKPGQF--GAPTVTIKKW--------
>WP_082140512.1/1482-1580
NHGIDIVGL---RP-DG--KFDVFEVKTNI-TGNVG--------KLS-D-RQA--NPSAFINDVLSDQKA--GTGTY----------G---ISPQMAERIRS--NI--GDKFL---------VDVYVGRGEKGKWFVEKTRMSDW--------
>WP_175969919.1/3378-3484
GHGADGVAI---DSGSK--TIWVAEVKSSQ-NGVG---------SAA-T-AQG--DPVTKLDGWVNSALNP-NGTPW------AAQPG---SNGALAQSIRD--AL--LDGYQ----VKGIQVQVGVPAPGAT--GATQISIQPW--------
>WP_206210942.1/91-195
GHGCDGCAVA-IHGDTI--TVVVMDAKSSQ-MGVGG---------AK-N-TAG--DPAERLNGWLQNASIS-----G------DKATP---ENQVLAKAIQK--AL--DSQAK----VQGITIKVGIPAPGTT--GAATFKVEPW--------
>WP_133166782.1/289-390
GNGVDIIAR---NPETG--EVVFGEVKANS-A------------RLS-P-DQSYRGGPDYVKNRLNRVMK--RQGEW------ASATT---QQRKDAASAIR--WL--RDDPA------FKEIKYDVDPEIG---ATTNYRERTW--------
>EJL74242.1/1481-1581
QNGIDVVAQ---HPLTK--KVHVFEVKANS-S------------RLS-V-LQK---GDDYIQNILDEVRNN-GKLRG------QKVDP---GMVRIANIIDR--DI--KAHGI-----EGRLVKYKVNKSTGD---VTMTKMSNW--------
>WP_198666874.1/1385-1483
NNGIDLVGL---RH-DG--KFDIFEVKTNM-SGEVG--------KLS-P-RQA--DPAAFVRDVLGPNKA--GNGSY----------G---ISPRMANQIKN--NI--GDYRL---------IDVWVKRGDKGRWYVDRAMMSDW--------
>WP_160619749.1/769-866
NHGIDLVGA---RP-DG--KFDIFEVKTTR-TGVAG--------DLT-A-RQY--DANSFIDTVLTIDV---PKGGY----------D---LHGYNPIDILN--NV--GITQK---------VEVYVGSGVNGRWFVEKIIFISW--------
>WP_196764340.1/687-791
GHGVDLVYI---DRETK--TIYHVEVKTNQ-QGLPGI-----------N-PE---NLEARFSNWIDQAAN--GTLNK------QKLPT---NMVDTAQDIKR--LL--GNGDY---QLSHNLMQVEIPRVGQT--GQVSASLRPW--------
>NKN02262.1/370-471
GNGVDLIGR---DPTTN--KIIFGEVKSNG-A------------ILS-E-DQSYMGGPAYVRDRLDRVAS--QSGEW------KNATP---AQVADARKALR--WL--DESPD------FKEIKYDVDADTG---AVTNYRERDW--------
>WP_050516312.1/283-382
GHGVDLIGR---NSRTG--EVKVWEVKTTD-GTAPG--------RLS-E-AQRSLGGEGFTNDRLAKAAR--GSGNY------GKVPA----AMRNARKAQG--WL--QDARKNKLPPTYQKYDVFIDDLE----------------------
>CBA26815.1/1425-1520
NNGIDLVGL---RH-DG--KYDFFEVKTNT-TGSVG--------KLS-D-RQL--SSKDFIETVLGTDV---RKGGY----------D---LNGHRVNDMLD--NI--GDTYV---------VDVFVERASNGRWFVSKYLMS----------
>KZE75791.1/1753-1852
NHGTDIIAQ---HPLTK--KVLIFEIKANS-S------------RLS-L-KQK---GQDYIKEIFKEILLD-GKLRG------QTVDA---KMKNTVRDINK--AI--KNYGM-----SSYEVRYKVDNALNA----TYDTIKKW--------
>MBI4955278.1/1169-1266
GHGVDIVIQ---DKGTG--EVKVVEVKVNG-S------------QMS-P-DQKK-GADWYARDRLRRAER--GEGQW------ASAGG---RAKRVAAELRA--YL--KSIGRK--ALRGYVLRIEVDKHGRA------------------RV
>WP_147243576.1/379-478
GHGVDIIGR---NPTNG--NVKAIEVKANS-S------------RLN-E-AQKR-GGEWFVEDRLERAAN--GRRGY------GVPPN-PPELPGNAIRAQQ--WI--EDAPQ----VDYEVHRVPVDRFNG---TVGQS-------------
>WP_208313700.1/259-356
GQGVDLIGR---NSQTG--EVKAWEVKATE-TSRAG--------SLS-K-AQAEMGGEGFTIDRLRKAAN--RLGHY------QSAPH---GTDEAARKALK--WI--KQSTN----ISYEKREVFIENIDK---------------------
>WP_210541599.1/1130-1230
GNGPDLIRI---NKETK--TIEHVEVKSKMPTSNPNT----HKTPVS-W-PNG--KPNERFRTWILEART--GKISG------KSVSK---DDREYAEQIYQ--LLYGPNATY---TLDNKVMQVVLPK------------------------
>WP_211789558.1/113-209
NNGIDILAK---NPTTG--KYDVFEVKSST-VGMF---------RLSPP-PQQ--DTENFIKDRLRLAK---RHGK---------------ITSKQLEDILA--NL--GDFKV---------MHVTIQRGAKGRLYAASYTEHKW--------
>WP_216736334.1/1297-1392
NNGIDIVAR---SP-AG--RLTFAEVKATV-KDTVG--------KPS-N-RQE--YFHNFVELVLREAST--GTGAY------QNTSR---QFQRQARSVLK--EF--RKDPL---SVSGLLIGVELDRNSK---------------------
>WP_101947800.1/384-483
GHGVDLVAI---KVKGDVAWIYFFEVKSSE-KDYPG--------KFS-D-AQR--DPHGFVKSRLQRVID--REGHY------KKVPD---SVVEIAKQIKA--AI--DDGHPVG------AVKVSVH----------------WAKKLS-YK
>AKU70114.1/311-406
NNGIDVLAK---SPSTG--KYDAFEVKSST-VGKY---------NLS-E-AQM--DPENFVKTRVNNAV---ANGK---------------INKRTRRDIMT--NL--GDRKV---------AYVGIKRGEKGKLYADSIRYENW--------
>WP_025004886.1/211-306
NNGIDILAK---NPQTG--KYDFFEVKSST-VGSF---------NLS-P-DQM--SSKEFVQTRLLSAR---EKGV---------------ISPDLYDDIVA--NM--GERKL---------VNVDISRADNGKLYASNAEIKDW--------
>NJM79744.1/377-472
GHGVDVIAR---NPLTG--EVKCIEVKANA-S------------KLS-A-DQKL-GGEKFVESRLKRATE--AKGHY------KIPPN-SEQMKIDAQKAQK--WI--ENSPK----TDYEVHQVPVDNTTGV--------------------
>WP_185846064.1/296-391
GHGVDLIGR---NSRTG--EVKVWEVKTTD-GPTAG--------KLS-E-AQRKMGGARFTKDRLSRAAR--GEGNY------SKLPQ----VRANALKATQ--WI--KGAGQ---NVLYEKREVFIDDI-----------------------
>WP_126294420.1/393-486
NHGTDIIAQ---NPFTK--KVFVFEVKANT-A------------RLS-K-KQK---GNNYIKDIFDEVYNR-RTLRG------QKIDP---KIVSTVKTIRD--DI--NKYGM-----SSFEVKYSVTHGSNGYT------------------
>WP_156592970.1/327-421
DNGIDLVGR---NPETG--AVKIVEVKANS-A------------SLN-D-LQSA-GGPTYTDLQVNRALN--GKGNW------QSMPN---GMDDTAYEISD--WL--EGASS----KDYEIWKYDVDDAGNT-------------------T
>RYH67220.1/203-303
GHGADLVYI---DHATK--TIYHVEVKTNI-VGQAGG-----------I-PE---KLSDRFGGWIAEARL--GSLKG------QKLPP---HMSSMADEIFN--LR--QSGGY---KVSHNLMQVEIPRVGRS--GRVSAA------------
>WP_023134414.1/20-123
GNGLDIVAL---RL-DG--KYDIFEVKSSK-RGNF---------RLS-E-RQQK-GGKCFAEQVLMKDV---KKGGYFMKGLDGKETP---IGPKEAQEIFN--NI--DKTET---------VFVDMNSK----FRATRITFGLW--------
>WP_081168678.1/1259-1351
ENGLDIVAQ---HPKNN--KVYVFEVKANT-S------------RLS-D-LQK--DPEKYIADRLTEARDF-GTICG------KQTPP---GTSRAARQILR--EI--DKHGM-----RRYVVRYKVKKVRGK--------------------
>WP_062567557.1/1128-1221
NHGADLLGV---DEKNG--VVWLIEVKSSI-RNSFP------------N-PDKL-NLEARGKRWIEEVAN--GTLNG------QPVSA---EAKKFATELRD--KI--NLSGY---KLKPVLAKVKVPKPG----------------------
>KNC65683.1/1099-1194
NHGADLLGV---DDANK--TIWLIEVKSSV-RENFPK-----------D-PSKL-NLLKRGKDWINNVAS--GKLNG------QEVTS---EAQKYAKKLQ---SL--QAQGY---KIKPILAKVKVPKPGT--------------------T
>MBO9676255.1/1440-1530
GHGIDVVGM---RH-DG--KFDIFEVKTNI-SGNVG--------NLS-D-RQL--NSRAFIDDILKKS----DIKKF----------G---LSRAESDRILA--NI--GDRRV---------VDVFVGRGPKGRFKVKS--------------
>WP_131028292.1/1433-1523
NHGIDLVGI---RN-DG--KYDIFEVKTNI-SGNVG--------DLS-A-RQL--DSDFFIKDILTKP----NINDF----------G---LTRIEADDILD--NI--GDKRV---------VDVFVGRNAKGQFKLKS--------------
>WP_160680798.1/48-142
DNGIDIIGT---GP-KG--QLGFFEVKTST-TGVIN--------NLS-S-RQQ--YMNEFVEDVLTKAKN--AEFPY------QNIDE---CIRSDASQTLD--KY--YGNPY---NVSGNVIGVDIEEGE----------------------
>WP_029288206.1/14-123
GNGVDIVAR---NSETG--AMKKIEVKTTQ-QERLWADGARKDIPLS-K-PQREMGGEDYTNDRLNRAAR--EDDGY------TDGVS-----SKEAEEAQE--AL--RQAKRQGKSIDVEKHDVYVDKDGN---LL----------------
>AEV64459.1/606-697
GNGIDIVSR---TP-DG--RLAFTEVKTSR-TGSIG--------GLS-S-RQE--NMTTFVEDILTQAAS--RQGRY------RNIDV---ADQQRARQMLR--EF--RQTPE---SVSGNLIGVDLK-------------------------
>WP_215058006.1/446-536
GHGNDLVGF---NKDTG--KWEHIEVKGSQ-V------------GKP-A-TQTG-DPEGLALGRLQKAVD--AKSHW------KEQNVWDPGMQDVARRILD--EA--AGKNG---------RKLDIDGQ--------------W-------A
>MBL8264211.1/450-541
GHGIDVVSR---DP-TG--KLQFDEVKTSA-T------------AQA-K-GQHG-DPELFITSRLDRAVA--QDRHW------AEHNT-LPGLKEVADGLRR--EI--RDQDT-----------------GE----LLPDLNAKW------VQ
>KGN75093.1/5-122
GNGVDIVAR---NSETG--DMVKVEVKTTR-QDRLWNGGETREIPMS-K-DQRQMGGENYTNDRLNRAAK--SEDGY------TDGHS-----SKQAKKALK--DQ--RKAKKTGAKVKTEKLDIYVDKTGK---LRGKPEVRKW--------
>WP_175952275.1/49-142
GHGIDLVYI---DQQTR--TIYHVEVKTVT-GDRIPI-----------T-PED--DLTGRFGNWIGQASQ--GKLSG------QVLPQ---DAVDLANRIGK--AQ--DEG-Y---TVSHNVMQVQIPRPGS---------------------
>WP_132535926.1/1430-1516
NHGIDLVGV---RH-DG--KFDFFEVKTNT-TGKVS--------PIS-A-RQS--NASDFIQDILGPQKA--QKGGF----------G---ISAAEARKMADPSNL--GDTRI---------VDIFIKNGK----------------------
>RZL39810.1/1530-1622
GNGPDLIRI---NPATK--TIEHVEVKSSQ-TGKPG------------W-PTG--NPTTRFNDWINEASQL-GTISG------KAISA---ADRKYAQDIYD--LL--NKGGY---KLENKVMQVSIPAP-----------------------
>WP_128635876.1/1837-1926
NHGFDLIAK---EIKTQ--LITVVEVKTGT-KTW--------------I-DKK--NMAQWTRQNINKIINN-TNGRW------LNKLD-------YQEKLLD--IL--DDAQTNG-NLKNKVLQINVKKRG----------------------
>WP_107897905.1/406-495
NQGFDFIAI---DQAAG--ELNVIEVKTSR-KGF--------------R-SKS--RMPAWTRNNIDTITGN-TNGHW------GNMQK-------YQNDLMR--QI--RNAQIQG-TLKNKLVQINVDKRR----------------------
>KAF1026829.1/153-243
GNGIDIIAK---SP-QG--NYTYMEVKTSA-VGNIG--------PLT-KGRQD--DMNFFLKDVLANASN--GTGRY------TNLDL---KIRDQAKTMYA--EF--LKTNSVK-STTGTAIG-----------------------------
>HHH28655.1/116-202
GHGIDLVVR---DR-TG--KLVFIEVKANT-S------------RLS-K-AQAK-GAGYFVKTRLERAMK------W------NKTKD--PNTNGRAKALFK--EI--DGQTV-----EGKVIRVDLDRGT----------------------
>PZP63143.1/456-545
GHGNDLAGF---NPKTE--RWEVIEVKASV-V------------GAA-K-DQAG-DPQRLITARLERAIE--GRGHW------DAKNMWEQDAKAMAERLID--NH--FDEAT---------RHLDIDSK--------------W--------
>MBU1620432.1/1067-1158
NNGADLLAI---DLDNK--TIWLVEVKSSQ-RDKFP------------N-PDSL-DLKRRGTDWIDQVAN--GKLWN------QPVTA---EAKAYAIDLKK--KL--DSGVF---TLKPILAKVQVPA------------------------
>WP_104604369.1/452-540
GHGIDVVGI---NPQTQ--RWESFEVKASV-Q------------GIA-R-SQGG-DPEQFVVSRLNRAIA--KQGQW------APQNTWEEQAQSTAARVLA--EA--RDITT---------GKVDIEAN-----------------------
>MBN8213919.1/445-535
GHGNDLAGI---NPETG--RWEVLEVKASV-Q------------GIA-R-KQGG-NPEDIIVDRLDKAVQ--ADGLW------APKNMWEEQAATTARRLLN--ET--QDQIT---------GKLDIDAK--------------W-------A
>WP_215866680.1/276-363
GHGVDIIAH---NSSTD--EVRVIEVKTTT-GDKAP--------GLS-E-YQRKEGAEEYTRKRLDKAKA----GDY------QPTTT-----KAQAEDAQK--WI--GQAKAAG------KLHYKVQ-------------------------
>PZO63804.1/498-586
GHGIDVISR---DA-QG--ELVFYEVKTTA-A------------GHM-R-AQRG-DPEEFITARLERAIT--ADRHW------APHNT-LPGLDELASRIQA--EL--INPDT---------RKIEVRNA-------------RW--------
>MBN8614635.1/543-629
GHGIDLITR---DS-SG--TLHFWEVKVNT-A------------RLS-P-DQR--SGAAFIRDRLEQARD--GLGHW------AHTPN--PRASALADSLLT--EL--GSGAPQG-----SVLRVRPG-------------------------
>AOY68337.1/192-280
GHGIDVVGK---NQ-EG--KWESFEVKASV-Q------------GTA-R-RQFG-NPEEFITDRLRKAEG--ERGSW------APKNVWEEQAQSTAEKILD--ET--MDRTT---------GRVKIESN--------------W--------
>WP_136931734.1/1245-1329
GHGIDIVAR---DA-AG--MLRFFEVKTTE-GLYAA--------GLA-G-AQKN-GATQFVWSRLVRAAQ--GRRFW------QATSD--PQTQSKALSLMQ--EI--RNSGGSG-------------------------------------S
>WP_131528906.1/1435-1522
GHGFDLITK----TANG--DIHVIEVKTSH-NMP--------------A-GKS--NMPQWTSNNITKITGN-TNGRW------ANKPQ-------YQDDLMR--TI--RNAKSQG-KLKNKLVQINVNKR-----------------------
>WP_141481637.1/445-531
GHGNDVVAI---NPDTD--KWEIFEVKASA-H------------DIA-K-AQGP-DPQPLVSQRLELAIQ--GRGHW------APQNMWEEAARSTAERIRE--EA--VDVKG----------NVQVDT------------------------
>MBR5120046.1/37-121
HAEIDIIAA---NL----SSIAFVEVKTRTYTQD--------NIDLA-P-PPG--NAVRSDKQRLTRQAA--KDYLW------KHPTK-----KQPRMDVIE-VWLV-RNEATNKTKV-----------------------------------
>WP_062058241.1/1274-1361
GHGFDLVTK----SANG--DINIIEVKTSQ-SKW--------------R-SKS--NMSRWTNNNIRKISGN-TNGRW------KNMPN-------YQKNLMD--TI--DKANAKG-KLKNKLLQINIDQR-----------------------
>SNS09760.1/517-604
GHGFDLVTK----TADG--YINVIEVKTSG-NKW--------------R-SKS--NMGGWTRKNIEKITGN-TNGMW------ASKPK-------YQDNLLT--II--RKAQDNR-KLNNKLFQINIEKR-----------------------
>HHH28562.1/13-116
GHGIDIVAR-----LDG--VIWVFEVKSSQ-GKRAR--------SLT-K-QQR--DSREFIETRLERAAD--AEKVW------SRTSD--PTTKDRAKRLKS--DI--DNGTP------VETRKVEVTHLGG--EQPVQVRVKEW--------
>CEE56205.1/205-288
GHGIDLVGR---NP-DG--DLEFFEIKTSA-K------------GIA-P-AQHG-DPEEFVAKRIDLAIR--AEKHW------DPKNT-IPGLNDIADGIRR--EI------------GPEAENINVT-------------------------
>MBP9010949.1/19-114
GHGVDLIGR---KS-DG--SVLVWEVKTTE-TAKAP--------GLK-G-DQAKWGGEKFTNDRLGRAAG--GRGNY------GKVPE----AKRNARMVQR--WL--DAAKKNTSNVTYEKREVFVD-------------------------
>MBW4614300.1/487-570
NQGLDMIYW---NKKNK--LVYVIEVKTDK-S------------QLS-K-DQK--DPDKYIEKCIKRA--------W------SSKQE---KMMEVALAVEK-KKI--NSANK----------------------------FIEWLQDSGCVK
>WP_207259511.1/12-112
GNGIDNIRD---DP------LTFSEIKTST-RGDY---------RMY-G-DQLR-GGKYFVRSRLSQISK--GKGAY------KSLSS---EDKNYARSLLQ--RM--NAGES------ATYNKVKLRKNADG--TFSEDGVETW--------
>WP_207259509.1/2-96
DNGIDLVGR---NPETG--AVKVVEVKANS-A------------SLN-E-LQSE-GGPKYANIQVNRALS--GDGNW------KSMPS---GMDDIADELYD--WF--QGASY----KEYEIWKYDVDDAGNT-------------------T
>TEA42966.1/4-96
--------------------YDIFEVKSSK-RGKF---------KLS-E-RQQK-GGKCFAEQVLTEDVTDKKKGGYFMKGLDGKKTP---LDKKKAQEIFN--NI--DKTET---------VFVDMNHK----FQAIRITFSPW--------
>WP_212995105.1/6-92
NHGIDLVGM---RK-DG--KFDFFEVKTNT-TGKVS--------PLS-V-RQV--NSFKFIRDILGKRKA--EQGGW----------G---ISFDEVKKMRNPKNW--GDTRI---------IDIFIKNGK----------------------
