# Supplementary material for: Antibacterial T6SS effectors with a VRR-Nuc domain are structure-specific nucleases
Source: eLife. 2022 Oct 13;11:e82437. doi: 10.7554/eLife.82437 (PMC9635880; doi:10.7554/eLife.82437)
Supplement: Figure 3—source data 1. [file elife-82437-fig3-data1.zip › Figure 3- source data 1/aln_data/Source_data_figure_3A_and_C_Kia1018.aln]

>WP_087532337.1/489-546
RFLEL--KDGYPDLMILK-------D----GTVYFEEVKAP--GDKLRRNQLTTIDNLKQ-S-GFNVQ-IAAVNW-
>WP_141031889.1/0-47
--------------IQFWPA-----Q----RRYRMVEVKGP--GDRLQDNQLRWLQFCRE-R-EMPVA-VCYVRW-
>WP_141268768.1/484-541
DIRSF--RTGMPDLIAF--K-----D----NDYRWIEVKGP--GDKLQDNQIRWFKKFSA-L-GIKAE-VCYVNH-
>XP_019760837.1/581-640
NLYQF--FSGMPDLLIWNID-----Q----KIHKFVEVKGE--GDKLAPNQTLWLLYLHE-I-GASVE-VCWVHS-
>WP_138539119.1/491-548
DFKML--RDGYPDLICIN-------G----DDVSFVEIKAP--GDSLRRNQLVTIRRLME-S-GFKVD-IQQVCW-
>MYF38468.1/490-548
DLRQM--RSGFPDLFVVK-P-----D----DSYEFIEVKGP--SDQVRPNQHIWLQALAS-M-ELPVS-VLKFKQ-
>XP_022796018.1/1050-1109
GYRYS--RAGMPDLVVWNSS-----T----LDYMIAEVKGP--GDKLSTKQQIWLDVLQS-L-GANVE-VCYVTD-
>VDP06118.1/331-390
DYRNC--RSGFPDLTMWNTT-----T----KTVAVVEVKGP--GDRLSTKQRLWLDFFTR-H-EIRAE-VCHVIG-
>WP_012138127.1/498-561
NLKEH--RSGFPDLIRLHPN-----TAGPGPLYEMIEVKGP--GDRLQDHQRRWLAFFAR-E-GMPAS-VCYVRW-
>WP_090416049.1/485-544
DIGAN--RAGMPDLIQFWPA-----E----RRYRMIEVKGP--GDRLQDNQKRWLAFCAE-H-GMPVE-VCYVQW-
>HAW34501.1/345-402
DYWGR--YLGWPDLLLHR-------E----GEFRFVEVKSS--SDRLSDDQKRWIADNHDVL-KLPFA-IAKIH--
>WP_071505176.1/498-556
NVREH--TRGFPDLLVWR-D-----S----GEYAFVEVKSP--TDHLGAQQLHWLEFFQT-I-GVTGM-VLRVIW-
>RRT76165.1/151-214
DYRSW--SSGMPDLLLWRFH-GDKGE----GEAKLVEVKGP--TDRLSEQQRAWLLTLMD-C-GFDTE-VCKVTP-
>WP_114463186.1/521-578
NLREN--TRGFPDLMVWD-------E----KGLELIEVKSP--TDHLSSQQLHWMHFMAD-L-GVKAR-VLRVEW-
>WP_086623071.1/503-566
DIRAN--RSGMPDLIRFYPN-----APEGSPRYEMIEVKGP--GDRLQDNQKRWIAFCAQ-H-DMPVT-VCHVRW-
>OIO30849.1/119-176
--TGR--SGGCWDVFVWK-------G----DTMLFIELKRQ-KKDSIRETQIQWLEKSLD-Y-GFMANNFAFIEW-
>WP_048372156.1/485-544
DIKTN--RAGMPDLIQFWPA-----Q----KAYRMIEVKGP--GDRLQDNQLRWLALCEQ-H-QMPVT-VCYVQW-
>WP_163577586.1/504-567
DLKAN--RAGLPDLIQFHPA-----AAAGEPRYRLIEVKGP--GDRLQDNQRRWLSFFCT-Q-GIPAA-VCHVRW-
>MBT43735.1/474-531
DVKNN--RSGFPDLWLY--K-----Q----GEVKLVEVKAP--GDSLRLNQQQWLRHLTQ-N-DVNVI-VLNVNP-
>WP_046308479.1/482-540
DAKSN--RAGHPDLFMV--K-----E----GKCQFVEVKGP--GDKLQHHQVRWLNFFAT-H-GLSAH-TLYVSAD
>MYG13808.1/483-541
NPGAT--RTGFPDLLVLY-G-----A----RDYEFVEVKGP--TDSLQPAQRQWFNYLES-N-GFKAR-VLKFKA-
>WP_158188699.1/483-542
DVPNH--RSGLPDLIQFWPS-----D----GRYRLIEVKGP--GDRLQDNQKRWIEFALG-H-SIPIA-VCYVQW-
>WP_039466574.1/479-536
DLKLY--RNGMPDLIAF--K-----D----GEYQWIEVKGP--GDKLQDNQWRWIHHFKQ-L-AIPFA-VCYVEN-
>CEL59630.1/782-841
EYGSR--GGGVPDLFVWNTA-----E----KTCKFVEVKGP--GDNLSETQRVWIDVLLG-A-GVDVE-LCRVYE-
>WP_144167382.1/558-615
DLKHY--RSGHPDLVLFDAE----------GRISWLEVKGP--GDKLADHQIYWLNFLSD-L-G-EAR-VCYVDW-
>XP_008531300.1/897-956
DFRHC--RGGLPDLVVWNSQ-----S----HRFKLVEVKGP--NDRLSHKQMIWLAELQK-L-GAEVE-VCHVVA-
>WP_163371291.1/502-561
DIAHN--RTGFPDLILFDQE-----N----SRYQWLEVKGP--GDRLQENQKLWLAFFQE-N-GIPAE-VVYVRW-
>RXN93436.1/344-406
DIKAN--ASGLPDLVRFRPA-----E-ADEHRYALIEVKGP--GDRLQDNQLRWIAYNQA-H-GIPVQ-VCHVAW-
>WP_107166166.1/489-546
DLRHH--RSGMPDLIMF--N-----D----TGYQWVEVKGP--GDKLQNHQLRWLAFFAQ-H-QIPAQ-VAYVTY-
>WP_138568201.1/486-543
DYKGL--KDGYPDLICVK-------D----AEFFCVEVKAL--GDSLRRNQLVTMNQLLK-A-GFDVS-IKKVEW-
>CBQ73694.1/873-933
EWDHC--SSGMPDLVVWRMR-----D----KVVRFVEVKGP--GDRLSETQKVWIDVLLR-A-GVEVQ-LGMVREA
>WP_024033737.1/514-571
HYLQL--KDGYPDLMVIN-------N----GQVHFEEVKAP--GDKLRRNQLTTIDNLKN-V-GFTVH-IAAVKW-
>GAK84241.1/20-77
DLKLY--RNGMPDLIAF--K-----D----GQFEWIEVKGP--GDKLQDNQIRWFKQFRR-L-SVPFS-VCYVDH-
>PRQ71262.1/786-845
EYGHR--TGGIPDLCLWNPS-----T----SRALFAEIKGP--GDQLSETQKVWIDVLLG-A-GVGVE-VVRVVE-
>WP_110646862.1/181-236
FDGAM--SHGWPDLELTN-------G----TEVLMVEVKV---KDRLTAHQKITIPRLIS-M-GVGCR-LIRLV--
>WP_071462853.1/482-538
DVHNN--RAGFPDLWLY--R-----D----KQVMLVEVKGP--GDTLRPNQIRWLRALNE-V-GVNAN-LALVK--
>WP_075273002.1/526-587
DLRHH--RSGLPDLIVFNST-----N-KNEHLYELIEVKGP--GDTLQKNQQAWLQCFAR-A-GIPAS-VLYVR--
>TBU49163.1/848-907
DYAAR--TGGVPDLIIWNEV-----E----GYAKFVEVKGP--GDTLQENQKVWIDVLLQ-A-GMPVE-VCHVYE-
>KRY73288.1/657-716
NFKRH--SSGFPDLVVWNVQ-----S----RDIKVAEVKGP--GDRLSWKQKAWLSHFIK-S-GIHAE-VCLVKG-
>WP_013233317.1/487-546
DVREN--RSGFPDLIQFWPQ-----Q----RRYRMIEVKGP--GDRLQDNQQRWLAFCAQ-H-QMPVA-VCYLQW-
>WP_073270651.1/503-561
DIGHH--RNGLPDLILF-PS-----S----GGYELVEVKGP--GDRLQQNQQRWLAYFAR-H-QIPHR-VLHVEW-
>WP_136485866.1/479-536
DLKLY--RNGMPDLIAF--K-----E----GQFEWIEVKGP--GDKLQDNQWRWMARFEQ-L-KVPFS-VCYVNH-
>WP_141321440.1/497-558
DPRVN--RSGLPDLIQFLPD-----GPA--PHYRLIEVKGP--GDRLQDNQRRWLSFFQA-R-RMPVA-VCHVGW-
>RXM30069.1/905-964
DYRHC--RGGLPDLVVWETQ-----N----NTYKLVEVKGP--NDRLSHKQMIWLHELQQ-L-GAEVE-VCHVTA-
>MAX87525.1/497-555
DLRQH--KAGLPDLIRFPAS----------EGFELLEVKGP--GDTLQKNQKVWFAEFER-L-GIPAR-VIRVKD-
>WP_094062564.1/503-560
APYDL--RAGWPDLTLWR-------A----DEVRFVEVKGP--SDSIHASQARLVRDLLNPL-AHHVT-LAEII--
>WP_094838021.1/482-541
DIAQN--RTGLPDLIRFVPG-----E----KRYELIEIKGP--GDKLQDNQIRWLQYCAA-H-GIAAH-VCHVRW-
>PIX53966.1/143-200
DYWKN--FCGWPDLLVFD-------D----KSFFFVEVKSR--NDKLSEDQKNWLLGNKEHM-GFKAK-IFKVG--
>WP_128544779.1/503-561
NLREN--TRGFPDLLVWN-E-----E----GHYEFVEVKSP--TDHLGAQQLHWLEFFQT-I-GVKAG-VLRVVW-
>WP_022561513.1/479-536
DMRNF--RAGQPDLVAF--K-----N----GELKFIEVKGP--GDKLQQNQIRWLQKFQQ-L-GVNAE-VCYVNY-
>WP_010558413.1/510-567
TFKAL--CDGYPDLMYIE-------Q----GEVFFEEIKAP--GDSLRRTQLVSIKQLIN-A-GFNVS-IQRTEW-
>MBP55949.1/500-563
NLREH--RSGFPDLIRFRPD-----HSDPNRRYEMIEVKGP--GDRLQDHQTRWLEFCVD-H-GIPVS-VCYVRW-
>WP_039480778.1/479-536
DLKLF--RSGMPDLIAF--K-----D----GTFEWIEVKGP--GDKLQDNQWRWFNEFER-F-DVPFS-VCYVNQ-
>ACS43523.1/275-330
VGANG--QGGHPDLTIS--------G----SELRFVEVKG---KDRMHANQASWIVDIAEPL-GLDVT-VLKVG--
>XP_026565638.1/960-1019
DLRHC--RGGLPDLVVWKAE-----R----GQFKLVEVKGP--GDRLSHKQTVWLDKLQK-L-GASVE-VCHVEA-
>XP_015837204.1/692-751
NFKVY--QSGFPDLIVWNVE-----E----GRAKFVEVKGE--NDKLSIKQKLWLNYLCD-S-GASVE-VCRVEP-
>PWA46851.1/796-858
DYRSW--SSGMPDLLLWRFH-SD-YS----GEAKLVEVKGP--RDRLSEQQRAWLLFFMD-S-GFSAE-VCKVNP-
>WP_102322490.1/102-157
DL-----LAGEPDLFLYK-D-----D----GSVLFMEVKKE--SDRISKAQIDCLSQIKSIL-DCEVG-VVYLA--
>EAA8989700.1/102-158
NPYQY--RSGWPDLTLIR-------D----KSIKFVEVKT---TDNLHKSQLTTIPVILDVL-PNTIV-VCRVK--
>WP_136937854.1/544-605
NPREH--RAGLPDLIQFFPE-----N--SRERYRMIEVKAP--TDRLQDNQRQWLALFAR-H-AIPAL-ECRVEW-
>WP_094812739.1/478-537
DLGAH--RSGLPDLIRFGPQ-----P----GQYELIEVKGP--GDRLQDNQIAWLRYCAR-H-GIPAR-VCYVSW-
>WP_128726176.1/486-544
DFHLM--KSGFPDLMIVD-------E---KAGLRFEEIKAP--GDSLSRSQLVNISKLLQ-C-NIPAR-LQTVEW-
>XP_003096869.1/794-853
NYRNS--RSGFPDLTLWNPE-----K----KTVAVIEVKGP--GDRLSTKQRLWLSVFAD-N-GIESE-VCHVEA-
>XP_026811519.1/870-929
DGRIY--LHGMPDLVVWDVS-----K----HKCMFVEVKGP--NDKLSEKQYSWLLKLME-F-GANVE-VCHVVE-
>GAC30217.1/492-549
DWKNL--SDGFPDLMLID-------N----EKLRFEEVKSE--GDQLRRNQLLSIQKLRS-F-GFDVR-ITNVNW-
>WP_117337263.1/520-579
DIRSN--RSGLPDLVRFWPA-----E----ARYELIEVKGP--GDRLQDNQIRWLEYCVE-H-GMPVR-VLDVRW-
>XP_003071589.1/757-816
EYQQR--GSGVPDLFLWSME-----R----KEVMFVEVKSL--NDRLSDSQRLWIHVLTG-A-GVRVE-LCNAVA-
>TNN08371.1/730-789
DYRSW--KSGLPDLLLWSPT-----E----TRAKIVEVKGP--GDHLSTQQIMWLDVLFQ-A-GADVE-ICLVSA-
>WP_138240768.1/490-547
DLKHN--RTGMPDLIMF--N-----E----KDYLWVEIKGP--GDKLQNNQLRWLQFFSK-H-HIPAE-VAYVQW-
>WP_023734906.1/479-536
DFRAM--RDGFPDLMIEF-------N----GEVAFLEVKAE--GDAVRRNQLTRLRQLSS-A-GIKAE-IVRVDF-
>WP_117952689.1/481-540
DPGEN--RRGFPDLLALGSS-----P----GNYRMIEVKGP--GDALQDSQRRWLRFFAR-E-GIPAS-VARVEW-
>WP_054547037.1/503-560
DLKLF--RTGMPDLITF--K-----D----KEFHWVEVKGP--GDKLQDNQWRWIKEFER-L-SVPFS-VCYVNQ-
>WP_105257978.1/485-542
DFVNA--KDGYPDLMVIA-------Q----GKLRFEEIKAP--GDSLRRNQLLAIRQLQR-A-GFEVQ-VQSVSW-
>RDZ65096.1/157-218
RLREALGFSGAPDLVGIDQQLF--------GGPVLVEVKAH--TDQFQDTQEHWMGTFRN-L-FTDVY-VCEVR--
>HAU05571.1/492-539
TFKQL--KDGYPDLMVLK-------G----DKLTFEEVKAP--GDKLRRNQLVSIEVLKQ-H-G------------
>WP_134579579.1/496-511
DIPGN--RAGLPDLIQF-----------------------------------------------------------
>RMB94455.1/889-948
DLRHC--RGGLPDLLVWRSH-----S----RHFKLVEVKGP--NDRLSPKQMLWLSELHK-L-GAAVE-VCHVQD-
>WP_116894771.1/166-222
APYDY--RAGWPDLIVIK-------D----GTMKLIEVKT---SDKLLDSQLRFARGIGTPM-GFDCG-VVRLK--
>CEG81528.1/528-588
EYEQR--QSGMPDLCCWNYE-----K----KECLFSEVKGP--GDTLSETQKLWIDTLTS-V-GIQVE-VCFVKLW
>RKF72228.1/846-905
EYRIR--RSGMPDLFLWHVE-----K----GEVVFVEVKSA--HDRLSETQRLWIHVLTD-A-GLRVE-LCHAVA-
>MBN24365.1/558-615
NYQGL--KDGYPDLMVIE-------H----QQLRFEEVKAP--GDQLRANQLVSIDALQN-A-GFNVG-VCQVEW-
>WP_161459983.1/493-550
DPRHN--RSGQPDLVMF--R-----N----GHIQWVEVKGP--GDTLQANQKRWLRLFQQ-L-GLEAR-VNHVVW-
>ANG63131.1/149-205
DPYSY--RSGWPDLIIVK-------G----REVRFIEVKT---TDKFHKSQLLTIPTFKEIL-PYDFS-VCRVR--
>WP_022944260.1/483-540
DFRSA--KDGYPDLMVIT-------S----GKVRFEEIKAP--GDSLRRNQLVALKQLQR-A-GFDVS-VQTVRW-
>WP_143492358.1/38-97
DIPGN--RAGLPDLIQFWPA-----Q----RRYRMVEVKGP--GDRLQDNQLRWLQFCRE-R-EMPVA-VCYVRW-
>RDB22242.1/857-916
DYAGR--SSGVPDLIIWDYT-----K----GLCKFVEVKGP--GDRPQENQKLWFDSLLG-A-GANVE-ICKVLD-
>MAR28172.1/541-599
NLGDY--RKGFPDLFLCY-E-----D----GRAEFVEVKGP--TDQLQPQQRAWFAILRD-M-GIDAR-IVKLKA-
>WP_131956058.1/509-566
NLREN--TRGFPDLMVWN-------E----DEYAFIEIKSP--TDHLSSRQLHWQHFFAE-H-GVQSR-IVRVKW-
>MAW47898.1/478-536
NLADY--RSGFPDLFICY-G-----R----GDFEFIEVKGP--GDQLQPQQRAWFRVFDE-L-KLPAR-VAKLRP-
>KPJ12470.1/729-788
DYRRT--HSGFPDLTIWNQI-----T----KQIKFVEVKTD--SDKPSVKQLQWLKYLVG-A-GLRAE-FCYVGT-
>WP_094858360.1/487-546
DIETN--RSGLPDLVRFWPA-----E----ARYELIEVKGP--GDRLQDNQVRWLAYAAR-H-GLPVR-VCHVRW-
>KOX79623.1/858-917
NFKLW--RAGFPDLIVWNYD-----T----KEHKIIEVKGP--RDVLSIKQRLWLEYLHQ-L-ELNTE-VCLVQD-
>WP_145249608.1/487-546
DPENN--RTGLPDLIQFWPA-----E----GRYRMIEVKGP--GDRLQDNQRRWLDFFAA-H-DIPVS-VCHVQW-
>XP_007914785.1/782-842
EYGQR--GGGIPDLVLWRTE-P---Q----PECMFAEVKSA--NDRLSDTQRLWIHVLTG-A-GVRVA-LVNAIA-
>WP_077660195.1/481-538
DRRHN--RRGHPDLFMC--R-----G----DAYQWVEVKGP--GDVLQPHQSRWLQFFHQ-N-GICAK-VVYVTS-
>XP_014399069.1/937-962
DFRHC--RGGLPDLVVWSSQ-----D----RRCKEF----------------------------------------
>XP_020687577.1/869-933
DYKSW--SSGMPDLLLWRFRGGDMDG----GEAKLVEVKGP--RDRLSEQQRAWILTLME-C-GFDAE-VCKVSP-
>GER49893.1/894-956
DYRSW--SSGMPDLLLWRLH-DCYYS----GEAKLVEVKGP--RDRLSEQQRAWLLVLMD-C-GFCVE-VYLVK--
>WP_116859340.1/347-404
DYWGR--YLGWPDLLLRR-------N----DEILFIEVKSS--SDKLSAEQMRWIGDNHDIL-KLPFR-MAKLH--
>WP_151056575.1/495-554
DIKNN--RSGLPDLIQFFPE-----Q----QTYRMIEVKGP--GDRIQDNQQRWLEYFAQ-H-QIPAE-VCYVRW-
>WP_114728758.1/176-233
DPYAY--RKGWADVTIWK-------D----GHVKFLEVKAP--GDRIQSNQKVIIEKFVKPL-SLDFA-IVDVF--
>RZI44742.1/485-544
DIKAN--RSGFPDLIQFDPH-----G----KSYRMIEVKAP--GDRLQDNQVRWLEYCVA-H-GMPVA-VCHVQW-
>WP_018275938.1/502-561
DLKEN--RNGLPDLIYF-PD-----E----GGYELVEVKGP--GDRLQKNQLRWLHYFAE-H-HIPCQ-VAYVQWQ
>TIB39943.1/609-668
DWDHR--TGGMPDLVLWRTD-----T----HTAKFAEVKGP--GDTLSETQKVWNDVLLS-T-QCEVD-LCHVVA-
>PLW40476.1/1170-1230
DWSVW--TAGAPDLCLWNLT-----R----RLCKFVEVKGP--GDKLSEQQKNWFSLLLK-AEGIQVE-ICSVKE-
>XP_019333003.1/983-1033
DLRHC--RGGLPDLVVWSTH-----D----HCFKD-----P--IQRMEIPGLFYRYICEEDT-GSGVD---H----
>WP_064196820.1/493-550
NLVEN--LRGFPDLFIWD-------N----DSYCFVEVKSP--TDNLSNQQLSWLQYFEN-I-GVHAK-VLRVYW-
>WP_114764601.1/483-540
DLKLY--RNGMPDLIAF--K-----D----GQFEWIEVKGP--GDKLQDNQIRWFKQFSR-L-GVPFS-VCYVDH-
>WP_090538498.1/488-547
DLRAH--RTGMPDLIQFWPQ-----Q----QRYRMIEVKGP--GDRLQDNQRRWLDYCAR-H-QMPVE-VCYVQW-
>KZT27328.1/807-866
DYAGR--GGGVPDLIIWNAE-----S----CDCKFVEVKGP--GDKLQENQKLWSDVLLG-A-GTVVE-VCHVEE-
>WP_099470364.1/179-236
NPYEY--RRGWPDITMWR-------G----RQLRFVEVKAP--GDSLGKSQKVIAQAFATPL-GLDFT-LLDVV--
>WP_163391639.1/485-542
DPKSN--RAGHPDLFMV--K-----G----NTCQFIEVKGP--GDKLQHHQVRWLNFLNS-H-HIISK-VLYVED-
>OCF74066.1/875-934
EYRHR--SSGVPDLIVWNYE-----K----KEARFVEVKGP--GDSLSETQKVWIDVLLS-S-GIPVE-VCRVKE-
>WP_009097300.1/497-560
DLKHN--RTGLPDLIQLMPD-----APPGEPRYKMIEVKGP--GDRLQDNQRRWIDFFCR-F-GMPVE-VCHVRW-
>SHI02315.1/519-578
DLRGN--RSGLPDLIQFWPA-----E----RRYQMIEVKGP--GDRLQDNQIRWLDYCHA-R-DMPVA-VCYVRY-
>WP_094814690.1/500-557
NVREH--TRGFPDLFVWD-------E----NGYDFIEVKSP--TDHLSPQQLYWLRFFET-I-GLRSK-VLRVVW-
>WP_054094744.1/483-542
DIGSN--RSGLPDLIQFWPA-----E----RRYRMIEVKGP--GDRLQDNQLRWLAFADE-H-GLPLS-VCYVQW-
>WP_052353951.1/508-565
NLREH--VRGFPDLLIWD-------D----AEYQFIEVKSP--TDSLSNQQLYWLKFFET-I-NLRAK-VLRIEW-
>WP_045991235.1/498-561
DLKAN--RSGWPDLIQFFPD-----AGKGQPRYRLIEVKAP--GDRLQDNQRRWLEHFQC-H-GIPVS-VCHVRW-
>WP_097084008.1/483-542
DIAAN--RTGMPDLIQFWPA-----E----RRYRMVEVKGP--GDRLQDNQLRWAAFCAE-Q-GMPLQ-VCHVTW-
>WP_048306145.1/494-557
DIKAN--RAGLPDLIQFWPE-----RDAPLTRYRMIEVKGP--GDRLQDNQRRWLAFCAE-H-DMPVT-VCYVQW-
>KIK92306.1/811-870
DYAFR--SSGGPDLFLWNPV-----K----GTCKFVEVKGP--GDTLQENQRVWIDVLLR-A-PTPVE-VCRVVE-
>WP_065788746.1/486-542
DFNNL--KDGYPDLMVFE------------KEVKFVEVKAP--GDSLRRNQLITIQKLIH-S-GFNVD-VQSVEW-
>KAE8234734.1/1586-1645
ERQHC--QSGMPDLCVWKMK-----T----KEVRFVEVKGP--GDELRSKQLVWLEYLYR-A-GAKVQ-LASVSD-
>WP_038201246.1/479-536
DLKLY--RSGMPDLIAF--K-----G----GEFEWIEVKGP--GDKLQDNQWRWIAHFLQ-L-EVPFK-VCYVQA-
>WP_069492149.1/479-536
DLKLY--RNGMPDLIAF--R-----D----NEFEWIEVKGP--GDKLQDNQWRWIKEFSR-L-NVPFA-VCYVTA-
>WP_109089653.1/492-551
DWRDN--RSGLPDLVRFMPA-----Q----QSYELIEVKGP--GDRLQDNQRRWLSYFEQ-H-AIPAR-VCYVTR-
>MBU57623.1/497-556
DIKAN--RAGLPDLIQFFPA-----R----GEYRMIEVKGP--GDRLQDNQRRWLAYFAK-Q-GMPAV-VCKVAW-
>WP_163111118.1/484-540
DFENL--RDGFPDIMVYD-------N----G-LRFEEIKAP--GDQLRRNQLVSIQRLQQ-A-GFDVA-VTTVNW-
>QFI56263.1/484-541
DLRGN--RSGQPDLALF--R-----E----GEYCLVEVKGP--GDELQSHQRRWLQHFAA-C-DIPHA-VARITR-
>KAA1469402.1/869-928
DYAQR--RAGVPDLFLWHTE-----D----KLCKFVEVKGP--GDTLQENQKVWIDVLLR-A-GVAVE-VCLVED-
>HCB08502.1/301-358
DYASL--RDGFPDILVVD-------N----NTLRFEEIKAP--GDQLRRNQLITIQRLRQ-C-GFEVG-ITQVNW-
>TWI53343.1/485-544
DIKSN--RTGFPDLIQFWPA-----E----QRYRMIEVKGP--GDRLQDNQVRWLDFCVE-H-KMPVA-VCYLQW-
>KAB2577887.1/555-612
EYGQR--GGGVPDLFLWRPD-----M----GKVMFAEFTLAIMADASDSNSNALIAEAATST-------VDEVLS-
>WP_107297597.1/489-546
DPRNN--RSGFPDLALF--K-----D----GQYCLAEVKGP--GDTLQNNQIRWLKMFEQ-H-SIAAK-VVYVEW-
>WP_116924503.1/538-597
NLQAN--RTGFPDLVRFWPQ-----E----RRYQLVEVKGP--GDKLQDNQIRWLEYCAA-H-GIPVG-VCHVQW-
>XP_011861441.1/807-866
NFSLW--KAGFPDLIVWNVH-----T----KQYKIVEVKGP--SDTLSTKQRLWLDYLSR-L-GLNTE-VCYCES-
>EFJ07647.1/764-821
DHSNW--TAGMPDLLLWK-------E----KEAKLAEVKGP--GDRLSEQQVAWFLILSD-A-NVPVE-LCKVSK-
>WP_095663735.1/479-536
ELKLF--RSGMPDLVLF--K-----D----DRFEWVEVKGP--GDRLQDNQWRWFYEFIK-L-KVPFS-VCYVEA-
>XP_023246169.1/801-860
NYRLW--RSGFPDLIVWNKL-----I----PKCKIIEVKGP--GDSLSEKQKLWLQYLEQ-L-GVEVQ-VCLVEA-
>EPS99010.1/634-693
DYSGR--CGGVPDLIIWNGD-----A----QECKFVEVKGP--GDRLQENQKVWIDVLLQ-A-GVAVE-ECRVVE-
>XP_024048896.2/971-1007
----------------------------------LVEVKGP--NDRLSHKQMIWLDELKK-L-GAAVE-VCHVAA-
>RMZ89948.1/771-834
EYAAR--GGGVPDLFLWKPN-PDGIA----GQVMFVEVKSL--NDRLSDTQRLWISVLLG-A-GIPVE-LCHAFA-
>XP_011119496.1/714-773
EYQQR--SSGMPDLFLWDYD-----K----KKAKFVEVKSE--NDRLSDTQRVWIDVLTG-A-GVETE-LCHAVN-
>WP_008467480.1/489-546
NYRQL--KDGYPDLMIVD-------N----SAVHFEEVKAP--GDKLKRNQLVSIDNLKN-S-GFKVN-IAAVKW-
>VYS48472.1/822-885
DYRSW--CSGMPDLLVWRFK-ENGYE----GEAKLVEVKSE--KDRLSEQQRAWLLLLMD-S-GFNVE-ICKVRP-
>WP_133563843.1/495-554
DLRQH--KRGMPDLIQFMTE-----E----KSIRFIEVKAP--NDRLQTSQNLWLEALIK-L-KIESY-VAKVTW-
>EPY77849.1/862-921
DLRHC--RGGLPDLVVWNSR-----S----HCCKLVEVKGP--NDRLSQKQMIWLDELRK-L-GADVE-VCHVVA-
>WP_065311642.1/480-537
DLRAY--RNGMPDLVAF--E-----G----NEWLWCEVKGP--GDKLQNNQKRWFKQMER-L-NINYE-VCYVNH-
>WP_008609235.1/519-576
DFNRH--SSGYPDLLLIK-------D----QQLQFIEVKAP--GDKIQRHQLARLLALNN-A-GFNAR-IEKLQW-
>HCO65978.1/485-544
DIAAN--RAGLPDLIQFWPA-----Q----RRYRMVEVKGP--GDRLQDNQRRWLDFFIA-R-DLPVA-VCQVTW-
>WP_114479778.1/530-593
DPRAN--RAGLPDLIQFLPE-----ADVASAAYRLIEVKGP--GDRLQDNQIRWLAYFRS-H-GIPAV-VCHVTW-
>WP_100876437.1/487-546
DIKSN--RSGFPDLIQFWPA-----E----QRYRMIEVKGP--GDRLQDNQLRWIAYCAE-H-AMPVS-VCYLQW-
>HBM84767.1/315-374
DTGEN--RRGFPDLIALGER-----P----GDYSLIEVKGP--GDQLQHSQRRWLQFFGE-Q-GIPAR-VARVAW-
>WP_060858698.1/495-554
DIAAN--RSGFPDLIRFWPE-----H----GRYEMIEVKGP--GDRLQDNQTRWLAYCAA-H-DMPVR-VVHVRW-
>WP_134750583.1/330-389
EPGAN--RSGLPDLVRFWPR-----E----RRYELIEVKGP--GDRLQDNQRRWLAYCAA-H-GVPVT-VLQVRW-
>WP_040243798.1/497-556
DVRAN--RAGMPDLIQFRPE-----Q----GDYRMIEVKGP--GDRLQDNQRRWLAFCAR-H-AMPLD-VCHVTW-
>VDN92019.1/824-883
DYRNC--RSGFPDLTIWNDE-----K----KLLAVVEVKGP--GDKLSTKQRLWLSFFKN-Q-NIIAH-VCHVSA-
>WP_057857945.1/481-538
DFRGM--RDGFPDLLLVR-------D----GKASFMEIKAE--GDVIRRNQLIRLRQLGA-A-GIAAE-IGRVDY-
>WP_092399502.1/512-571
DIKTN--RSGLPDLIQFWPA-----E----KRYQMIEVKGP--GDRLQDNQVRWLHYFAE-H-GIPVA-VCYVQW-
>WP_155016379.1/480-537
DYANL--RDGFPDIMVIE-------N----DTLWFEEIKAP--GDQLRRNQLVTIQRLKQ-T-GFNVG-ITQVNW-
>WP_128612764.1/496-555
DIPGN--RAGLPDLIQFWPA-----Q----RRYRMVEVKGP--GDRLQDNQLRWLQFCRE-R-EMPVA-VCYVRW-
>NIF17722.1/486-545
DIRHN--RAGMPDLIQFWPQ-----E----GRYRMIEVKGP--GDRLQDNQLRWLEFCQA-H-GLPVA-VCQVRW-
>WP_160865870.1/494-553
DLRHH--RRGLPDLIALNHH-----T----GGYQLIEVKGP--GDRLQDSQRLWMQAMLA-H-DMPVS-VLHVRW-
>TQN08429.1/501-563
APVAH--RSGLPDLVRFWPT-----RP-AEQRYELVEVKGP--GDKLQDNQIRWLQYCHT-H-GLPAS-VCHVRW-
>WP_106478189.1/490-549
DLKAN--RAGFPDLIQFWPN-----E----RRYKMIEVKGP--GDRLQDNQLRWLEFCTQ-H-DMPVA-VCYVQW-
>CUR45319.1/495-554
DPRAN--RSGLPDLIQLWPR-----Q----RRYRMVEVKGP--GDRLQDNQRRWLDYFQR-H-DIPVA-VCHVRW-
