# Supplementary material for: Antibacterial T6SS effectors with a VRR-Nuc domain are structure-specific nucleases
Source: eLife. 2022 Oct 13;11:e82437. doi: 10.7554/eLife.82437 (PMC9635880; doi:10.7554/eLife.82437)
Supplement: Figure 3—source data 1. [file elife-82437-fig3-data1.zip › Figure 3- source data 1/aln_data/Source_data_figure_3A_and_C_PmgM.aln]

>WP_062706592.1/76-133
GGQPGYPDYLLDVA---------RC----GYYGLRIEAKAPT----------GG-RITEDQRKWEVRLSGQG------YLFAYCYSA------
>WP_029436409.1/77-134
GVVAGVPDVFLASP---------RQ----GFHGLYIEMKRQR----------GG-TVQATQKELITALRQAG------YRVEVCKGW------
>WP_107898287.1/59-116
GTSAGFPDMLVFLP----------------SKIVFVEMKRAKKS--------LS-RVSDEQEDWVDTINCYGY-----AKARVCYGS------
>WP_085633884.1/53-106
GVHPGFADLVVLC----------------EGRVLFLELKSR-----------KG-QLSPAQQAFRDAVQAQG------FGWALVRSL------
>WP_135040866.1/60-116
GVTAGVADVILLIP---------SG----GFASLCVEFKTE-----------DG-RQRATQKEWQTAAEGAG------NKYVIVRSF------
>WP_141357654.1/45-98
--NPGFPDLVLIH----------GR----TKKLMFAELKAQ-----------AG-RVSPAQESWLNDLRLGG------QVAEVWRPS------
>WP_115369748.1/48-115
GTKAGFPDLFLFIP---------HG----GYHGLFIELKAPKGKTKDGKHKQAG-KVSKHQQTMIDRLNAQG------YKAVVAYGA------
>WP_087366112.1/40-94
-APKGWPDITGFR----------HS----DGKMILIEVKNE-----------TG-KLREDQIKFQKFIEDKP------VLYGVCRSV------
>WP_130135403.1/38-92
GLPQGFCDLFGFR-----------P----DGQIFFIEVKKP-----------GG-KVRDKQIKFIEAVKKKG------ALAGIAYCV------
>KLL31826.1/28-82
GLPKGFCDLFGFK-----------P----NGQIFFIEVKNE-----------TG-RVRPEQKKFMEVMASKG------ALAGVARSV------
>WP_058138476.1/39-94
GMPKGFPDLCGHR----------NS----DGKSIYIEVKNE-----------KG-KLRPEQIRFGEFLKTQP------VLYGVARSV------
>WP_117925852.1/52-108
GAVRGVADLILLIP---------KK----GWASLCIEMKTP-----------KG-TQSEHQRTWQTEAERYQ------NKYVICHSL------
>CUM71620.1/89-145
GVKPGVSDVIVLIP---------KK----GFASLCIEFKTR-----------VG-KQSEEQKEFQKQAESCR------NKYVVVRSA------
>WP_119305362.1/52-110
RLRPGMPDLLVPMPN-------FKK----GITGMALEFKIK-----------PN-KLTRNQIKIMNILNSYN------WNVNICYSF------
>EAR7990043.1/103-160
GQKKGYPDLSLDMP---------RG----IYHGMKMELKAP-----------DGKGPTAEQIEWMNKLWREG------YYVALAYGA------
>OYT68436.1/40-93
G-DVGLPDLILCR----------------PPRLLFVELKSE-----------RG-RVRAEQQAWLDALQACN-----GVEVYLWRPS------
>EFY53259.1/28-84
GQKKGYPDLSIDLA---------CG----GCHGMRIEMKHG-----------RN-RLTPEQLVWMTRLTEAG------YYCFEARSA------
>ECJ9746339.1/47-101
GVPNGFSDLMGFK-----------E----GGKIFFIEVKNE-----------KG-RVSEVQKRFLSAMKNKG------AICGVARSV------
>RMV01512.1/89-148
GVRAGVPDLVLPMA---------RG----GYFGLYIEFKATP--------PHDA-AVSGSQYEWIRQLGEQG------YLAIICRGH------
>YP_009603009.1/50-105
NIKAGYPDITAVR----------------GNRTIYAELKTE-----------TG-KTTEDQDAWLEDLANAG------HETYVWRPRD----I
>WP_069408904.1/53-109
GVKAGVPDLCLPVP---------MN----GYAGLYIEMKYS-----------NN-KPTAAQKEWIKNLKEYG------YKVTVCYGG------
>WP_061777170.1/39-94
GLPTGFPDLFGFR----------HS----DKQIFYIEVKNE-----------NG-KPRDDQVKFHEFLMSRN------IIHGIARSA------
>WP_117577195.1/65-121
GVLPGVSDLILLKS---------NR----FYGALLIETKTK-----------KG-VQRESQKEWEAKITADG------YKYVVCRSL------
>WP_078054190.1/88-148
GMTPGEADLRIYLN---------------GGALRMIENKVG-----------KG-RLSPAQVERHTSLARLG------HPVEVVRFTSTTEAA
>WP_133473082.1/48-103
GVKPGTPDLIGYR----------LK----DKQVFFIEVKAP-----------KG-RISQAQQLYHLDLMHKH------VIHGIARSV------
>AOB21148.1/24-79
GPRAGFPDICGYR----------KS----DGKMFFIEVKTK-----------TG-KRRPAQEYFAKEIAYDP------VIYGVARSA------
>WP_027318072.1/92-148
GVTSGVADVILLIP---------KK----GYCSLCLEFKTS-----------IG-RQSDEQKEFQRQAEACR------SKYVIVRSA------
>AKI28811.1/83-148
GVRKGVADTFLPWP---------NA----GWHGLYIEMKKPTERPKSE--TAKG-GVSDEQRRFGEYAKRVG------YGWAVCYGW------
>YP_009223491.1/61-122
GVKKGVSDILILTG--------FIG---CKYAFIAIELKRANKK--------GT-KVSQEQKEFLRRVRECR------GFAAVCYGV------
>WP_148749570.1/74-129
GVNPGWPDFIFVGP---------------EQQVFWLELKRFR----------TG-RLSEDQSGVLAHLVACG------FAVLVTTSL------
>ENX33495.1/75-131
GVKAGVPDLQLLVP---------NG----LIHGLWIELKSK-----------PG-KLQPSQRLMIQRLEEQG------YMCKVCFGA------
>WP_166019406.1/83-142
GVRAGVSDLVVATA---------RG----GYHGLYIEFKAAP--------PHDA-ALAKSQREWLEKMEGNG------YLAVLAKGV------
>NFN18457.1/24-80
GVKAGVPDVVLPCA---------RG----GYFGLYIELKVG-----------KN-KTTDKQNEWIKALRDQN------YLVEVCYGW------
>MBH04976.1/162-218
GQKKGTPDVFIPIP---------KG----IYHGMFLEVKTD-----------KG-TVSKEQKDKMERYQKMG------YYVVAAKGF------
>EFI08006.1/91-147
GVKRGVADVILQIP---------KK----GYASLCLEFKTS-----------TG-KQSPDQKEYQRQVEMAG------SKYVIVRSV------
>WP_126336376.1/86-142
GQKKGYPDLSIDLA---------RG----GYHGMRIEMKHG-----------FN-RLTTEQIDWMSRLSDAG------YYCFEARSP------
>SCH66266.1/52-108
GLKSGVPDVCLPVP---------SH----NFNGLYLEMKYG-----------KN-KTTKEQEDFMAALRQQG------YKTAVCYGA------
>KDT83442.1/0-49
--------MSLDKA---------CG----IYHGMRIELKEP-----------NGKAPTKEQIAWMHRLREEG------YYVVLAYGA------
>WP_099960224.1/40-94
-FPKGWPDLTGFR----------HS----DGKAILIEVKNE-----------KG-RLRDDQKRFAEYFKNVP------FLYGVARSA------
>WP_061562237.1/64-123
GVKAGVSDIVLPMA---------RG----GWFGLFVEFKAAP--------PNDA-RVSPEQSAFLVRMEREG------YYATVCRGV------
>WP_136731963.1/37-92
LLPKGFPDIFGVR----------LK----DGKFIAIEIKKP-----------TG-KLSSEQIEFQEWAMKHK------IVYGVAYSV------
>WP_107334455.1/78-137
GGSPGYPDLMLDIP---------TS----KYHGLRIEMKAPK--------PQKS-AISDNQTQWLHRLADIG------YRAVICYSV------
>WP_082405484.1/40-96
GPPPGWPDLTGFR----------HS----DGRMILIECKNA-----------RG-RLREDQKRFAAMIKRYPA-----VIYGVCRSA------
>WP_009168696.1/50-106
GVKAGVPDLVLPSP---------HG----GYCGLYIELKAG-----------KN-KTSKEQDEWIELLKEQG------YFVTVCYGW------
>WP_009650003.1/59-116
GTYAGFPDLMVFLP----------------SKTLFIEMKRAKKS--------LS-KVSAEQEEWIEILNMFDY-----AKAKVCYGS------
>WP_101498359.1/60-113
GVHAGFSDLIIVS----------------GGRMLFLEVKSP-----------RG-RLSPAQRAFRDAVQAQG------LAWALVRSP------
>WP_019108117.1/50-105
GLPKGFPDLFGFR----------HK----DGKMFFIEVKNV-----------KG-RLSKEQIEFGKELERYN------ILYGVARSV------
>WP_149936080.1/65-121
GVRAGFPDLLMLIP---------NK----YYPFMGIELKTK-----------TG-RQSDHQKAYQKEFDSIG------AKYVVCRSL------
>WP_107529545.1/39-93
-MPKGFPDTVGFR----------KA----DGKFIAIEVKTE-----------TG-RLRPEQIKFQKFAETMP------ILYGVARSV------
>WP_134855349.1/65-121
GATSGVSDLILLKS---------NR----FYGGLCIEMKKP-----------GG-RQSPAQKEWQKDAEANG------AKYVVCKSL------
>WP_024001832.1/57-104
G-WPGCPDVLGQLK---------------DGRFLAVEVKAQ-----------AG-RLRPEQALFLERKRLKPPGF------------------
>WP_077684338.1/48-102
GVKAGAPDWVLLRQ---------------GGACGLIELKTE-----------SG-NLSGVQREWRDWCGENG------VPYAVCRSV------
>WP_120536625.1/29-80
--APGFPDLLCCR----------------RGQVVLLEVKSK-----------GG-RMKPAQVELHARLRAAG------VIVAIVTTP------
>WP_096922178.1/78-137
GVKSGVSDLVLMDA---------RG----GWFGLYMEFKASA--------PHTA-ALADSQHDWLALAEERG------YCAVLAVGL------
>WP_064590570.1/64-122
GTKAGIPDLQLTMA---------RG----GYFGLFIEFKAT---------VKPA-PISPEQQACIGRLNDQG------YLAVVCRGH------
>WP_057552260.1/49-105
GVKAGVPDLFLPKS---------NG----KYHGLFIEMKFG-----------KN-GTTENQDKWLKNLNGQG------YKAVVCNGF------
>AZB50541.1/40-105
GLAKGSSDLIGWKTVTVNEDMIGQQ----VAVFTSIEVKSP-----------TG-RIRPEQQQWIDAVQAAG------GIAGVARSV------
>WP_035372792.1/46-99
GCVPGVPDMEIHH----------------RGRSFFIEIKTP-----------KG-TVSKIQKDMHQRLKRAG------HAVAVCRSL------
>WP_071444898.1/97-153
GQKKGYPDMSLDKP---------AG----IYHGMRVELKHG-----------KK-KPTKEQIEWLNLLTDQG------YYCILAFTP------
>VCX11657.1/32-88
GVKAGVPDLQLIVP---------NG----EIHGLWIELKSK-----------KG-KLQPSQRLMIQRLEEQG------YMCKVCFGA------
>MAJ72516.1/45-98
G-KAGSPDFLIFLS---------EG------KTIHLEVKNH-----------RG-RQTESQNQYQKQVESLG------HQYYVARSL------
>WP_155096754.1/74-128
GTVKGWPDLTCILP---------------GPVIAMFEVKAP-----------GN-TPDPDQKALHQQLRALG------CRVAVVRSV------
>OWF31946.1/9-64
GPPSGFPDLTGFK----------DN----NGKIFFIEVKKR-----------TG-RARDDQKQFHYMLTNHN------IIHGIARSP------
>WP_148620967.1/45-98
GCLAGWPDIQILW----------------RGRTYLIELKAL-----------RG-TLSDAQREMHARIEAAG------VCVAVCRSV------
>AKH47429.1/54-110
GAKPGIPDLLIFTP---------NK----NKGGLAIELKYK-----------YN-KPTPNQKKWLKWLENSN------WTVAWHNNF------
>KXV39480.1/50-103
GCIAGVPDMQFTH----------------AGRTLYVEIKTP-----------TG-TVSKEQRALHKRLKSTG------APVAVCRCL------
>WP_118109473.1/51-107
GMKPGVSDICLPYA---------AG----GYNNLYVELKVG-----------SN-KATEEQLTFIDTINRIG------GKAVIVYGS------
>WP_086240353.1/58-115
GTYAGFPDLMIFLA----------------NRTLFIEMKRSDKR--------LS-RVSIEQSEWLEFLNLLDE-----GSAKVCYGA------
>WP_139967871.1/39-94
GTPKGFFDLVGYR----------KQ----DKQIFFIDMKTK-----------TG-RIRDDQIKFSIKLKKDN------VIHGIARSP------
>WP_035460669.1/40-95
GLPNGFPDLFGWR----------WS----DKQFYFIEVKAP-----------KG-RIRPDQLAFHQDLMHRK------VIHGIARSV------
>WP_036071991.1/40-95
GLPKGFPDLFGFR----------KS----DGKIFFIEVKNE-----------KG-RLRPEQVKFQDAMSKQN------VLCGVARSV------
>WP_071667213.1/119-175
GQKKGYPDATLDAA---------RG----VYHGLRLELKFG-----------KG-KPTPEQLEWQQRLREQG------YCYEIVVGW------
>WP_054736284.1/40-95
GLPRGYPDLFGFK----------HS----DGKIFFIECKNE-----------TG-RLRDDQKRFAKFIKQYP------VLYGVARSV------
>WP_130062231.1/65-121
GMLPGVADLILLKS---------NR----FYGGLCLELKTE-----------KG-KQSRSQKDWQKDAEANG------AKYVVIRSL------
>EAO2332473.1/55-111
GQKKGYPDLSIDLA---------CG----GYHGMRIEMKHG-----------RN-RLTPEQLVWMTRLTEAG------YYCFEARSA------
>WP_145000098.1/34-87
--PGGFPDLVLVH----------PR----KRICLVRELKTE-----------KG-RFRPKQEQWLENLHDAG------VDAGVWRPS------
>GBG14344.1/77-136
GVRAGVSDLMLPVA---------RG----GFFGLWIEFKAAP--------PNDA-GVSDSQKDWVALMRAQG------YQAEVCLGV------
>WP_039116668.1/40-94
GLPKGFCDLFGFR-----------N----DGQIFFIEVKNG-----------KG-RTSEKQDSFMKLVKENG------ALAGIARSV------
>WP_139470034.1/24-81
GQKKGYPDMSLDKA---------CG----IYHGMRIELKEP-----------NGKAPTKEQIAWMRRLREEG------YYVVLAYGA------
>WP_028003163.1/95-155
GIAAGDPDLRVYLP---------------NGVLRLIEYKNA-----------EG-KPTASQKIRHPLLAALG------HPVETLKVATEEEAA
>WP_022012946.1/57-119
GAIAGVADLILLFP---------RG----GKCSLCIEMKTPRIKG-----KGGG-IQSSAQKEWQGLVEKYG------SEYAVCHGL------
>AUR95167.1/67-122
GMNTGASDIVIPCE-----------------PPILIELKRRDHT--------LS-STSNEQLKYLINAQKLG------AFACYALGA------
>ACU92448.1/47-101
GVLAGVADLVVLLP---------QG------KSLYIEMKVK-----------GN-RQTDNQKEFQKKAIALG------HTYAVCYSF------
>ANP53564.1/31-84
--DAGWPDEVYGH----------PK----TKRTIFAEFKSN-----------TG-RLRPEQRDWLRHLSACG------FETALWRPK------
>EAE0843614.1/40-76
GLPKGFPDLFGFR----------GT----DGKMFFIEVKNE-----------IG-KLRQEQR-------------------------------
>WP_088201711.1/69-125
GLRPGFPDLILFG----------RQ----QLQIGFLEVKRE-----------VGNDLSDDQEDWRDMLIGWG------FPWAMIRQP------
>OKZ59960.1/40-97
GVKAGVPDLCLPVA---------RG----QYHGLYIELKRQR----------GG-RTSDHQSEWLDALSAQG------YKAALCYGW------
>WP_035331911.1/73-129
GIKSGVSDVLLLIS---------KK----GFSCLCLEFKTP-----------VG-KQSDEQIEFEKQAEKVG------NKYVVVRSV------
>WP_079859627.1/50-104
GLPKGFCDLFGFK-----------P----NGQIFFIEVKNE-----------TG-RVRPEQKKFMEVMASKG------ALAGVARSV------
>EAD4600108.1/6-61
GLPKGFPDLFGFR----------GT----DGKMFFIEVKNE-----------IG-KLRQEQRNFQQAMEITP------AICGVARSA------
>WP_089121982.1/40-94
-FPKGTPDLLGFR----------HA----DGKMFFIECKND-----------IG-RLRSDQIRFAKFIRQFP------VLYGVARSV------
>SCJ14665.1/54-110
GVKSGVSDLCLPYP---------KG----IYCGLYIEMKFG-----------DG-KHQKSQKEFLTDMEAVG------HYVATCYTS------
>WP_110716737.1/70-129
GVKSGVSDLVVMEG---------RG----GWLGLYLEFKATP--------PKHA-ATAASQREWLEKADHRG------YCAVLCRGL------
>WP_119905149.1/40-95
GLPKGFSDLFGYR----------IV----DGKMFFVEVKNE-----------TG-RIRPEQKTFIEAMIKNG------VLAGVARSA------
>WP_050713480.1/33-92
GVKAGVSDLPVRQA---------RG----GWFSLYLEFKATP--------PKDA-PLADSQFKWLEDSEYEG------YCAVLALGL------
>WP_052768223.1/139-195
GVKKGYPDLTIKKY---------NG----VNTTFCLELKTI-----------IG-KLSKEQKDMLNRTKAEH------IPCSVSYGL------
>BBK76898.1/50-106
GVKAGVPDICLPVA---------KD----GFFGLYIELKVG-----------RN-KTSSMQDIWIKRLRDMN------YRVEVCYGW------
>WP_062027758.1/46-99
GCLPGWPDLGIVW----------------NERTYYIELKAP-----------KG-RLSPEQKAKHAELRAAG------AKVGVCRSL------
>WP_055218457.1/73-129
GVKAGIPDLCLPVP---------MG----MYNGLYIEMKYD-----------TG-RLEDSQKKMLKALAAAG------HYCTVCYGA------
>WP_081105217.1/68-124
GVKPGVPDLCLPVP---------RF----GCHGLWIEMKTQ-----------DG-RVSAPQKDWISFLRGVG------YRVEVCRSF------
>WP_125707580.1/39-94
GLPPGYPDLHGYK----------IS----NGKMFYIEVKTS-----------TG-IPRADQIQFHNQLMTDG------IIHGIARSP------
>WP_149920595.1/48-104
GVRKGVADLILLLP---------RS----GYAFLCIEMKKP-----------GG-EQSESQIVFQRLVEKVK------GKYVVCHSM------
>WP_127042884.1/76-135
GVKAGVSDLPVRQA---------RG----GWHGLYLEFKATP--------PRDA-KLAPSQLEWLESSEYEG------YCAVLARGL------
>QBX18313.1/9-63
GAPKGFPDLFGYR-----------Q----DGQIFFIEVKDN-----------KG-RVRPEQENFMKVAKSKG------ALAGVARSV------
>WP_111261788.1/62-121
GVKAGVSDIVLPMA---------RG----GYFGLYIEFKATP--------PHDS-PVTESQHSYLMSVELQG------YMALVCRGI------
>WP_048703761.1/40-95
GLPKGHPDLYGFK----------HS----NGKVFYLEIKNK-----------TG-RAREDQKQFHYMLTNHG------IIHGIARSP------
>WP_071452773.1/39-94
GMPNGWPDLTGFN----------PV----DNTIFFIEMKSP-----------IG-KPRDDQITFHKFLKKYG------VCHGIARSP------
>EBB1398638.1/77-133
GGRAGYPDLILELP---------AG----EWHGLRIEMKAK-----------GG-KPTAAQLEWIERLRGVG------YRAEVCYGF------
>WP_087202951.1/66-122
GVRSGVPDLVLPVP---------RD----GYAGLYIEMKVG-----------NN-RPSTKQKEWLEKLARQG------YKSVVCYGG------
>WP_070649473.1/36-89
--PAGFPDLVLVH----------PI----KRRTIFRELKTM-----------KG-RVSAAQIQWLDALASAG------QDAGVWRPD------
>WP_143466468.1/0-51
----GYPDLFGFR----------HS----DGKIFFIECKNE-----------TG-RLRDDQKRFAKFIKQYP------VLYGVARSV------
>SPW74270.1/4-60
GQKKVYPDLSIDLA---------CG----GYHGMRIEMKHG-----------RN-RLTPEQLVWMTRLTEAG------YYCFEARSA------
>WP_118158283.1/42-98
GVKSGVPDLFLPVA---------RG----KNKGLFIELKAE-----------NG-KPSDNQMWWFAELGKQN------YLAAICYGW------
>WP_056939049.1/42-96
-FPRGWPDITGFE----------HH----SGKMILIEVKNE-----------RG-KLREDQKRFAKFIKQYP------VLYGVCRSV------
>WP_152723762.1/49-104
GLPQGHPDLYGFR----------WV----DNQVFYIEVKSK-----------TG-KPRTDQIRFHEFLQSHN------VIHGIARNV------
>QAY16109.1/40-93
--QPGFPDLVLVS----------EH----RGRALFRELKTG-----------TG-RLTEAQFNWLAGMKLAK------LNADVWRPA------
>WP_151664783.1/48-102
GVKAGVADIVLVRQ---------------GGVMAFLEVKAG-----------KG-SPSPAQRDWQDWCAENA------VPYAIVRSI------
>WP_027689048.1/36-89
GLTKGLPDLIVIGP----------------KLHGYLELKTE-----------SG-KLTGPQRDFQALCEAHG------IPFYVTYGR------
>WP_050875396.1/77-133
GLRKGVPDLFLALP---------RG----GYAGLWIEMKAE-----------NG-KVTKMQLGWIYRLTDAK------YVAKVCHGF------
>WP_095469991.1/74-133
GGTSGYPDYVFDVA---------RG----GYHGLRIEMKAPE--------PNRS-VISDSQMKMAERLTQQG------YLVLFTKGF------
>WP_106494159.1/53-110
GQKKGYPDMSLDKA---------CG----IYHGMRIELKEP-----------NGKAPTKEQIAWMRRLGEEG------YYVVLAYGA------
>YP_009036039.1/56-112
GVIKGVSDILLIGP---------NG-------FAAIELKRAIKS--------DS-KVSKEQKEFLEKVSETG------GYAAICYGF------
>WP_159373559.1/132-198
GQKAGWPDCQFACP---------KL----GFHGLYIEFKRPVESYRSIS-EARN-ALKPHQLATLRMLLSQG------YAAKVAYGS------
>WP_164707070.1/41-100
GVRAGVPDLVLPMA---------RG----GYYGLYIEFKATP--------PNDA-AVSGSQYEWIRQLGEQG------YLAIVCRGH------
>OQW85823.1/67-120
G-FTGCPDVLGQLR---------------DGRLLGVEVKAP-----------KG-KLRPEQAVMLQRIAGAG------GVAFVARDC------
>WP_055335447.1/49-105
GVKSGVPDLHLPVP---------RG----EYCGLYIEMKWN-----------GN-KPTPKQRMWIKKLREQR------HCVVVCDGF------
>WP_115046230.1/47-102
GLKAGFPDLQVIK----------------RSDILFIEMKTLDK---------RS-KTSDKQDAVHCILRYLK------HKVVVCRTI------
>ECP8249622.1/40-95
GLPKGFPDLFGFR----------GT----DGKMFFIEVKNE-----------IG-KLRQEQKNFQQAMEITS------AICGVARCA------
>WP_013971298.1/64-123
GVKAGIPDLVLPMA---------RG----GYFGLYIEFKAMP--------PFDA-PVSPSQYAYLQALAAQG------YLAIVCRGN------
>WP_070102851.1/52-108
GMKTGVPDLSLPVP---------RR----GFHGLYIEMKFG-----------KG-KTTKAQEEFMALLREQG------YKTAVAYGA------
>NDI30209.1/60-115
NLEKGFPDLFGFR----------KD----DHQIFFIEVKMP-----------NG-KLKEDQLTFLRDIHEKG------CLNGVARNL------
>WP_022530673.1/40-95
GPPPGWPDLTGFR----------HR----DGKLILIEVKTP-----------TG-RLRHDQEQFKAFIESKP------VLYGVARSV------
>WP_069431142.1/55-111
GVKAGVPDLCLPVA---------RN----GKHGLYVEMKWG-----------KN-KTTEKQDWWLEQLRQQG------YETAVCWTA------
>WP_152711934.1/26-81
GVPSGHPDLYGFR----------WL----DHQVFYIEVKNE-----------KG-KPRADQIKFHEMLTKQG------IIHGIARSA------
>WP_078339752.1/90-150
GMTSGEPDLRIYGE---------------YGRLLLIENKVG-----------QG-RLSPAQKDRHAALQRLG------YTVLVIRATTTTEAA
>WP_140916576.1/110-166
GAKRGVPDMSLEIP---------AG----VYHGMRVEQKHG-----------KR-MPSEHQVTWMRRLKEQG------YYVLLSFSP------
>WP_136168446.1/77-133
GMRAGVSDLLLALP---------RG----GYAGLWIEMKAT-----------GG-RPTPGQLEWQELMRAAG------YRAEICYGF------
>WP_055214531.1/53-109
GVKAGVPDIMLPAA---------RA----GYHGLYIELKAG-----------EN-TTTKKQKEWLEYLRQQG------YYTAVCYGW------
>WP_051462571.1/109-165
GQRKGYPDVSLDLA---------RG----RYHGMRLEFKHG-----------TN-KPSKEQKHWLNTLSEDG------FYCVEVYGE------
>WP_097550239.1/65-122
GVVAGVADLILLIP---------NR----FYGALLIEMKTA-----------KG-KQSTSQKQWQKLVTEQGE-----YKYVVCHSL------
>WP_058225404.1/40-94
GLPKGHADLYGFR-----------P----DGQVFYIEVKSE-----------TG-RVRPDQINFLETMRKNG------ALAGIARSV------
>WP_144058282.1/73-133
GMTAGEADVRVYMF---------------GGRLLSFELKTP-----------TG-SRSKAQKDRHKKLIALG------FTIVTLKADTPEEMA
>HAR77585.1/58-114
GVKAGVPDLHLPVP---------KG----QYASLYIEMKYG-----------DG-KLQKEQKDFLKQAADYG------NFVAVCYSQ------
>WP_130530340.1/47-104
GLKAGVPDLMIPVA---------KG----NYHGLFIEMKRVK----------NS-KVSVQQEQWIELLNKQG------YKAIVCYGS------
>WP_005728335.1/51-106
GLPSGFPDLFGFR----------WT----DGKIFFIEVKNV-----------KG-RLRPDQIVFHKMLQRHG------IIHGVARSV------
>WP_058790590.1/66-125
GVRAGMPDINVDIA---------RG----GYFGMRIEFKATP--------PHDA-AVSPSQLAALQRLTDQG------YLAIVCRGV------
>CDC43160.1/40-95
GVPVGFSDLFGVR----------QS----DGKAIFIEVKTK-----------TG-RIRPEQKNFIEKMRRSG------AVAGICRST------
>KZU98900.1/68-123
GPRAGFPDICGYR----------KS----DGKMFFIEVKTK-----------TG-KRRPAQEYFAKEIAYDP------VIYGVARSA------
>WP_084482316.1/68-120
GVCKGVPDLFVPE------------------WGFWIEMKRQK----------GG-KVSDEQKDWIEYLTANG------YKAVVCKGK------
>QBQ81516.1/63-127
GLVKGVSDFIILIG--------LKG----RYPFAAIEMKRVNKSGK----GKAS-PVSKEQKAFLRRVRELG------GFAAVTYGY------
>WP_118046780.1/87-143
GMKPGVSDICLPYA---------SG----KYNNLYVELKVG-----------NG-KASDNQLKFVDMINSIG------GKAVVVYGS------
>WP_020308925.1/51-108
GVRKGFPDMMLLKP---------SG----GYFGLFIELKRIK----------GG-SVSAEQNDWLHWLNQQG------FMAAVCKGA------
>WP_156319407.1/70-124
-FPKGWPDITGFR----------HS----DGKMILIECKNA-----------RG-RLRKDQQQFEKFISQYP------VLYGVARSV------
>WP_086242229.1/34-96
GTYAGFPDLMIFLP----------------NKILFIEMKRSDKR--------LS-RVSKEQKDWIDFLDIWSENLYGVSTAKVCYGA------
>CEK34353.1/53-109
GVKKGVPDLCLPVP---------RK----NYHGLYIEMKFG-----------NG-RTSKDQKEWILNLNNQG------YKAVVCNGF------
>WP_154214382.1/40-95
GLPKGFSDLFGFR----------KS----DGKMFFIEVKNE-----------KG-RVRPDQKHFIEMMQKNG------AIAGVARSA------
>WP_154821039.1/47-103
GVKAGVPDICLPVA---------KD----AYCGLYIELKVG-----------KN-KPSIKQKEWIEALKEQG------YKVEVCYGW------
>WP_092247359.1/51-107
GVKAGVPDLHLPIA---------KG----KYIGLYIEMKYD-----------KG-TIQKSQKEWVAGMVAAG------HYACFCYGY------
>WP_101504100.1/86-142
GIRKGHPDLMIEEP---------AG----KYQILYLELKKV-----------GG-KLDKEQKEWLKRHIAKG------HACSVSYGY------
>WP_028515209.1/39-94
GVPKGFSDLFGVR----------KV----DGRAVFIEVKTT-----------QG-RPTDQQNNFLETMRKNG------AIAGVCRSP------
>WP_117817613.1/61-118
GVVAGVADLILLKS---------NR----DYGALLIEMKTI-----------KG-RQSESQKKWQKTVCFNEE-----YKYVVCRSF------
>AVI03127.1/62-123
GLLKGVSDFVILIG--------FGG----KYPFAAIELKRQ---GK----AQAS-PVSKEQREFLAAVRRRG------GFAAVAYGF------
>CCI86694.1/41-96
GLPKGFPDLMGFR----------WS----DGRIFFIEVKSA-----------TG-KPRPEQITFHRFLQSHQ------VIHGIARST------
>QCW18506.1/62-130
GLRKGVSDFVILIG--------DPSYSDMPYPFAAIELKRVNKSGK----GKAS-PVSDEQKAFLRDVRQRG------GFAAVAYGF------
>OIJ87774.1/74-127
--DAGWPDEVFGH----------AS----QSRTLFVEFKTD-----------SG-RIRPAQRLWLAHLSDCG------FEVALWRPR------
>WP_140917584.1/35-86
--HRGWPDLVLGR----------------RGRVLFRELKTM-----------KG-RTTPDQKAWLELLNAAG------HDAAVWRPI------
>ATW61835.1/67-130
GLLKGVSDCLFLIPES------LRG----KHPFGAIELKRA---GK----TQAS-PVSDEQRSFLKSVRESG------GFAAVAYGR------
