# Supplementary material for: Antibacterial T6SS effectors with a VRR-Nuc domain are structure-specific nucleases
Source: eLife. 2022 Oct 13;11:e82437. doi: 10.7554/eLife.82437 (PMC9635880; doi:10.7554/eLife.82437)
Supplement: Figure 3—source data 1. [file elife-82437-fig3-data1.zip › Figure 3- source data 1/aln_data/Source_data_figure_3A_and_C_PoNe_PAAR.aln]

>WP_117834206.1/272-336
GIDGIYENL--TP-IPD-FVIDETKY-GTS-----M-----------------------LS----E-T-KG---------TG------PQMGMDWIAY------RIDTLFRKGILSKEQY----KKIL------
>ADU74128.1/347-415
GIDGIYVNKNPNS-NIK-YVIDESKF-NTA-----Q-----------------------LG----K-T-K----------KG-I----KQMSDEWLREKQG--KRILQA-----VNGDRRL--KDDIIE-----
>WP_115306407.1/297-359
GIDGIYQNS--TP-PPK-FVIDEAKF-GTG-----K-----------------------LNP---K-T-K----------DG------PQMSDNWLKGRK----RLEKE-----VGLEKA----EEIFQ-----
>WP_215439417.1/322-386
GIDGIYENA--TP-PPK-FVIDEAKF-NTA-----G-----------------------LG----K-T-K----------SG------KQMSDDWIKSDNY--KRLQDQ-----VGPKKA----KEISRA----
>WP_160556726.1/437-501
GIDGIYENT--TP-PPK-YVIDEAKY-GSS-----K-----------------------LNP---K-T-S----------DG------PQMSDDWINGFR----RLEEQ-----VGRDKA----REIREAL---
>EGQ8097657.1/332-400
GIDGIYQNT--NP-PPP-YVVTETKY-RTK-----AG----KYIDDEGIAKD-----TMLS----K-T-KGSKANGVSFPPA------KQMDDGWIEP------R-----------------------------
>ATA94544.1/75-139
GIDHIYQNA--TP-PPK-YVIVESKY-GSS-----D-----------------------LS----V-L-S----------DGKT----KQMSDTWINGRN----RLKNA-----VGEENA----KLISEA----
>PPD29133.1/331-398
GIDGIYQNA--NP-PPP-YLITETKY-RTG-----SG-SNTRYIDGDGTETT-----ELLS----T-T-KGSKG----KPSA------KQMSDRWIKD------R-----------------------------
>WP_022825205.1/226-291
GIDGVWKHG--NP-PPD-YIITEAKY-GKS-----R-----------------------LG----M-T-L----------DG------RQMSDTWILGSG----RLGKA-----TNKREA----AAIRRAFFS-
>WP_188322959.1/331-397
GLDGIYKKPEGSG-PPP-YVVTETKY-KTD-----SG----KFIDSDGVAKS-----SALS----T-T-KGSPG----LPGA------KQMSDDWIEP------R-----------------------------
>WP_109852726.1/310-370
GIDGVYENA--TP-PPQ-YVIAEAKY-NTS-----K-----------------------LG----N-P-A----------DG------PQMSDDWIEGSG----RLENA-----VGVEKA----DDIL------
>MBC8884064.1/104-165
GIDGIYEFS--TP-PPK-YVIAEVKY-NTA-----T-----------------------LSKT--K-T-KS---------GG------AQMSERWVRH------DLRKGA----VSAEIR----REI-------
>WP_017006403.1/210-274
GIDGIDENG--NP-PPP-YIVTETKY-RTD-----SG----KYIDSDGIARD-----NILP----T-T-RGSNG----YVSA------KQMSDAWIQP------R-----------------------------
>WP_039087975.1/332-395
GIDGVYANP--KP-PPP-YIITETKF-RTK-----AG----EYIDSDGRLSKAKKVEDLLG----S-T-K----------EG------KQMSDDWIKN------R-----------------------------
>WP_021817704.1/356-419
GIDGVYQNT--NP-PPP-YVVTETKF-RTT-----GPDGKSRYIDGDGTVSD-----RLLP----M-T-KG---------SG------KQMSDEWVRA------R-----------------------------
>WP_101810940.1/160-224
GIDGIYGNP--NP-PPP-YVVTETKF-RTD-----AD----QYVDSDGTLTRAKSPLGLLG----N-T-KS---------SG------RQMSDQWVND------R-----------------------------
>WP_211465678.1/330-394
GLDGVYKNA--SP-PPP-YIITETKY-RTA-----TG----QYIGSDGTAST-----DLLS----T-T-KGSQG----YPAA------TQMSDDWIEP------R-----------------------------
>WP_185145482.1/460-521
GIDGVYENA--SP-PPK-YVIVEAKY-GSS-----D-----------------------LS----Q-TPK----------DG------PQMSKDWILGSE----RLENA-----VGPEIA----DDIR------
>WP_054599525.1/328-391
GIDGIYSNP--KP-PPP-YVVTETKF-RTA-----AG----EYADSDGSLSKAKKVEDLLG----K-T-R----------DG------RQMSEEWIKR------R-----------------------------
>WP_209628982.1/552-606
GIDGIYKNS--TP-PPS-YVINEAKF-GSS-----Q-----------------------LN----AHT-E----------TG------PQMSKKWIEK------RLFGL---------------DEVEQ-----
>MBC8081718.1/361-427
GLDGVWKNA--TP-PPE-YIVTETKY-ISN-----S-----------------------KS----K-I------------EGKLDRPQDQMSDKWIKK------NLDEL-----KDTDLA----DKIRDAV---
>DAU44957.1/240-305
GIDGVYYKE--DG-NPQ-YIIGEAKY-GSS-----R-----------------------LG----N-T-KA---------DG------KQMSNNWINN------RLDNA-----LGDNTAL--SQAIKDEMI--
>SCJ69298.1/98-163
GIDGVYEKTDFDG-SKE-YVIADAKV-NFS-----K-----------------------LN----KGL-A----------DG-T----NQMSDVWVEK------RLDNA-----VGKEKA----DEIRDAY---
>WP_185642042.1/415-479
GIDGIYENA--SP-PPK-CVIAEAKY-STS-----R-----------------------LS----K-T-N----------DG------KQMSEKWILGSD----RLENA-----VGPEIA----QKIQDELI--
>WP_185501515.1/518-582
GIDGVYYKP--DG-KPP-YVIGEAKF-GKS-----R-----------------------LG----K-T-K----------DG------KQMSDGWIEGVVSGRDRLAEA-----VGQGVA----NQIR------
>WP_185495381.1/372-435
GIDGVYESA--SP-PPK-YIIAEAKY-GTS-----R-----------------------LN----K-T-N----------DG------LQMSEEWILNK-----RLENA-----VGTDTA----ELIRDEML--
>VUP86743.1/480-546
GIDGVYSHP--DP-PPD-YVITEAKY-NTG-----R-----------------------LG----G-PYR----------DG-T----RQMDDEWVRK------RLDNK-----VGGRKA----DSIREAMRQR
>WP_062648137.1/420-483
GIDGLYENS--NP-PPK-FIIDEAKY-GTS-----E-----------------------LS----KGA-K----------DG------AQMSDPWIKGSK----RLEKQ-----VGPERA----REIERA----
>WP_167333034.1/242-305
GIDGIYYNP--NK-NPK-YIIAEAKF-GTS-----K-----------------------LN----R-N-Q----------KY------KQMSDDWIINNKL--KRLKDN-----VGEVEA----EKIAK-----
>WP_185352802.1/398-460
GIDGVYENS--SP-PPK-YVIAEAKY-GTS-----Q-----------------------LG----K-T-K----------SG------KQMSDSWVESNT----RLRLS-----VGKDKA----NEIMLE----
>MBQ8680606.1/146-209
GIDGVYYKK--GG-HPP-YIIGEAKY-GSG-----G-----------------------LS----K-L-S----------DE-T----KQMSKDWILS------RLGNC-----LDNPKD----EQILRYLI--
>EMR06544.1/106-169
GIDGVYEDS--GP-PPK-FIIAEAKY-NKA-----Q-----------------------LN----K-T-Q----------DW------RQMDNYWVQR------RLRSA-----VGVKKY----NDIQKSMVT-
>WP_151110384.1/63-118
RIDGLYKNNNTKS-VVK-YVIDEAKF-GTS-----Q-----------------------LG----T-T-KL---------EG------HQMSNDWLLGIGSGKSRIS---------------------------
>WP_121275676.1/1397-1463
GIDGIYKNTR-NP-PPD-YIITEVKY-GTA-----D-----------------------LA----KGL-A----------DG-T----DQMDDQWVKN------RLDAA-----VGKPQA----DEIRNAIDE-
>WP_211028211.1/103-169
GIDGLYKID--KP-GVD-YLVVEYKF-GSS-----K-----------------------QG----M-T-K----------DG------LQGSDGWLLGSKTNYNRILES-----AGNNERL--ADNII------
>EDM63311.1/3080-3142
GLDGVYQNK---G-TNE-YIVGEAKY-NTS-----K-----------------------LS----T-L-K----------DG-T----KQMSKKWIGGK-----RLEEA-----VGTEKA----NLIGNNY---
>WP_077334982.1/331-391
GIDGIYVRR--EP-PPPLYIVTETKY-RTD-----TG----KYIDDDGVAKD-----SVLS----M-T-KH---------SG------KQMSNRWVEQ------R-----------------------------
>RSI66827.1/547-609
GIDGVYHNP--NG-HPP-YIIAEAKY-GSA-----R-----------------------LS----Y-L-K----------NPEI----KQMSREWIGD------RLEDA-----VGARNF----EKIDEA----
>MBK8442223.1/576-631
GIDGVYQFS--NQ-PPK-YVIVEVKM-NTK-----EN----PKWN------------PKVDTA--K-T-A----------SG-S----SQMTDVWIDY------NL----------------------------
>WP_158099049.1/112-175
GIDAVYYNP--AG-KPP-YIIVDAKY-NTA-----Q-----------------------LA----E-T-K----------GG------KQMSKDWINA------RLDSA-----VGKERA----DEIREAMLD-
>WP_077157388.1/366-424
GIDGVYKKPPGEP-PPP-YVITETKY-RTG-----GG------------FQA-----KDFP----T-T-KGSPG----YASS------KQMSENWVED------R-----------------------------
>WP_018425075.1/361-419
GIDGVYRKPPGEP-PPP-YVVTETKF-RTG-----GN------------FDA-----NDLP----T-T-RGSKG----YPSA------RQMSDDWIIP------R-----------------------------
>WP_100295274.1/329-388
GIDGVYKNN--AP-PPP-YVVTETKY-RTA-----SG----EYIDGDGTKST-----KLLS----M-T-KG---------SG------KQMGDLWIQK------R-----------------------------
>WP_112316792.1/86-148
KIDAVYVDP--GP-PPR-HILSDAKA-LSS-----R-----------------------QS----M-T-S----------KG-V----LQMSQRWIEA------RLGNAN----LSRQAR----RAMNDG----
>WP_086688278.1/1619-1677
GIDGVYENT--NP-PPK-WVVGEAKY-DTA-----G-----------------------YG----Q-T-Q----------SG------KQMSEPWADA------RLDHA-----VGKKLA----DQIR------
>WP_082334915.1/98-159
GIDGVYYKE--GG-EPE-YIIVDSKY-GSA-----Q-----------------------LS----E-T-A----------DG------KQMSDKWIDN------RLDNA-----VGKEKA----DEIRMEK---
>WP_165443459.1/631-693
GIDGVYYME--GR-RPP-YVIVESKY-GTS-----Q-----------------------LS----R-L-A----------DHKT----RQMSDKWIYD------RLENA-----VGKDMA----KEIRNA----
>WP_150523614.1/364-425
GIDGIYRNP--KP-PPD-YFVTDAKT-GKS-----G-----------------------LN----T-T-T----------NG------KQLSDKWIKH------HLQEM-----VRNKQLT--KDQMDD-----
>WP_079396888.1/531-584
GIDGIYINE--SGVGSK-VIIDEAKF-NKS-----K-----------------------LNP---N-T-A----------DG------KQMSYEWIKN------RIHEDD----FA------------------
>MBL8562621.1/468-527
GLDAVYRNP--NP-PPD-YFVADAKY-GSS-----G-----------------------LG----R-L-V----------DG-T----QQMSPRWIEG------RLLRE-----LDPRAA----RQVI------
>WP_115956468.1/195-254
GIDGAYEK------GGV-YRETDAKY-DQA-----K-----------------------LK----T-N-KG---------SG-N----RELDVKWTND------HIDNGA----ITSAEDA---RRMR------
>ATD09371.1/339-402
GIDGIYLHP--NP-PPD-YVITEAKY-NTS-----P-----------------------LG----M-T-K----------DG------RQMGDDWITAE-----RLEKAG----ISRRDR----KKILDAL---
>GGG36255.1/623-684
GIDGIFKNP---Q-TGE-FLIVESKY-NTS-----T-----------------------LG----N-T-I----------DG------KQMSDSWILGLNSGNNRLIQE-----VGQELG----EE--------
>NBK15801.1/195-255
GIDGVYYNP--DG-DPP-YLIVDAKY-DKA-----K-----------------------LK----DEI-G----------DG------RQMSQKWIDA------RLDDA-----VGKDVA----DEIRM-----
>MBR5313983.1/258-319
GIDHVFFK------DGV-YYICDSKC-GPG-----A----------------------HLE----AMT-A----------TG------PQLSDTWIDA------RLDSA-----IGKAAA----DKIREKMI--
>WP_216552158.1/206-266
GIDGVYKNNNPNV-QPK-YVVAEAKY-GSS-----Q-----------------------LG----N-T-KN---------SG------RQMSDAWISK------NLDKV-----VGPEVA----DDI-------
>WP_157492005.1/594-654
GIDGIFENT---T-NGQ-FLIVESKY-TSNYNVNPQ---------------------SLLG----D-T-S----------DG------IQMSQPWILSSN----RITNA-----VNGD----------------
>WP_052495543.1/66-117
GIDGIYINE--AD-GPS-VVINEAKY-GSS-----T-----------------------LNP---K-T-S----------DG------KQMNRDWIEN------RIIETN----F-------------------
>WP_052081883.1/480-540
GIDGVFKNP--GP-PPT-YVVVDAKY-GKA-----K-----------------------LG----T-L-S----------DGKT----RQMSDPWIWD------RLEDA-----VGRKDA----RKIL------
>WP_098049180.1/141-192
GIDGLYENA--ES-KIK-YVIDEAKF-GSS-----Q-----------------------LG----K-T-K----------DG------RQMSNDWLKG------SETGK-----SRI-----------------
>EFC67648.1/53-111
GFDGAYTK------NGE-YIVDDAKP-WKK-----G-----------------------PE----K-T-KD---------SG------KQLSQKWVGR------HLEQGA----VPENHA----EAMKA-----
>AHD15352.1/325-381
GLDGVYRNA--HP-PPP-FIITETKY-RTG-----G------------AFSP-----GSLP----V-T-KGSKG----FPSA------RQMSDAWIEP------R-----------------------------
>MBK8927227.1/1125-1184
GIDGVFMK------DGQ-YYIVEAKY-TGS-----S----------------------TLK----M-T-N----------DG------KQMSTTWIEGSN----RLSNA-----VGLQIA----EDIID-----
>MBT4013811.1/89-152
GIDGMYLKYNRIGQVTD-MIVSEAKY-GSS-----R-----------------------LA----M-T-K----------DG------IQMGGKWTVN------RIKSL-----AGSYNEI--AQSIQ------
>NLZ45235.1/99-158
GIDGVYYNP--NG-KPP-YIIAEAKY-GTS-----T-----------------------LG----N-T-L----------DG------KQMSNSWITGSN----RLENA-----VGKTMA----DNI-------
>KZD39322.1/153-212
GIDGVYYNQ--GP-PPK-YIIGEAKY-GGA-----K-----------------------LS----K-T-K----------DG------RQMSDTWVEGKI----RLEKA-----VGKDAA----DDI-------
>WP_157053021.1/187-248
GIDGVYENL--HP-KPD-YAIVEAKY-NTA-----K-----------------------LG----E-T-N----------DG------KQMSDRWITADSS--KRLKDAG----LDESEV----RK--------
>WP_073175727.1/167-227
GIDGVFKHP--GP-PPK-YVVIDAKY-GDA-----E-----------------------LA----K-L-T----------DG-T----RQMSDKWIQD------RLDNT-----ISRSEI----RNIEN-----
>WP_153217256.1/416-474
GLDSVYKNP--NP-PPG-YFVTDAKY-GKA-----G-----------------------LG----T-L-K----------DG-T----KQMSPSWIRK------RISTE-----FDPRLA----RSI-------
>MBL0020106.1/692-752
GIDHVYFKE--GP-PPL-TLVVESKF-GTS-----K-----------------------LS----K-L-A----------DG-T----RQMSDVWIEA------RLRAA-----VGERKS----TEILN-----
>WP_162148679.1/1116-1174
GIDGVYYKA--DG-EPK-YIIGEAKY-GSS-----T-----------------------LG----N-T-K----------DG------KQMSSNWIDK------RLVDA-----VGETNA----DKII------
>MBL7778069.1/155-207
GIDHVFEFT--NP-PPK-YFVVESKY-RTNFTGIPR-----------------------LD----K-L-V----------DG-T----IQMSWDWITD------PLR---------------------------
>WP_016399930.1/1324-1385
GIDGIYQPPVEKR-PPD-FVIIEAKY-GKS-----R-----------------------LG----K-P-K----------DG------KQMSDDWVTDE-----RLDNAG----MTRKQQ----RKV-------
>MBR5635544.1/570-620
GIDGLYKNNNPDS-NIK-YVIDESKF-GQG-----K-----------------------LS----K-T-R----------DG------LQMSDSWLYG------DVSGN-------------------------
>WP_052732858.1/251-311
GIDGVWRNA--TP-PPE-YIITETKY-GKP-----P----------------------KL-------T------------KA-T----KQMTNEWIFGSD----RLTRA-----VDDEEE---ADRIT------
>GAA68446.1/125-186
GIDGIYSHI--GP-PPR-TAITEAKY-NKA-----R-----------------------LG----M-T-G----------DG------KQMSDDWVTDK-----RLQKAG----LSRKER----SKILK-----
>WP_026982765.1/1379-1436
GIDGVFEK------NGQ-YFIVESKY-SGT-----S----------------------KLK----N-T-L----------GG------PQMSDGWIKGNN----RLLNS-----VGQETK----DII-------
>WP_135433161.1/502-560
GLDGVWRNA--TP-PPE-YIVTETKF-DTA-----K-----------------------LS----K----------------------GQMSDNWIRK------NLNKL-----SDQKLA----DKIRDAMD--
>WP_162098303.1/90-139
GIDGLYENVNPNS-KIK-YIIDEAKF-GSA-----R-----------------------LG----K-T-K----------DG------KQMSDGWLLG------EKTN--------------------------
>WP_202058553.1/427-485
GIDGVYYNP--DG-HPP-YIIGEAKF-GTS-----T-----------------------LD----K-L-K----------NG-T----KQMSDGWILQDD----RLIKA-----VGKDVY----D---------
>WP_075698271.1/397-454
GIDGIYKNP--RH-PPD-YFVTDAKA-LGA-----E-----------------------LK----K----------------------GQLTDEWIKD------HLKTM-----VKKGEIT--NEQMED-----
>MBD5095235.1/126-185
GIDGVYYSK--NG-KPK-YMIVDAKY-GAG-----Q-----------------------LS----K-T-H----------DG------KQMSDMWINN------RLDQS-----VGKEHA----DDIRL-----
>MBN8640460.1/1328-1383
GLDGVWEK------DGK-IYITDTKY-NTA-----K-----------------------LT----K----------------------LQKSNKWMLE------QIDKLDEP--LKSKVK----KALKE-----
>WP_060089036.1/1458-1517
GIDGIYKNP--RP-PAN-YIITEVKF-EGA-----P-----------------------LK----KNL-A----------DH-T----NQMDDAWVDK------RLTKA-----VKDGKEVAA-----------
>WP_076484773.1/351-410
RIDAIYRDP--GP-PPR-YIVSDAKA-LGA-----K-----------------------QG----T-T-K----------DD-V----LQMSKQWIEE------RLGKAG----LSRADM----RAL-------
>WP_120200231.1/568-621
GIDHIIKND-----ADE-YFLIETKY-NTA-----T-----------------------LG----S-T-VN---------YG------QQMSEEWITH------HLDELGE---IGEE----------------
>WP_183389130.1/237-295
GIDGLYRNPPHRR-PPD-FVVTEAKF-GRG-----R-----------------------LG----K-L-A----------DG-T----KQMDNFWVEE------RLADA-----VDPDANP-------------
>WP_108115960.1/177-232
GIDHVFKNP---E-TGQ-YLIVESKYTGSS-----S-----------------------LS----T-L-A----------DG-T----RQMSDDWIVGGD----RLFNA-----IGQD----------------
>WP_074885920.1/458-520
GIDGVYKNP--AP-PPD-YVITEVKY-GSS-----K-----------------------LS----KAL-A----------DG-T----NQMDDAWVMK------RLDSA-----VGKEQA----DLIRDA----
>WP_096780834.1/334-393
GIDGIYAHP--NP-PPD-YVITEAKY-NKA-----R-----------------------MC----K-T-A----------DG------RQMCDDWVSDK-----RLEEAG----LSRSER----RQV-------
>ALE58068.1/361-412
GIDGVYRNN--EP-PPP-YVITETKF-RTG-----G------------NFSP-----SQLP----M-T-KG---------SG------KQMSSEWITD------R-----------------------------
>EAA3799403.1/39-97
GIDGVYRNP--SP-PPD-YVIMEAKY-NTA-----G-----------------------LD----K-L-K----------DG-T----RQMSDKWIKD------HLPNA-----VGAKDA----RLI-------
>WP_162583693.1/317-374
GIDDLYKVT--SA-NAD-YVIVEYKF-GTS-----T-----------------------LG----K-T-A----------DG------LQMSDGWVLGSN----RLIQA-----AGSEAEA-------------
>AOE06509.1/89-143
GIDHIFQDE---I-SGQ-YVIVETKW-RNT-----P-----------------------IS----T-T-L----------TG------RQVSDSWIVGNN----RLLNA-----VGGND---------------
>WP_088840646.1/29-93
GIDGVYECA--SP-PPK-YIIAEAKF-NTS-----Q-----------------------LK----Q-T-Q----------DG------LQTSESWILGSN----RLEKA-----VGPEIA----ELIKDELL--
>WP_004186691.1/669-724
GIDGVYYNP--NG-HPP-YIISEAKY-NTA-----K-----------------------LG----K-T-A----------DG------RQMSERWIRN------RLKKA-----VDSDHY----I---------
>CRL41113.1/745-791
GIDGLYENLNQNS-NVE-YIIDEAKF-GKA-----Q-----------------------LG----K-T-D----------DG------KQMSDDWLLG------S-----------------------------
>WP_155719740.1/171-216
GIDGIYRNQ--TP-PPS-YVINETKW-GSS-----D-----------------------IN----QHT-K----------SG------PQMSKDWVKD------R-----------------------------
>WP_110056412.1/194-247
GIDGAYEK------NGT-TRVTDGKY-GTA-----R-----------------------IA----D-T-Q----------NG------RELSRRWVEN------HLDNGA----IASSSDE-------------
>MBK7795482.1/540-592
GIDGVFEK------NGH-YYIVEAKY-KGT-----A----------------------TLN----Y-A-A----------DG------KQMSDPWINGSN----RLRIA-----VGDQ----------------
>SFU55440.1/205-249
GIDDVLENKNLES-KIR-YVFNEAKY-GKS-----H-----------------------LG----M-T-K----------SG------KQMSESWLF-------------------------------------
>WP_139115344.1/163-216
GIDDLYRVD--RP-DVD-FVVIEYKY-GKS-----K-----------------------LE----N-T-K----------DL------MQMSDTWLTGARTGFNRIEE--------------------------
>WP_089080743.1/198-250
GIDGAYEK------GGT-YRVDDAKY-NTA-----S-----------------------LQ----N-T-TN---------SG------RELSKNWVQD------HIDKGA----ISNEA---------------
>MBP6411739.1/84-136
GIDGVFKK------GNE-YFIVESKY-SGT-----A----------------------TLS----N-T-A----------DG------KQMSDPWINGSN----RLRNA-----VNNQ----------------
>WP_147561249.1/282-333
GIDGIFEK------DGK-FIIVDSKY-RTS-----E-----------------------LQ----D-T-K----------YG------KQMSKDWIYN------NLAKY-----CGVDEE--------------
>WP_074414018.1/93-143
GIDGVYYHK---G-TDT-YVVAEAKY-NKA-----Q-----------------------LS----I-L-S----------DG-T----KQMSDEWIEP------RLFKS-----VG------------------
>WP_010178989.1/629-680
GIDAVFER------NGK-YFIVESKF-SKT-----TI----PSLN------------SANR----K-T-G----------LP------KQMSDDWISQRD----YE----------------------------
>WP_157779776.1/29-90
GLDSVYTNP--NP-PPD-YFVTDAKC-GTA-----G-----------------------LG----K-L-K----------DL-T----VQMSPAWIRP------RVKDS-----FSKREA----RRILNS----
>WP_051604925.1/446-496
GIDGVYYNP--EG-KPP-YVIAEAKF-SSTGI--PR-----------------------LS----K-L-R----------DG-T----RQMSEKWITKPS----K-----------------------------
>WP_103648535.1/105-162
GIDGLYVKRDKDGNIKQ-ILICESKY-NTS-----Q-----------------------LG----E-T-N----------NG------TQMSKEWIQA------KLDALQK---ANPD----------------
>WP_081774549.1/25-88
GIDGIYENS--TS-PPK-YVIDEAKY-NSS-----K-----------------------LN----QKT-K----------SG------PQMSDDWIEK------RIKKDQS---LTKEQK----DDIIKA----
>GGX75974.1/435-487
GIDGIFLNA--NP-PPT-YIIIEAKY-HKS-----S-----------------------YG----S-I-KGP--------DG-K--RIKQMSDKWIES------KAYQ--------------------------
>WP_050753523.1/2249-2303
GIDGLYAKYDKNGNVKE-LIVNETKF-NSKGKL--R-----------------------LNK---K-T-S----------MG------PQMSNRWVRG------NTDK--------------------------
>CRM87896.1/221-270
GIDDLYKVD--KP-GVD-YLIVEYKF-GSS-----K-----------------------LK----P-T-R----------DG------LQMSDDWLQGSSTNYN------------------------------
>WP_050774846.1/25-86
GIDGIYENT--TP-PPS-YVIDEANY-GTS-----Q-----------------------LG----S-T-K----------SG------KQMSDSWVND------RLESQ-----VGEDKA----REIQKAM---
>WP_164234252.1/731-780
GIDGVYVRERADG-TNE-YAVIEAKY-NTA-----R-----------------------LG----N-T-E----------DG------RQMSDLWIAN------RIDG--------------------------
>WP_007640094.1/65-114
GIDGAYKHP--NP-PPD-YVITEDKY-NTE-----K-----------------------LE----N-T-A----------DR------KQMSDGWITESN----RLEK--------------------------
>MBK8748622.1/942-990
GLDGIYRK------NGE-YFVVEGKY-TGS-----A----------------------SLNKADPT-T-G----------LP------RQMSDDWIASRD----W-----------------------------
>MBS5732702.1/243-290
GIDGVYKNKDPNG-DPK-FIIAEAKY-GSS-----Q-----------------------LG----N-T-KK---------SG------PQMGDKWIKN------N-----------------------------
>WP_040279289.1/93-139
GIDHIFKNP---Q-TGE-FVIIDSKF-NNS-----T-----------------------LG----N-L-A----------DG-T----PQMSSGWIEGGN----R-----------------------------
>WP_090531678.1/198-245
GIDGAYAK------DNG-YKITDGKY-NTA-----S-----------------------IQ----N-T-T----------TG------RELSERWTRN------HIDNNG----A-------------------
>HBL52896.1/50-99
GIDGLYTRRSFDG-RLE-VMISESKT-GNS-----S-----------------------LN----R-T-Q----------NG-N----QQMSMGWIRS------NLK---------------------------
>WP_185181258.1/3317-3385
GIDALYKVN--KN-DID-YVIVEYKY-DKS-----R-----------------------LSK---K-T-A----------DG------PQMSDSWLIGKKTGNDRILKF-----AGQKEA----LNITKAW---
>WP_068529321.1/877-928
GFDGLYVKYSKDGKVAD-IIINESKF-GSS-----K-----------------------LG----K-T-K----------MG------KQMSNKWIEG------NLKKM-------------------------
>WP_004098413.1/46-97
GFDGVYIKYGPDGKVQD-LIINESKF-GTS-----Q-----------------------LG----T-T-K----------GG-A----KQMDPNWIEM------NIEK--------------------------
>WP_019039697.1/54-97
GIDHIFKNP---V-TGK-YVIVESKFHGTG-----G-----------------------LT----T-L-P----------NG-I----RQMSDEWIS-------------------------------------
>GGD25732.1/113-165
GIDGIYANR-----NGD-VLIVESKY-NSS-----R-----------------------LG----W-A-S----------DG-AGGRNRQMDDGWLTG------HYNNHD------------------------
>WP_156176307.1/23-88
GLDGVWRNA--TP-PPE-YLITETKF-TTA-----P-----------------------GA----I-P-SL---------SK------NQMSDIWVGRGK----RLSRA-----VGEKEA----KRVRRAML--
>WP_185181914.1/2443-2489
GIDDLYKIN--KP-GID-YVIVEYKF-GSS-----A-----------------------LK----K-T-A----------DG------LQMSDSWLIGTNT---------------------------------
>BCZ45190.1/392-444
GIDGVYVKHDVNGNIND-VVIGEAKF-GNS-----R-----------------------LG----N-T-S----------MG------KQMSDDWIDA------NIGKMG------------------------
>WP_209947372.1/27-83
GIDGVYRKD--GN-PPS-YVVADAKY-GSA-----G-----------------------LG----T-L-S----------DG-T----KQMSPAWGRG------RLEDA-----VGEEEA----F---------
>CDG36201.1/102-137
GIDGIYVNGDPNS-NIK-YVINESKF-NSA-----Q-----------------------LG----K-T-K----------KG----------------------------------------------------
>WP_196159917.1/571-617
GVDGLYFNG--RP-PPK-YIVMEAKY-HKS-----S-----------------------YG----W-T-KS---------DG------KQMSDKWIEK------KI----------------------------
>MBF1297926.1/20-83
GIDGIYGNP--NP-PPP-YVVTETKF-RTN-----AD----QYVDSDGTLTKAKNVEGLLG----N-T-K----------DG------RQMSNRWIRN------R-----------------------------
>EFB37096.1/36-91
GIDGIYINKNPNS-NIK-YVIDEAKF-GKA-----G-----------------------LSA---K-T-R----------DG------KQMSDSWLKGVRSGDNRIL---------------------------
>WP_185532396.1/24-87
GIDGVYESA--SP-PPK-YIIAEAKY-GTS-----R-----------------------LN----K-T-N----------DG------LQMSDDWIAGSE----RLENA-----VGPERA----KEIQKEM---
>WP_201782459.1/578-632
GIDDLYKVS--RP-DVD-YVIVEYKY-GSS-----Q-----------------------LG----K-T-A----------DG------LQMSDTWLQGANTGYNRILES-------------------------
>WP_174170872.1/20-81
GIDGIYLHP--NP-PPD-YAFTEAKY-NKS-----K-----------------------LG----K-T-K----------TG------KQLSDQWLTEK-----RLRKAG----LNEEQI----ADILE-----
>NTE03125.1/76-116
GIDGVLHDL--GP-LPK-YIVSETKY-GSS-----K-----------------------LG----I----------------------EQPSDQWIKN------N-----------------------------
>WP_085357115.1/328-366
GIDGVYSNP--KP-PPP-YVVTETKF-RTA-----AG----EYADSDGSLSK----------------------------------------------------------------------------------
>WP_182760641.1/136-183
GIDGIFEK------DGK-YFIVESKF-GCS-----N-----------------------LN----T-C-R----------DD-T----RQMSRSWIYD------RLQKTN------------------------
>WP_024609554.1/21-80
GIDGIYEPP--NP-PPY-FAVTEAKY-NKA-----R-----------------------LG----K-T-S----------DG------KQMNDKWINDD-----RLEKAG----MSRKER----KII-------
>WP_121567343.1/98-147
GIDGLYLKYKNDS-PVD-MIVSESKY-GTS-----K-----------------------LG----N-T-S----------HG------KQMSPTWIKN------NISN--------------------------
>PEE34459.1/83-124
GIDAVYENA--SP-PPK-YVIAEAKY-NTS-----K-----------------------FG----K-T-N----------DG------KQSKRKVT--------------------------------------
>MBG9866779.1/30-81
GIDGLYENANQNS-NIK-YVIDEAKF-GSS-----Q-----------------------LG----K-T-K----------DG------RQMSNDWLNG------AKTRK-----S-------------------
>WP_026913571.1/49-91
GIGHIFWNP---N-TQK-YAIVETKY-NGT-----N-----------------------MI----T-L-T----------NG-T----RQMSDEWID-------------------------------------
>QIM73574.1/1658-1705
GIDDLYRTN--RP-DVD-FVVVEYKF-GTS-----K-----------------------LG----H-T-A----------DG------IQMSDDWLTGAKSN--------------------------------
>WP_139824803.1/627-669
GIDAIYRSP-----DGH-FVIVEAKF-GTA-----G-----------------------LK----GGA-L----------DG------RQMSEPWLTG------------------------------------
>WP_154689303.1/549-590
GIDAIYKDP---T-TGK-YAIVESKW-GKN-----G-----------------------LS----M-T-Q----------DG------RQMSDSWLR-------------------------------------
>OTZ99639.1/13-77
GIDAVYENS--SP-PPK-YVIAEAKY-NTS-----K-----------------------LG----K-T-N----------DG------KQMSEDWILGSE----RLDST-----LSKEKA----DEIVEEML--
>WP_061423235.1/11-76
GIDGVYHNP--NG-HPP-YIISEAKF-TSG-----NN-------------------SPTLG----K-T-R----------DG------RQMNNRWIDN------RLDEV-----VSEEHA----VNIRKSL---
>WP_041734397.1/10-77
GIDGIYSNKNPNS-NIK-YVINESRF-NAS-----Q-----------------------LC----K-T-K----------KG-I----KQMSDEWLREKQG--RRILKA-----VNGDRKL--QKDII------
>AZA55625.1/27-88
GIDGVYENA--SP-PPK-YVIVEAKY-GSS-----D-----------------------LS----Q-TPK----------DG------PQMSKDWILGSE----RLENA-----VGPEIA----DDIR------
>WP_185366508.1/27-74
GIDGVYENS--SP-PPK-YVIAEAKY-GTS-----Q-----------------------LD----K-T-K----------DG------KQMSDTWTNGGK----TG----------------------------
>OUQ76597.1/11-74
GIDAVYYNP--AG-KPP-YIIVDAKY-NTA-----Q-----------------------LA----E-T-K----------GG------KQMSKDWINA------RLDSA-----VGKERA----DEIREAMLD-
>WP_219348764.1/8-72
GIDGIYQNT--NP-PPP-YVVTETKY-RTE-----TG----KYVDRDGIARD-----TMLT----T-T-KGSKG----YKSA------KQMSDRWILD------R-----------------------------
>WP_212573068.1/11-73
GIDGVYYNP--DG-HPP-YIISEAKY-NTA-----T-----------------------LS----TKTLT----------DG-S----QQMNRRWIDN------RLEKA-----VGRRMA----EEIKS-----
>WP_147674791.1/362-424
GIDDLYKVN--RP-DVD-YVIVEYKF-GSS-----K-----------------------LG----T-S-A----------DG------PQMSDGWILGSN----RLLNA-----VRSDKVA---QDIAD-----
>WP_158961585.1/22-81
GIDAVYEFS--SP-SPK-YIIAEVKM-NTK-----GF----SWWK------------PKLNRK--I-T-SS---------GG------SQMQDAWIRA------NLEGA-----V-------------------
>WP_084848963.1/34-84
GIDGIYKNQ--TP-PPS-YVINETKW-GSS-----E-----------------------IN----QIT-R----------TG------PQMSRKWIEN------RLNDL---------------D---------
>OPA01480.1/22-81
GIDGVYYNQ--GP-PPK-YIIGEAKY-GGA-----K-----------------------LS----K-T-K----------DG------RQMSDTWIEGKI----RLEKA-----VGKDAA----DDI-------
>WP_200877673.1/124-173
GIDDLYKVN--KP-GVD-YVVVEYKF-GSS-----K-----------------------LG----N-P-A----------DG------LQMSDDWITGAKTGKS------------------------------
>OBU63688.1/7-72
GIDGVYSHP--DP-PPD-YVITEAKY-NTG-----R-----------------------LG----G-PYR----------DG-T----RQMDSEWINE------RLDSK-----VGVVEA----RRMRDAMNQ-
>WP_144398847.1/463-493
GIDGVYKVKPEHQ-PPK-FYNVDAKC---------------------------------I----------------------------QQKKP-----------------------------------------
>WP_125903764.1/427-457
GIDGVYENS--TP-PPK-FIIAEAKY-NTS-----R-----------------------LG----K-A------------------------------------------------------------------
>EAJ3178015.1/8-69
GIDGIYYNP--NK-NPK-YIIAEAKF-GTS-----K-----------------------LD----R--------------KT------KQMSDEWLTEKSR--NRLG--I----VDEKHR----KEIKEL----
>WP_190869555.1/362-388
GLDGVYRNA--HP-PPP-FIITETKY-RTG-----A--------------------------------------------------------------------------------------------------
>MBD9191144.1/27-68
GIDGVYYNL--DG-HPP-YIIGEAKY-GSS-----R-----------------------LA----I-L-A----------DG-T----PQMSDKW---------------------------------------
>MBF1112305.1/11-68
GLDDVYYNP--NG-HPP-YIISEAKY-NTA-----K-----------------------LG----K-T-K----------DG------KQMNKRWIRN------RLKKA-----VNLEHY----DAI-------
>WP_047977308.1/14-71
GIDGIYRNT--TP-PPK-FVIDEAKY-GSS-----K-----------------------LS----K-L-K----------DG-T----RQMSDNWIMD------RLNH------LDRKAR----DDI-------
>EFC33243.1/209-236
GIDGIYYNP--NK-NPK-YIIAEAKF-GKS-----K-----------------------I--------------------------------------------------------------------------
>MBO5690519.1/383-409
GIDGIYKNM--NP-PPD-FIIVESKY-LGA-----E--------------------------------------------------------------------------------------------------
>PFQ43871.1/17-68
GIDGLYENANAES-KIK-YVIDEAKF-GSS-----Q-----------------------LG----K-T-K----------DG------RQMSNDWLKG------SETGK-----S-------------------
>WP_185382907.1/415-440
GIDGGYENA--SP-PPK-YVTAEAKY-NTS--------------------------------------------------------------------------------------------------------
>WP_111705921.1/11-66
GIDGVYHNP--NG-HPP-YIIAEAKY-GSA-----R-----------------------LS----Y-L-K----------NPEI----KQMSREWIGD------RLKDA-----VVGRN---------------
>PAX99895.1/7-66
GIDGIYLHP--NP-PPD-FVITEAKY-NKA-----R-----------------------LG----K-T-R----------DG------KQMNNRWVTKE-----RLEKAG----LSRREQ----DKI-------
>WP_185181253.1/33-79
GIDALYKVN--KN-GID-YVIVEYKY-DKS-----R-----------------------LSK---K-T-A----------DG------PQMSDSWLIGKI----------------------------------
>WP_042248920.1/442-467
GIDAVMEK------NGQ-YFIVESKF-SST-----ST----P--------------------------------------------------------------------------------------------
>WP_058486838.1/11-65
GIDGIYTDSNPDS-DKK-YIISEARY-WRG-----Y-----------------------LK----K-T-K----------DG------LQMSDNWIFSKD----RILKA-----AN------------------
>OSI17402.1/1-62
--DGVYSNP--KP-PPP-YVVTETKF-RTA-----AG----EYADSDGSLSKAKKVEDLLG----K-T-R----------DG------KQMSEEWIKR------R-----------------------------
