# Supplementary material for: Antibacterial T6SS effectors with a VRR-Nuc domain are structure-specific nucleases
Source: eLife. 2022 Oct 13;11:e82437. doi: 10.7554/eLife.82437 (PMC9635880; doi:10.7554/eLife.82437)
Supplement: Figure 3—source data 1. [file elife-82437-fig3-data1.zip › Figure 3- source data 1/aln_data/Source_data_figure_3A_and_C_T1p21.aln]

>PKL27175.1/27-78
---GFDGMPDRLVL---------LP--------------------GGRCGFVEVKA-P-GKK--IRALQRVRHEMLKALGFKAYVLD
>WP_073382746.1/27-78
---GNTGVPDRLVV---------FP--------------------ENKIGFVELKQ-T-GKR--PTKNQKLQMTRLAIMGCKVYLLD
>PWM11358.1/28-80
-MYGTAGIPDIIAC---------I---------------------NGRFFGFETKT-E-DGK--PTKLQEATIRKILAAGGTALVVR
>EKY28097.1/32-83
---GMAGVPDRLVL---------MK--------------------DGKLAFVELKA-P-GKE--MRPFQILRKRQLESLGFLVYCID
>WP_017726753.1/27-78
---GMAGVPDRLVL---------LP--------------------GGRAIFVEMKA-P-GEP--LRPLQAKRKKQLERLGFQSYKLD
>YP_007007007.1/32-82
---GKKAVPDRLFIR------------------------------DGIVVFVEFKR-P-TKV--PTLQQVLRHKQMREKGANVFWVD
>YP_009276494.1/29-81
-PTMMAGLPDLIGV---------W---------------------HGRFIAVEVKM-P-GNG--PSKIQERVMDRIRQAGGRVVVAH
>WP_034231991.1/27-77
---GVTGVPDRIC----------LK--------------------SGRVIFAEVKA-P-GAK--PRPIQNRRIKQLQGQGFQVFVVD
>SCU55276.1/0-47
-------MPDRIII---------MP--------------------EGKTYFVEMKQ-E-KGK--LHPLQKYVHRQFENRDHTVYVLW
>WP_014120096.1/27-78
---GNPGVPDRIVI---------TP--------------------DGRSVYVELKT-E-VGR--LAAIQQWQQREMQKRGLDVRVLK
>WP_087064446.1/27-78
---GNDGVPDRLVC---------LP--------------------GGRVAFVELKA-P-GKG--PRPLQIHQIGRLKQLGFRVEVID
>WP_066622603.1/27-78
---GLDGMPDRLVL---------LP--------------------NGKMAFIELKA-P-GKK--PRPIQIRRIKQLQKLGFACYVID
>WP_094517618.1/29-81
--SVPAGTPDILAC---------V---------------------NGYFVAIEVKK-PSGGV--VSELQKFQIKKIQNAGGVAFVAK
>WP_087664664.1/27-78
---GNIGVPDRIVI---------LP--------------------RGRIIFVELKA-P-GQK--PRPTQVRQMQRLGFLGCDVRVID
>OCG39026.1/33-84
---GRINKPDRLVM---------LP--------------------GGKVIFVECKR-P-GEK--PRSGQVREHERLRKLGFRVEVLD
>WP_046238562.1/28-88
---GRNGMPDDILL---------NPIPPEH-----------QEIVARYFRFVEYKK-P-KGT--PRPDQLRRHTELRALGFTVDVID
>WP_012938444.1/30-81
---SYAGMPDRLVL---------LP--------------------DGKMAFVEVKA-P-GKK--PRVLQEKQHRMLRALGFQVFVLD
>WP_154261386.1/29-80
---GLDGVPDRLIL---------FP--------------------GGKVAFAELKA-P-GKK--LRPLQEKRKRTLEGLGFRVYVID
>EAU2599945.1/30-75
---GRRSVPDRIVL---------LP--------------------GGRLVFVECKA-P-GKP--PRADQLREHERLRALGF------
>RMI84977.1/39-93
SPGVPVGIPDLFSI---------Y---------------------RGIALFIEVKR-EKGGR--VKPIQIAQIDSLKQHGTIAIVAN
>ECC9987779.1/28-97
---GRRGCPDHLVL---------VP---EREISYSGYYDPEKGIAEAKTLFIEYKATE-DTQ--PEEHQLREHARMRAVGADVRVIG
>WP_053794063.1/27-77
---GVDGVPDRLC----------LR--------------------AGRVVFVEVKA-P-GKK--PRPLQQRRMNQLRAQGFTCLVVD
>WP_097026149.1/29-81
-PYSKSGIPDIICC---------C---------------------NGRFIGIEVKA-E-NGH--ASELQKRNIELIQGAKGIGYILY
>WP_133569316.1/29-80
---GNSGVPDRIVL---------LP--------------------GNRTVFVELKA-P-GKK--PTKLQLAQHRRIQVLGHEVRVID
>WP_087018467.1/27-78
---SFAGMPDRLVL---------LP--------------------DGVIAFAELKA-P-GEK--PRPLQEARHRVLRRLGFPVYVID
>KAB5967057.1/27-78
---GTMGVPDRLVF---------LP--------------------GGRLYLVEVKR-P-GGR--PRESQKAIHRRLGRLGWPVHVVD
>HBT90581.1/27-78
---GMSGMPDRLVL---------LP--------------------GGRMAFVEVKA-P-GRA--PRPLQEARHRTLRRLGFRVFVLD
>KGP76662.1/28-80
-MYGTAGIPDIICC---------F---------------------QGRFVAFEVKT-E-TGK--LTKLQESMISKIKAAKGEAFKVT
>WP_048800717.1/28-78
---GTVGVPDRIVI---------LP--------------------TGN-FFVEVKA-P-GKL--PRPSQIAMHGKISRAGQRVWVVD
>ETA80003.1/45-96
---GINGVPDRLVL---------LP--------------------GGRAGFVEVKA-L-GKK--MRPNQIKRKGELEGLGFLVYCLD
>EJV13683.1/49-97
---GTRGVPDRIIL---------Y---------------------QGNVFFVELKR-P-GGK--PRKDQLKIIEKFKEQLIPVFV--
>WP_031918251.1/27-68
---GTRGVPDRIII---------MP--------------------EGKTYFVEMKQ-E-KGK--LHPLQKYVHRQFE----------
>WP_079525428.1/27-78
---GFAGVPDRLVL---------FH--------------------GSKVAFVELKA-P-AKK--LRALQRKRKKQLEALGFKVFKID
>WP_028520177.1/27-78
---GTAGVPDRIVL---------MP--------------------SGRIAFVEVKA-P-GEK--SRPLQRVRIKLLRRLGFKVYVLD
>WP_135380268.1/27-78
---GTVGVPDRIVL---------TS--------------------DGRVYFVELKA-P-GKH--LSPKQVKMAAVLERLGHKVRVID
>QDP61484.1/27-78
---NKNGIPDLIGI---------PR--------------------DSNVLFSEIKK-V-RGK--VSALQKYRIEELKDHGIKTEIYR
>WP_028988044.1/27-78
---GNAGVPDRLVL---------LP--------------------GGRVVFVELKA-P-GRK--PTPLQLAQHQRLRALGCDVRVID
>WP_035932855.1/30-83
---GIRGVPDRICI---------MP--------------------GGDVLFVELKA-E-GKKNNLSPLQKNFHKKLTELGHMVWVVS
>AEF25311.1/25-63
---GTVGVPDRIIV---------ME--------------------TGT-FFVEVKA-P-GKK--PRPSQIAMHKK------------
>WP_074183949.1/28-81
SAYTKSGIPDLLVC---------C---------------------SGKFIGIEVKG-E-KGK--ASELQKYNIKEIEKAGGIGIILY
>YP_009208143.1/28-78
---GRAGAPDLIII---------I---------------------NGRIVFVEVKR-P-GGK--PKPHQVREHERMARRGADVRVID
>WP_021168745.1/27-78
---GNNGVFDRIVI---------LP--------------------RGQVVFVEMKA-P-GKP--LRPLQEKWARTFRQMGHRVYKID
>WP_026894874.1/27-78
---GFDGVPDRIVL---------LP--------------------MARMAFVELKA-P-GKK--MRPLQVRRKRQLEALGFLVYCID
>WP_006306706.1/27-78
---GLDGVPDRIIL---------LP--------------------GGRTAFAELKA-P-GKK--VRPLQAARHKTLRRLGYKVYVID
>WP_014836421.1/27-78
---GHAGIPDRLIL---------LP--------------------NGRIGFIELKA-P-GKK--PRPLQQHRINQLKKLGFHATYIN
>WP_059649858.1/27-78
---GRRHGPDRFVK---------FL--------------------GVPAVLVELKR-P-GKA--PREGQEREIARLRDVGMDVRVID
>HCG36002.1/27-78
---NYDGMPDRLVL---------LT--------------------DGKLAFIELKA-P-GKK--LRPLQEKRKRQLEALGFLVFCID
>EEP65901.1/26-77
---GNDGVPDRIIV---------LP--------------------GGGVIFVELKD-T-NGK--LMANQRVQISRLRKQGALVFVVT
>WP_015973956.1/27-77
---GRNGAPDRLVM---------LP---------------------DRTVWVELKA-P-GEK--CRPHQIREHERMRRMGQRVAVVD
>ESK65296.1/28-81
-AFMPAGTPDILAC---------V---------------------KGVFVGIEVKK-PKGGR--VSDLQKLKIKQIEQAGGIGIVAN
>WP_134312350.1/28-78
---DIDSMPDDLFHR------------------------------RGMTMYIEFKR-P-GEP--PSKKQRIRHRELRAHGIPVHVCD
>WP_099335819.1/27-78
---GMSGVPDRIVL---------IP--------------------YGKVIFVELKA-P-GKK--PRPIQIKRIKELKDLGFDVRVID
>WP_058844905.1/27-78
---GNAGVPDRIIF---------LP--------------------NGQVHLVELKA-P-GKK--PTALQLAQHRKLALLGQQVYVLD
>WP_025833793.1/26-77
---FFAGFPDRIVL---------LP--------------------GARIVFVELKD-E-GKK--PTPLQVRVHKRLKALGFRVEVLD
>WP_144879938.1/27-78
---GNRGVPDRIVI---------LP--------------------GGETVYVEMKA-P-GKP--LAPLQEHWKRKLLKLGHRHYKID
>TJV77536.1/25-75
---GRHGCPDSWFFK------------------------------DGRLIVIEFKD-L-GEP--PKIHQKREIKRLRESGMDVHVID
>WP_026760684.1/27-78
---GCIGVPDRIVM---------LP--------------------GGRMGFVELKA-P-GKK--PRPIQTRRIQQMRKMGFKVFVVD
>HAR88739.1/27-78
---GFDGMPDRLVF---------LP--------------------DGKFGIVELKS-P-KKK--PRPLQKSRHRMLKRLGFKVYVID
>EAK0091958.1/27-79
---TKAGVPDVLAC---------I---------------------NGKFVGIECKT-P-KTKSNVSDLQKYNLDKISKAGGIAIVYY
>EGK59357.1/44-95
---GFDGMPDRLVL---------LP--------------------GGRMGFVELKA-P-GRK--PRPLQLVRHRLLRRLGFKVYVID
>WP_135089334.1/27-78
---GLAGVPDRLVL---------IP--------------------NGKLGFVEVKS-P-GKK--PRALQLYRMKQLTDLGFQCFVLD
>WP_094206280.1/27-78
---SMTGIPDRIIL---------LP--------------------KGKIGFVETKR-P-GGE--PRPIQKKRIRQFKNLGFKVYVLD
>OPZ73518.1/27-78
---GTDGMPDRMVL---------LP--------------------EARIGFVEVKA-P-GQK--PRPIQERRHAQLRDLGFQVSVLD
>WP_016507683.1/30-81
---GRLGVPDRLLF---------MP--------------------GGRLYLVELKR-P-GGK--PRASQSAMFAKLETRGFHVWVVD
>QIG59261.1/28-80
---GRNGAPDLLVV---------LP--------------------GGVIWFVEVKKDE-NTE--PEAHQLREHKRLRKRDANVFVVG
>WP_116692610.1/11-62
---SVDGLPDRLVL---------LN--------------------GGKIGFVELKA-P-GKK--PRVLQVKRMKDLQALGFKVFVVD
>WP_115289441.1/33-86
NQFTVNGIPDILAC---------I---------------------NGQFHGIELKT-N-TGI--VRGIQKERMNQIREAGGYAYVLR
>WP_103698666.1/27-78
---GVIGVPDRMVL---------LP--------------------VGKVVFIELKA-P-GEK--PRKIQEYRAKELRKLGFLVECLD
>WP_118043981.1/26-77
---GSSGWPDRLVL---------LP--------------------DGKFGLVEVKA-P-GKK--PRVLQEHRHDQLRSLGYKVFVLD
>GEB35291.1/38-89
---GNNGVPDRIVL---------LP--------------------GGRIAFAELKA-P-GKK--PTPLQMNQQRFIAGLSLPVAVID
>WP_101912657.1/30-81
---GLDGVPDRIIL---------FP--------------------KGRVAFAEVKA-P-GKK--PRPLQAKRIKQLQSLGFQVYVID
>AAR83208.1/34-85
---SFSGVPDRLVF---------LP--------------------KGKFGLVEVKA-P-DQK--PRKLQVSRHKLFERLGFKVYVID
>WP_031649911.1/27-77
---GTRGVPDRIVM---------L---------------------DRRIIFVETKA-P-KKE--LRKLQEKRKAQIEAQGLLHYAVD
>WP_093913709.1/27-78
---GCAGVPDRLVL---------MP--------------------GGKAAFVEVKA-P-GRK--PRPLQIRRISQLRRLGFQVFVVD
>WP_007494980.1/30-81
---GNVGVPDRVVV---------LP--------------------GGRVIFVELKA-E-GGR--LSPMQRQQLARLRRLGADACEVK
>WP_063633214.1/30-81
---SLSGIPDRLLL---------LP--------------------EGKFAFVELKA-K-GKK--PRPLQLKRMADFRKLGFKCFVID
>OSK22643.1/39-90
---GRRSVPDRIVL---------LP--------------------GGRLVFVECKS-P-GKP--PRPDQLREHERLRKLGFTVVVLD
>WP_133830762.1/33-83
---ARGGVPDRIVL---------TP--------------------TGTV-FVEVKR-P-GGD--LEKRQHVMHAKMRRFGAEIHVVD
>EAC5149918.1/28-78
---GNSGVPDRIVM---------NQ--------------------KADF-FIELKK-P-GEE--PSPLQKFWIKKLTDLNKLVFVID
>NBS71429.1/28-80
-GYGRSGVPDIVAC---------W---------------------KGRFFGIECKA-G-DNL--PTALQEKNLREITANGGIAMVVS
>WP_118005319.1/27-78
---GFDGMPDRLLL---------LP--------------------HGKFAFVEVKA-P-GEK--PRPLQLARHRLLSCLGFRVYVLD
>WP_023387351.1/27-78
---GFDGMPDRILL---------MP--------------------GGIIAFVEVKA-P-GKH--PRPLQMARHKLLRSLGFSVFILD
>WP_020997912.1/27-78
---SMDGLPDRMVF---------LS--------------------DGKFAFVELKA-K-GKK--PRPLQMKRIDDFRKLGFKCFVID
>KRG11694.1/27-78
---GFDGLPDRLVL---------LP--------------------NGKIGFIEVKS-P-GNK--LRPLQQKRKQQLESLGFIVFCLD
>EEK8036644.1/30-99
---MRRGCPDLLVL---------AP---QHFIHSSESNDGCPFYRESCVIFVEVKKLE-DTQ--PEEHQLREHARMRAVGADVRVIG
>WP_013461625.1/34-85
---SHRGCPDRLII---------TP--------------------QGRLWWIEVKQ-P-SGR--LSPQQKIEIEELLRRGQRVKVLF
>WP_009766142.1/27-78
---GFVGMPDRLVL---------LP--------------------KGKIGFVEVKR-P-GKK--PRPLQLSRHKLLRGLGFQVFVLD
>WP_125347306.1/27-78
---GLVGVPDRIVV---------LP--------------------QGRIGFVELKA-P-GEK--PRKIQVRRMEQLRKLGFLVYVLD
>OCN04067.1/11-62
---GIDGMPDRIVL---------LP--------------------MGRIAFVECKA-T-GKK--MRPLQNKRKKQLEALGFLVYCLD
>WP_077710017.1/27-78
---GEAGVPDRIVL---------LP--------------------EGHVIFVELKA-P-GKK--PRKLQQYKMRELRELGFKVKCVS
>WP_083284790.1/27-78
---GTAGMPDRIVI---------LP--------------------EGRICFVELKR-P-GQK--PRPIQTRQMDRLTQLGCMVRTID
>WP_078682712.1/28-80
-GFQRSGIPDLICC---------I---------------------NGVFVAIELKE-E-KGK--PTELQKLNIKNINAAGGIGIILY
>TGV30731.1/22-73
---GNAGVPDRLVL---------FP--------------------DGKAAFAELKA-P-GKK--PTALQLAQGRKISNLGFPVVVID
>WP_094832459.1/27-87
---ARRSVPDRLRLRQVPPEHRALV--------------------GRYVHFIEFKA-P-GDK--PTAAQVREHERLRALGYRVDVID
>WP_118656774.1/28-81
AAYTKSGIPDLLVC---------S---------------------DGRFLGIEVKA-P-NGE--PSLLQLVNLKKIRESGGYGILLY
>WP_004009190.1/27-78
---GTAGVPDRIVL---------LP--------------------DGHVGFVEVKA-P-GGK--VRAIQKHRLRQLKHLGFTALVLN
>EJV34421.1/43-93
---GTRGVPDRIIL---------Y---------------------QGNVFFVELKR-P-GGK--SRKDQLKIIEKFKEQLIPVFVID
>EEP4384172.1/0-36
-----------------------------------------------RLVFVECKA-P-GKA--PRADQGREHERLRALGFTVVVLD
>WP_154472073.1/27-78
---GNDGVPDRIVI---------LP--------------------GIRPVFVELKA-E-SGK--LSALQKVQIKRLLDMGQDVRVLK
>WP_156236538.1/27-78
---SMAGVPDRIVL---------LP--------------------NGHLGFVEMKA-P-GKH--PRPLQAKRLNQLKKLGYQVFVCD
>WP_012574334.1/27-79
-MYQKAGVPDIIAC---------I---------------------DSVFVGIEIKR-P-GGK--VSVLQQLNIDEINKNGGCAFVAY
>AFC63715.1/27-78
---GFSGVPDRLIL---------LP--------------------DGKCGFVEVKA-S-GGK--PRPLQESRIRLLRRLGFLAFVLD
>WP_073713642.1/27-77
---GLTGVPDRICL---------L---------------------DGRAVFVEVKT-T-GKH--PRPLQVARMRELERQGFTCIVLD
>WP_073013508.1/28-79
---GNDGVPDRLVV---------FP--------------------GNNIYFVELKA-P-GKK--PRPLQLKQMRDLKDFNCSVSVMD
>EPX02649.1/27-69
---SFGGVPDRLVF---------LP--------------------KGKFGMVEVKA-P-GGK--PRLLQVTRHKMFDG---------
>WP_063655421.1/27-78
---GRRGVPDRLVA---------LP--------------------NGNIIFVECKA-P-GEK--PTPYQLREHARLFALGHQVIVLV
>WP_054637161.1/30-82
-LFSKAGVPDILAC---------I---------------------NGRFVGIEVKK-P-GGK--VSELQKANIRLIEKAGGVAFVSF
>WP_116994738.1/30-81
---SVDGLPDRLVL---------LN--------------------GGKIGFVELKA-P-GKK--PRVLQVKRMKDLQALGFKVFVVD
>KDS92365.1/27-77
---GTAGVPDRIC----------IN--------------------CGRVIFVELKA-P-GRL--PRPIQRRRIQQLRNHGISVEIVD
>WP_066183836.1/29-79
---NRPGIPDLMALK------------------------------NGKAFFVEVKR-P-GQR--ARELQEYRMKELRGIGFECEVWT
>KFI66044.1/27-78
---GVAGVPDRILF---------LP--------------------DGRMFLVELKQ-P-GGR--THGTQPAIHHKLERLGHHVHVVS
>WP_160253672.1/27-78
---GMNGVPDRIVL---------LP--------------------GGKMAFVELKA-P-GKV--PRALQEKRMGQLRKLGFLVYVLD
>WP_099011895.1/6-59
---GNAGVPDRIVI---------VP--------------------GGDVYFVELKA-E-GKREELSPLQRNFLNKLKNLNCDARVIA
>WP_148250553.1/6-57
---GRRSVPDRIVL---------LP--------------------GGHIIFVECKS-P-GKA--PRADQLREHERLRALGFNVVVLG
>ALF22040.1/29-82
---GNAGVPDRIVI---------VP--------------------GGDVYFVELKA-E-GKREDLSPLQRNFINKLKNLNCDARVIA
>WP_160582052.1/28-80
-MYGTAGIPDIIAC---------V---------------------GGRFCAFEVKQ-P-SGK--LTRLQEVALKKIEDAGGVAGKVT
>SOY29228.1/31-82
---GLDGVPDRIVL---------LP--------------------GRKIAFVELKA-P-GKK--PRPLQVKRMRQLKSLGFPVYVVD
>WP_160240565.1/11-62
---GLDGVPDRIVL---------LP--------------------GRKIAFVELKA-P-GKK--PRPLQEKRMRQLECLGFPVFVID
