# Supplementary material for: Antibacterial T6SS effectors with a VRR-Nuc domain are structure-specific nucleases
Source: eLife. 2022 Oct 13;11:e82437. doi: 10.7554/eLife.82437 (PMC9635880; doi:10.7554/eLife.82437)
Supplement: Figure 3—source data 1. [file elife-82437-fig3-data1.zip › Figure 3- source data 1/aln_data/Source_data_figure_3A_and_C_TseV_Pseudomonas.aln]

>MBL3828645.1/136-193
GMVRRPDVVIVNDP----------------------TKPPTQDNIKQVVEIKF--PPDKMDIKQERAYIRIAGDQ-TKLVEL-
>WP_145873293.1/121-178
GFIRRPDVVIVKDP----------------------AQPPTQDNIKKIVEIKF--PPDKPNREQTFAYARIADDE-SKVEVM-
>WP_080324401.1/142-199
DQVRRPDVVIVNDP----------------------SQPPVQSNIKAVVEMKF---DDGFGYGQEISYRRIAGDD-SKYVSLK
>WP_134256317.1/138-195
DQTRRPDVVIVRNP----------------------SEPPVQSNIKTVVEMKF---EDSYGDRQRDAYVRIAGSD-KKVATMR
>WP_026045091.1/143-200
EQIRRPDVVIVRDP----------------------SQPPVQSNIKSIVEMKF---DDLPGKGQLEAYVRIAGDK-SKVVTMK
>AIV47030.1/62-118
DQTRRPDVVIVHDP----------------------SQPPEQPNIRAVIEMKF---EDALTRGQAADYIKIAGDE-AKYVPL-
>WP_072958199.1/113-170
GGIRIPDIVITEDL----------------------TKAPTQDNIRQIVEIKF--PGDKWGIGQKKAYEKIAGKS-RKVKEL-
>WP_218147339.1/44-101
GLIRRPDVVVVKDA----------------------SKPPTQDNIKQIVEMKF--PPDTLKAEQRDAYAKIAGDE-KKLATL-
>WP_216855052.1/95-152
GNIRRPDVVIVNDP----------------------SQPPVQSNIQTVVEMKF--PPDDMNRGQRADYIRIAGSS-QKFVTM-
>KWA83980.1/126-184
GMIRRPDVVIVDDP----------------------SKPPTQDNLKKVVEIKF--PPDTVSSRQRADYIDIAGDD-KKFVTLK
>CAB3661178.1/130-186
GYVRRPDVVIVNDP----------------------TISPTQDNIRMVVEIKF--PNDDPGTSQMKAYERIAGSE-AKVVL--
>WP_116423475.1/128-185
GMIRRPDVVIVNDP----------------------KKPPTQDNIKQVVEMKF--PPDPHNKEQAQDYGKIAGDE-NKVIEM-
>WP_038363300.1/127-184
GMIRRPDVLVLNNP----------------------RGAPTQDNIKVLVEMKF--PPDPEDPEQAQAYERIAGSG-KKVVIM-
>WP_219339694.1/130-187
GMAVQPDVVVVRNP----------------------NALPTQDNIKQIVEIKF--PGDTWGSLQRQRYEEIAGDP-SKVVEL-
>WP_106757971.1/129-185
GLIRRPDVVIVKDP----------------------LKPPTQDNIKQIVEMKF--PPDSITPRQEAAYRRIAGDK-NKLAV--
>WP_051524073.1/128-184
GYIKRPDVIIVHDP----------------------LKSPVQSNIKTVVEVKF--PNDTFGKDQIEDYIEIAGSE-DKVAV--
>WP_206951970.1/133-189
GLIRRPDVIVVNAP----------------------DQPPVQSNIKMCVEMKF--PPDDFSREQRTDYIRIAGGP-NKFEQ--
>MBB5018719.1/90-144
GYIRRPDVVIVKDP----------------------TKPPTQDNIQQVVEMKF--PPQETDRDQKRKDERIAGDP-SRA----
>WP_209582338.1/116-172
GMIRRPDVITVLDP----------------------TKPPTQENIKQVVEIKF--PPDTLTRAQGDAYIEIAGDK-NKLVK--
>WP_105509353.1/130-187
GAVRRPDAVIVNNP----------------------ALPPTQDNLRSVVEVKF--PPQTIDKEQQAADGRIAGSP-DKATVM-
>VCK54471.1/130-187
GAVRRPDVVIVKDG----------------------SQPPIQSNIKNIVEIKF--PPQTKDVEQDEDYARIAGDE-NKVVTM-
>WP_166914011.1/128-185
GNIRRPDVVIVNDP----------------------SSPPTQDNLKSVVEIKF--PPDQFDPKQQEAYERIAGNP-SKFATM-
>WP_004532838.1/133-189
TYFRRPDVVIVNDP----------------------SQPPVQSNIKQIVEMKF--PPDDFSKGQREAYLDIAGDD-RKLAA--
>WP_166913268.1/129-186
GAIRRPDVVIVKNG----------------------SLPPTQDNIKSLVEVKF--PPQAPDLGQAEDYATIAGSP-DKLVVL-
>WP_024711190.1/127-180
GLIRRPDVVTVIDP----------------------TRPPTQDNLEDVIEIKF--PGDEMSVEQIRDYTAIAGKE-PV-----
>RZA04307.1/136-193
GYTRRPDVVIVKDP----------------------EKPPTQDNIKQVVEMKF--PDDPFRPGQLEDYGTIAGDP-NKMVSL-
>QDI02765.1/129-181
GYIRRPDIVVTKDM----------------------FGPPVQSNIQDVIEIKF--PGDRVREGQMEDYALIAGKE-P------
>WP_080757545.1/130-186
GNLRRPDVVIVNDP----------------------AQPPVQPNIKMVVEYKF--PPDDFTRDQRQDYIEIAGSE-SKFMR--
>KQQ39283.1/140-197
GYTRRPDVIIVKDP----------------------TKPPTQDNIKQVVEMKF--PDDDYVGDQRQDYIRIAGDE-RNLVTL-
>WP_009585216.1/130-185
GMTRRPDVVIVKDP----------------------TKPATQDNIKNVVEIKF---GDEFGDDQRDSYETIAGDP-KKVKV--
>WP_067658230.1/131-186
GMVRRPDVVIVKDP----------------------NKPPTQDNIKQIVEIKF---KDKISHGQETDYPIIAGDK-SKVKR--
>WP_112742646.1/126-204
GNLRIPDCIILKVSDTEVANLVKKFAEGKGSQADLKQFIPTQENIDTVVEIKF--EGDKLSDEQREAYEIIAGPN--KFREL-
>WP_073580110.1/127-184
YTLRIPDVVVTNQP----------------------GQIPTQDNIKKVYEIKF--PPDDWGANQERDYRRIAGQK-KKLVKL-
>ODN63993.1/66-123
GDVRRPDVVIVNDP----------------------SKPPEQSNIKTVVEMKF--PGDRYGPDQEDDYIEIAGGP-SKFVHL-
>WP_016541448.1/128-183
NLTKRPDVIIVKDP----------------------SKPPTQENIKNVVEIKF--GNDVYGRDQEKSYTEIAGDA-NKVK---
>WP_171260677.1/127-200
GRLRIPDVIVLKVTDQELINMRVQ------GQADWSKLIPVQKNISKVIEIKF--GKDKLSREQRNDYIQIAGNR-NNFKLL-
>WP_084162358.1/29-86
CEVRRPDVVIVNDP----------------------SQPPVQSNNKTVVEMKF--PPDRINRTQELAYIDIAGGDVSKFVT--
>WP_192519571.1/129-202
GRLRIPDCIVLKITDAELIKLRMT------GTGNFQKLIPVRDNIATVVEIKF--GNDVLSTEQIIAYRRIAGSN-KKFKRL-
>WP_006757119.1/117-174
GWIRRPDVVIVKDP----------------------GKPPTQDNLSGVVEMKF--PPDKRDIEQITDYQEIAGPN-AKVTEL-
>AOI40716.1/113-169
GTMRRPDVVIVKDP----------------------SRPPTQDNIKNVVEIKF--PPQKRDPEQEEDFRLIAGSR-EKLEV--
>EKZ97854.1/68-124
GYIRRPDVVIVNDP----------------------SQPPNQSNLERVVEMKF--FDDGYGPDQEDDYLRIAGQP-SKFVP--
>EEH7386442.1/146-209
RCMRRPDIIIVNKKETRWPGRETT----------YFDNEQYSDNLQLLLEMKF--FEDDLTWGQENDYTQIATAE--------
>WP_176058505.1/127-179
GNIRRPDVVVVTDP----------------------SRSPTQDNLNAVVEMKF--SGDTYSPLHQMQDRQIAGPN-A------
>WP_180047804.1/122-190
NGSRRPDLIVVNTPTNLWCGRAAT----------DENGKQRTDNLLRVVEVKF--PGDKLDELQESAYIQIAGGN-KKFTV--
>PWF40545.1/65-116
GYVRRPDVVIVNDP----------------------TKPPTQDNIKQVVEIKF--DDDDWGILQAESYEIISGRG--------
>HAV5944070.1/76-143
GDFRIPDVTILTIKAAEIIEMRMS------GTIDWKRFYPERNNIERLVEIKF--GKDEWAEGQYRAYEQIAPDK--------
>WP_203403531.1/128-185
GKVRIPDVVIVNDP----------------------SRPPDTGNIDRVVEIKF--MGDSLSKDREVDYTDIAGGR-SRFAVM-
>WP_065060880.1/130-199
GALRRPDVIIVHRPEDRWPGRGER----------DREGGGHMDNLLRLVEIKF--PGDVLNEGQERDYLLIAGSK-DRMSVL-
>WP_195774082.1/123-190
GDLRIPDIVILTITPSEMITMRQK------RIIDWSKFYPFDSNIKNIVEVKF--NDDDWNEGQYKAYNKIAEGK--------
>KIA79102.1/120-189
GWLRRPDLIIVKDKAVRWPGRATM----------DHDGVAHGDNLHRVVEVKF--PGDSLSDSQAKAYEKIAGGR-DRFTLL-
>WP_117182655.1/134-203
GLLRRPDVIIVKDRSIRWPGQAGP----------DHQGVAHPNNLERVVEVKF--PGDVLGMAQREAYLEIAGGT-TRFSVL-
>WP_092378883.1/150-206
GMVRRPDVVIVRNP----------------------SMPPTQDNIERIVEMKF--VGDVPDHDQTKAYSKIVGNE-DKVDL--
>WP_109728028.1/141-206
GIYRRPDVIIVKSKDDRWPGLAGP----------DTEGMEHADNLARLVEVKF--PGDTLFRDQYKDYMKIVGGP-GH-----
>WP_120532220.1/237-294
GMVRRPDVVIVKNG----------------------SSPPLQNNIQHVVEMKF--PGDTPTLEQRRAYERIAGDR-SKLTIL-
>WP_065390188.1/133-196
VGIRRPDIILVKEEALRWPGRNAT----------YFDGSVHPDNLKMLIEVKF--PGDELSRDQEKDYIQIATRD--------
>WP_198726879.1/131-200
GSLRRPDVIIVKNRSIRWPGLAGP----------DHQGVVHENNLERLVEVKF--PEDKLSIEQERDYILIAGGR-DSFALL-
>WP_060074281.1/122-174
GNVRIPDVVVVKDP----------------------AAIPTQDNLRAVVEMKF--DGDTYSTLQRMSDLRIAGAD-A------
>WP_198661060.1/159-214
GMVRRPDVSVPLDP----------------------DKPLSRANLKVLVEMKH--KGDDVKKNQIKDYEKTAGDK-SKVI---
>WP_161634070.1/60-110
GDARRPDVIIVRDP----------------------ESPPVQTNITRVVEFKF--PGDSFSDEQRANYQRIGGM---------
>WP_084390375.1/193-252
GMIRIPDVIKKKDHTL------------------TGEKGYHPDNIDTVIEIKF--PGDSLTEDQYKDYLSIVGEDPDKF----
>WP_180058952.1/127-191
GAFRIPDVTILKVTAAEIIQMRKA------GVIDWKRFEPIDANIENLVEIKF--GNDTWGNKQFEDYNTIC-----------
>WP_154234757.1/147-213
KRLRIPDVIVLKCSPSLLIELKN-------GKADIRHFIPAQQNIERIVEVKF--DGDFLSKYQAIAYQDIAGSA--------
>ERK11934.1/130-193
SRIRRPDIILVEKEDKRWPGRAAT----------YFDGKFHVDDLKMLIEVKF--PGDTLSKGQDKDYTRIATME--------
>MBD2780849.1/136-199
TGLRRPDIVLVKNKQFRWPGRDAQ----------YLDGSVHPDNLKVLIEVKF--PGDSLSKGQKRDYPLIAGKD--------
>WP_174770003.1/130-199
GYVRRPDVIIVTDEGNRWPGRGSV----------DHDGRKQTPNLQRLVEVKF--PRDDWGENQERDYLTVAGGN-SHMTVL-
>WP_084321629.1/135-204
GLLRRPDVIIVQNPNVRWPGTMGP----------DHDGAMHPDNLERVVEVKF--PKDFLSREQRQDYERIAGKK-KRFAVL-
>WP_015731102.1/129-193
EGMRRPDIILVNDPTRRWPGLAAT----------YFDGKTYRDNLKMLIEVKF--PRDTLSIGQREDYALIATDK-R------
>WP_152558843.1/43-98
GDIRRPDLVIVSDS----------------------SKPPSQDNIDQVVEFKF--GQDRRDNDQDEAYKGIAGSR-KKYS---
>WP_056437672.1/130-198
GLLRIPDCIILNATGAELAAMRAS------GKIDWERLIPVKQNIEIVLEIKF--AGDNLKRSQKLAYQEIAGRE-R------
>WP_180558254.1/177-240
GLFRAPDVVKLKNITL------------------TGASTFQQGNIDDIIEIKFNETKDTLSREQRDAYRYIAGSN-NKLHLL-
>WP_020846545.1/52-118
GYRRRPDLIIVKDESRRWPGGEIG-------IEDSIYETEYDDNLKRLVEMKF--PKDSLNKDQEEDYKYISGIE--------
>WP_004241478.1/131-194
TQMRRPDIILVRDQSNRWPGRNE-----------GWDGKRVTDNLLRLIEVKF--PGDRLSEEQARDYQLIATEE-R------
>WP_059183831.1/127-196
GELRRPDVTIVKDKSVRWPGQAGS----------DHQGAIHPDNLLRIVEVKF--PCDVLHAKQRSDYIVIAGSS-KKFSVL-
>AWY21214.1/136-203
AYRRRPDLIIVKNAERRWPGGEVS-------AEYSVYNHNYADNIKRVVEMKF--PNDSLSEGQEKDYQYIAGED-R------
>WP_171938904.1/127-194
GILRIPDVTILKITGAEIAAMRAS------GKIDWSRFIPIKRNIETILEIKF--AGDRLTEDQLNDYPRIAGFK--------
>WP_217885890.1/127-195
GLLRRPDVIIVKDPGVRWPGQAGT----------DHDGVMHENNLERVVEVKF--PGDDFHFSQRRDYEAIAGGA-RRLSL--
>MBW0412232.1/129-196
GLLRRPDVIIVDKEAILWPGRGTI----------DREGGRHVPNLLRLVEVKF--PGDSLGEAQQEAYKLIAGEYKNRM----
>WP_111739196.1/178-241
GLFRIPDVVKLKNIEL------------------SGKAAFEQANLDDVIEIKFNQSGDKLLETQKRAYERIAGER-RKFHLL-
>WP_056520386.1/126-195
GFLRRPDVIIVRNPAMRWPGRGVV----------DLDGAPHADNLLRLVEIKF--PGDTWGVGQERAYQLIAGGR-DRMSVL-
>WP_092511335.1/135-196
TRIRRPDIILVKNKQVRWPGRAET----------YFDGSKHPDNLERLIEVKF--PGDILSEAQESDYKKICK----------
>WP_105240751.1/168-229
GQFRIPDVVRVIDHTI------------------GGKAQYSSPNLAGVIEMKF--GGDALSREQKKAYERIGGDN-FKFRLL-
>KOO20226.1/130-192
SGRRRPDIILVREQDNRWPGRGE-----------NWEG-PCTDNLHRLIEVKF--PGDRLSRDQEKDYKLISTEE-R------
>WP_107858041.1/64-132
-QRRRPDIIIVKDKNIRWPGRAAT----------YPTGEVYADNLSRVVEVKF--GGDDFRKGQKEDYEKIAGGM-DRFTVL-
>WP_095835612.1/178-239
GLFRIPDVVRLKNRML------------------IGKQAFSQPNLHTVIEIKF--PGDNLSDKQQRDYEYIAGVR-RNFRLL-
>WP_181424939.1/105-166
GLLRIPDVLRIRSFNN------------------PSKAQYSQNNFISVIEMKF--PGDVLSEPQREAYQKIAGDS-NVFRIL-
>WP_137928261.1/123-188
GSLRRLDLIIVENADVRWPGLATT----------DHEGNFHAANLRRVVELKF--PGDDLHEAQERAYLRIAGDS-RE-----
>WP_150953095.1/77-143
SYRRRPDLIIVKDPQRRWPGASVR-------AVDSIYNTSYRDNIKRLVEMKF--PKDAFHRGQEEDYQYIAGIN--------
>MBD2792534.1/178-238
GLFRIPDVVRIKNIML------------------AGKLAFSQENIHTVIEIKF--PGDRLTPEQRVAYVDIAGGR-MKFRL--
>WP_130104757.1/128-186
GLLRIPDVIIVKDKN---------------------NFSLEQSNIEMVVEIKF--PRDTLKTGQQMAYERIAGDA-NKFKLL-
>WP_142810389.1/128-192
GMLRRPDVIITKSEALRWPGRATT----------DHQGVAHPDNLLRVVELKF--PGDSFDRGQRDAYMQIAGES-D------
>WP_025381541.1/129-192
KRIRRPDIILVKNPGQRWPGLGAT----------YFDGKAHGDNLKMLIEMKF--LDDDLSDGQRIDYTSIATDA--------
>WP_089729247.1/238-299
YQVRIPDAVVTRTPQD------------------ISNKALTAPNLKAAVEIKF--NYQPRDQEQLADYAIIAGGK-DKVIEL-
>WP_108696212.1/168-229
RPLRIPDVVRVLNHTM------------------GGEPQYSQPNLASVIERKF--GRDSLSGDQKAAYEDIAGVK-NRFRLL-
>WP_166827518.1/179-237
GLLRIPDVIRFKDYKS--------------L---SGSALFTPANIAFVIEMKF--GNDQLWRDQKDDYIKIAGGV-RD-----
>CCG95959.1/92-149
GELRIPDAVVLRDP----------------------AGLPTQDNLLGVVEVKF--RGDRWGDGQAEAYRRIAGSR-NGLHEL-
>WP_211276209.1/141-205
-TVKRPDLIIVNDYKTRWPGRNAA---------YPPTGENYGDNLKRLVEMKY--GNDKLKPAQTKAYRQIATPE-R------
>WP_174428562.1/123-187
GFLRRPDIIIVSSDQIRWPGLATI----------DHEGQLHPDNLRRVVELKF--PRDELDDAQKNAYLRIAGDD-P------
>WP_105637558.1/170-231
GSFRIPDVIRLNDVTL------------------TGQAAFSQNNIHTVIEIKF--PGDRLSAAQQRAYMLIAGDR-EKFRLL-
>WP_160473448.1/123-185
GFLRRPDIILVEDAHVRWPGLSTS----------DHEGEPHVDNLRRVVEMKF--PGDRLPKDQRDDYVRIAAG---------
>WP_019464795.1/136-198
GLLRRPDIIIVTNPLNRWPGRGTV----------DREGGAHAPNLRRLVEVKF--PGDVLNKDQEEAYLAISGG---------
>MBL8410024.1/179-232
VSLRRPDIVIVRNP----------------------ARPPEESNVAMIYELKF---DEKPDEEQLLAYRKIVNYDRSR-----
>WP_012746041.1/78-138
GLLRIPDVIRVKDRFA------------------KGAARYAPANLEFVIEMKF--EGDSMSDEQRISYLLIAGSD-IKLRL--
>WP_198346093.1/32-87
TWFRRPDVVIVNDP----------------------TQPPVQSNIKKVVEMKF--PPDQFSKTQEAAYMDIAGDE-SKYA---
>KUY71842.1/110-171
GLLRIPDVVRLHTWSN------------------PSEAQYSQPNLACVIEMKF--PGDTLRYEQQEAYRFIAGDP-DKFRLL-
>WP_142929704.1/58-109
GYLRRTDVIMVSDS----------------------DEPPGEGNIDKVIEMKF--GSDQRDEKQDKAYTDVAGGI--------
>WP_175948249.1/128-186
GFLRIPDVIVVKNRL---------------------NFDLSQPNIQYVVEIKF--PGDYWRPGQERDYIRIAGAR-SRVQEL-
