# Supplementary material for: Antibacterial T6SS effectors with a VRR-Nuc domain are structure-specific nucleases
Source: eLife. 2022 Oct 13;11:e82437. doi: 10.7554/eLife.82437 (PMC9635880; doi:10.7554/eLife.82437)
Supplement: Figure 3—source data 1. [file elife-82437-fig3-data1.zip › Figure 3- source data 1/aln_data/Source_data_figure_3A_and_C_TseV_Salmonella.aln]

>MBI4954577.1/233-292
P-TRR-PDIVMVKNPL---------------------E---PAVQGNIAAIFEAKF--EG-----DR-----WRE-------GQY-------DAYKTIAG-G------A-----PVVELSSIT
>WP_105810943.1/129-206
GLLRR-PDVIIVRNPADRWPGR---------SPRDHQG---NPHADNSLRLVEVKF--PG-----DA-----WGA-------GQE-------RAYQKIAG-APGEHK-Y-----RMTVIDVSD
>TSJ98813.1/193-259
GMIRI-PDVIRKKDHT-----------------LTGEK---GYHPDNINTVIEIKF--PG-----DD-----LSK-------DQR-------KDYLKIAG-G----NRD-----RFRLMTLKQ
>WP_152603185.1/188-255
GLLRI-PDVIRVRDFR----------------GRTGVD---RFAADNIEFLVEIKF--EG-----DR-----LTP-------DQV-------EDYRKIVN-H----D-R----IKFRELQTKA
>WP_175717398.1/128-190
GLLRI-PDVVIVKSRY--------------------DF---DLSQRNIEFVVEIKF--PG-----DA-----WQV-------GQE-------RAYISIAG-D----A-D-----RLKLLSPSQ
>WP_049601620.1/223-278
KGGRR-MDIIKV-------------------------------NNGRAEKLYDVKF--PN-----DR-----IDN-------VRF-------DDYTDMAD-KLDA---------DYETYDVTK
>ENV32604.1/77-152
GYRRR-PDLIIVKDESRRWPGG---------EIGIEDSIYETEYDDNLKRLVEMKF--PK-----DS-----LNK-------DQE-------EDYKYISG-I------E-----SFSTLWITQ
>WP_076486464.1/30-86
PGAPR-PDISWW-------------------------------KNGKLWKIFEMKF--PG-----DT-----HTA-------AQA------SGIYNDIAR-DQNA---------EIQELDVGR
>SDU18863.1/168-233
GLLRI-PDVLRLRSFG-----------------NPGMS---QYSQGNLASVIEMKF--PG-----DR-----LTR-------DQQ-------TAYADIAG-G----Y-Q-----KLRLLETRN
>ECF1703729.1/66-127
GKVVI-WDMVVVEDKY---------------------Q---RANLSNIKKILEIKF--SG-----DS-----LTD-------NQR-------KALLDNKE------MAA-----QVEIVNEAD
>WP_162232976.1/106-171
GLVRI-PDVVRLKSFQ-----------------QPGKL---QYSQKNLLSVIEMKF--PG-----DT-----LSP-------AQQ-------LAYQRIAG-D----P-G-----NLRLLETKQ
>WP_156041091.1/485-545
KGSKI-PDVVVVRDGA---------------------R---APTQDNIEKIIEIKF--PP-----DS-----LHR-------DQR-------FKYDDIAG-E------A-----PFEVLDPER
>WP_112742646.1/126-208
GNLRI-PDCIILKVSDTEVANLVKKFAEGKGSQADLKQF--IPTQENIDTVVEIKF--EG-----DK-----LSD-------EQR-------EAYEIIAG-P------N-----KFRELKEVD
>WP_092511335.1/135-207
TRIRR-PDIILVKNKQVRWPGR---------AETYFDG---SKHPDNLERLIEVKF--PG-----DI-----LSE-------AQE-------SDYKKICK-P------E-----RFCVLHVKD
>EAA0559744.1/146-218
RCMRR-PDIIIVNKKETRWPGR---------ETTYFDN---EQYSDNLQLLLEMKF--FE-----DD-----LTW-------GQE-------NDYTQIAT-A------E-----RFGVFRVEK
>KYF93041.1/94-154
GGSKV-PDVVILKDPT---------------------K---PPTQDNLKKVVEIKF--PP-----DI-----LDD-------DQR-------DDYKRIAG-A------A-----PFDVWTPAT
>WP_098715270.1/33-94
GMVRR-PDVIIVKDPT---------------------K---PPTQDNIKQVVEIKF--GN-----DV-----FSE-------RQK-------KDYATIAG-S----E-H-----KVKQLDADE
>WP_039478283.1/129-201
KGMRR-PDIILVNDPNCRWPGL---------GATYFDG---KTYSDNLKMLIEVKF--PR-----DT-----LSE-------GQR-------KDYILIAT-N------S-----RFGVMRIED
>WP_148746413.1/2-67
GLFRI-PDVIRINNTM-----------------LTGKQ---AFTQQNIHTVIEIKF--PG-----DK-----LSP-------EQQ-------IAYQRIAG-D----R-Q-----KFRLLETKV
>RBC10737.1/10-69
GLIRR-PDVVTVVDPT---------------------R---PPTQDNLEDVIEIKF--PG-----DE-----MSD-------AQR-------EDYRRIAG-K----D-P-------ILLESSE
>EUL80267.1/88-155
GLFRA-PDVVKLRDIT-----------------HTGIS---AFQQGNIDDIIEIKFNETK-----DA-----LSH-------EQE-------TAYIVIAG-D----P-G-----KLHFLESHT
>GEC32022.1/8-73
RGAPR-PDISWW-------------------------------KDGKLWKIFELKF--PTANGGVDG-----KTP-------MQA------AGEYERIAR-SNGL-NPR----KDVVDIDVQK
>WP_145873293.1/121-182
GFIRR-PDVVIVKDPA---------------------Q---PPTQDNIKKIVEIKF--PP-----DK-----PNR-------EQT-------FAYARIAD-D----E-S-----KVEVMGPDD
>WP_167231585.1/260-320
GTIVI-WDMVTLKNGS---------------------L---PATWDNVDKIVEIKF--AG-----DD-----WTP-------NQS-------KAMKNLEV-N------G-----KLVRIDESD
>VWC75298.1/130-204
GALRR-PDVIIVEKEAILWPGR---------GTVDREG---GHHVNNMLRLVEVKF--PG-----DN-----WGL-------GQE-------EAYRAISG-DF---K-N-----RMTVIDVTD
>WP_213846627.1/41-115
GIYRR-PDVIIVKNKEDRWPGL---------AGPDTEG---NMHGDNLARLVEVKF--PG-----DR-----LYE-------DQY-------KEYMKIVG-RN---R-T-----RMTILEIHD
>WP_124320734.1/131-204
GLLRR-PDVIIVKTRSIRWPGQ---------AGTDHQG---VAHPNNLERLVEVKF--PG-----DV-----LGM-------AQR-------EAYLDIAG-G----P-N-----RFSVLEIND
>AGR60334.1/275-334
RKIVI-WDLVVLKNSA---------------------L---SARWKNIEQIIEIKF--DG-----DI-----LTK-------NQE-------EALKTKMS--------K-----KVRIIDENK
>WP_083086724.1/136-197
GNIRR-PDVVIVNDPS---------------------L---PPEQSNIRTVVEMKF--PP-----DD-----MNR-------GQR-------TDYIRIAG-S----S-K-----KFVTMTPAD
>WP_146232454.1/175-239
GLLRI-PDVLRLKVYD-----------------NPGEA---QYSQANLKSVIEMKF--PG-----DV-----LSP-------AQQ-------EAYEIIAG-P------A-----GLRVLYTET
>HHI94262.1/15-75
PGHRR-PDVIITDG-----------------------G---PPAFDNIRTVVEMKF-DDG-----NT----PQST-------EQI-------EAYKEIFG-P------E-----KVAVMEEGV
>WP_046807700.1/192-254
RGSLA-PDLVIVEYRQ---------------------Q---PFEVGNVFAAVEIKF--PD-----DW-----VRD-------RQM-------GAYVRLMN-E----DKS-----KVALLRVPE
>WP_154753890.1/227-286
KGGRR-MDIIRVD-----------------------------PVTKQPLGLYDLKF--PT-----DK---TTLPH-------KRL-------EDYRNMAE-KLNA---------KYQTYEVKE
>WP_167050483.1/128-193
GEVRR-PDVVIVENEGNRWPGR---------GAVDHDG---MAQWPNLLRLVEVKF--PG-----DT-----WGK-------GQE-------EDYVGIAG-D----N-H-----H--------
>WP_171260677.1/127-204
GRLRI-PDVIVLKVTDQELINMRVQ------GQADWSKL--IPVQKNISKVIEIKF--GK-----DK-----LSR-------EQR-------NDYIQIAG-N----R-N-----NFKLLEDVD
>WP_162700311.1/215-270
GGGIR-PDVLCR-------------------------------TGGSNSMLVEMKF--KG-----DT-----LSP-------RQK-------ELYPQAAK-DIGA---------KNETLDVEQ
>WP_020846545.1/52-127
GYRRR-PDLIIVKDESRRWPGG---------EIGIEDSIYETEYDDNLKRLVEMKF--PK-----DS-----LNK-------DQE-------EDYKYISG-I------E-----SFSTLWITQ
>WP_219696296.1/131-202
KRIRR-PDIILVNEETNRWPGR---------GE-NWDG---KACTDNLLRLIEVKF--PG-----DF-----LKK-------RQE-------SDYKLIST-P------A-----RFSVFHVEE
>WP_156338412.1/837-898
KGCRS-PDVVIVKDPS---------------------K---PPTQDNLEEVVEIKF--GK-----DA-----LGD-------EQR-------KEYRRIAG-S----D-V-----LFRVLSPDD
>WP_205793208.1/29-90
GNVRI-PDVVIVKDPA---------------------K---EPTQDNLDAVVEMKF--KG-----DS-----YST-------RHQ-------KQDEDIAG-P----H-A-----SAVLLTPAD
>WP_111739196.1/178-245
GLFRI-PDVVKLKNIE-----------------LSGKA---AFEQANLDDVIEIKFNQSG-----DK-----LLE-------TQK-------RAYERIAG-E----R-R-----KFHLLQSNT
>KJF79277.1/12-82
TGRRR-PDIILVKKEANRWPGR---------GE-NWEG----PCIDNLHRLIEVKF--PG-----DR-----LSR-------EQE-------KDYKLIST-E------E-----RFSVLHVEE
>EJL06220.1/23-84
GEARR-PDVVIVKDPK---------------------K---PPTQDNIKQVVEMKF--PP-----DP-----PDR-------KQA-------RAYEKIAG-D----E-R-----KLVEMKSTD
>WP_180058952.1/127-202
GAFRI-PDVTILKVTAAEIIQMRKA------GVIDWKRF--EPIDANIENLVEIKF--GN-----DT-----WGN-------KQF-------EDYNTICP-T------------KVREIADKD
>ASG54320.1/223-280
KGGRR-MDIIQLN------------------------------RDGKPRRLIDVKF--PT-----DR----DLTP-------DRA-------RDYRKMAK-KLDS---------EYDTFNVKK
>WP_095835612.1/178-243
GLFRI-PDVVRLKNRM-----------------LIGKQ---AFSQPNLHTVIEIKF--PG-----DN-----LSD-------KQQ-------RDYEYIAG-V----R-R-----NFRLLKTDT
>WP_015876337.1/131-192
GYIRR-PDVVIVNDPS---------------------Q---PPNQSNLERVVEMKF--FD-----DG-----YGP-------DQE-------DDYLRIAG-Q----P-S-----KFVPINPGD
>WP_128098970.1/109-177
GGSRI-PDVVVVKDPN---------------------L---PPTLGNIQKVYEMKF--PG-----DS-----FSNVIGRDGMTQL-------EAYENIFG-D----T------LEKRAMDAQS
>WP_168813119.1/240-298
RGSRW-LDAVWVD------------------------------SSGDTTDFWDIKF--GD-----DK-----ENS------AAKN-------DAYRNAAK-ANGG--------VYHGEFYVPS
>WP_054907061.1/128-189
GMIRR-PDVVIVKDPS---------------------K---PPTQDNIKQVVEMKF--PP-----DP-----ADK-------GQK-------DAYAEITG-D----E-Q-----KVVVLKSTE
>WP_181420722.1/203-263
GGGIR-PDCILRD------------------------------GSGTVTRLVEMKC--PR-----DT-----LRP-------TQALTRG---SPYNRAAQ-GLGT---------DCDLLDVTE
>WP_092378883.1/150-211
GMVRR-PDVVIVRNPS---------------------M---PPTQDNIERIVEMKF--VG-----DV-----PDH-------DQT-------KAYSKIVG-N----E-D-----KVDLMREGV
>WP_208606216.1/111-176
GDLRI-PDVVITQDPS---------------------Q---PPVQSNIKRVVEIKF--PG-----DR-----WGK-------GQR-------EAYKEIAG-E----D-EF-GDPKLTELTPNK
>SSQ91872.1/37-112
GDFRI-PDVTILTIKAAEIIEMRMS------GTIDWKRF--YPERNNIERLVEIKF--GK-----DE-----WAE-------GQY-------RAYEQIAP-D------------KVREVSDKD
>CCG95959.1/92-153
GELRI-PDAVVLRDPA---------------------G---LPTQDNLLGVVEVKF--RG-----DR-----WGD-------GQA-------EAYRRIAG-S----R-N-----GLHELNEDT
>WP_120532220.1/237-298
GMVRR-PDVVIVKNGS---------------------S---PPLQNNIQHVVEMKF--PG-----DT-----PTL-------EQR-------RAYERIAG-D----R-S-----KLTILKLED
>WP_160621256.1/227-282
SGGRR-LDIVLS-------------------------------DGDKITRIYDVKF--PG-----DD-----FAP-------GQL-------EAYEDIAA-DAEG---------DFSDYFFEE
>RBC90980.1/47-106
GLIRR-PDVVTVVDPT---------------------R---PPTQDNLEDVIEIKF--PG-----DE-----MSD-------AQR-------EDYRRIAG-K----D-P-------ILLESSE
>WP_166827518.1/179-248
GLLRI-PDVIRFKDYK----------------SLSGSA---LFTPANIAFVIEMKF--GN-----DQ-----LWR-------DQK-------DDYIKIAG-GVRD-K-D-----KLRLLETKL
>WP_072958199.1/113-174
GGIRI-PDIVITEDLT---------------------K---APTQDNIRQIVEIKF--PG-----DK-----WGI-------GQK-------KAYEKIAG-K----S-R-----KVKELSPNR
>NPU92827.1/233-296
RGHRR-PDVVCLAAPG-------------------------PAAGLNITRIVEMKF--PG-----DA-----WND-------GQQ-------RAYERIAQ-ENNP-D-A-----TVEMIDGEN
>WP_052370314.1/124-197
GYLRR-PDLIIVKDKETRWPGR---------AAADHDG---VAHGDNLARVVEIKF--PG-----DE-----FGR-------GQE-------DAYKRIAG-G----D-D-----RFTVLDVLD
>WP_009906853.1/133-194
GLIRR-PDVIVVNDPD---------------------Q---PPVQSNIKMCVEMKF--PP-----DD-----FSR-------EQR-------TDYIRIAG-G----P-N-----KFERIGPAE
>WP_113255848.1/127-186
GLIRR-PDVVTVVDPT---------------------R---PPTQDNLEDVIEIKF--PG-----DE-----MSR-------GQI-------QDYTTIAG-K----L-P-------VLLESIE
>WP_156647593.1/31-98
RGAPR-PDVSWW-------------------------------QDGALSELWEMKF--PKAGGGVDG-----KTN-------AQR------GGAYEEIAE-DQSQ-PGR--KPVKVKEIDVAK
>MBL8410024.1/179-240
VSLRR-PDIVIVRNPA---------------------R---PPEESNVAMIYELKF---D-----EK-----PDE-------EQL-------LAYRKIVNYD----R-S-----RVDLIEVKD
>WP_052726132.1/134-206
TGFRR-PDIILVKNEQLRWPGR---------DGIYFDK---STHTDNLKVLIEVKF--PG-----DT-----LKK-------DQE-------RDYKLIAT-K------E-----RFGVFKVKD
>WP_019464795.1/136-209
GLLRR-PDIIIVTNPLNRWPGR---------GTVDREG---GAHAPNLRRLVEVKF--PG-----DV-----LNK-------DQE-------EAYLAISG-G----V-P-----FMSVLDVND
>WP_174171768.1/439-504
RGMPR-PDISWW-------------------------------KDGKLWKIFELKF--PKAGGGVDG-----QTP-------MQA------DGAYEEIAR-KNKL-NPR----KDLINLDIEE
>WP_217245272.1/55-115
DQIRR-PDVVIVHDPS---------------------Q---PPVQSNIKAVVEMKF---E-----DS-----FGY-------GQE-------ISYKRIAG-D----D-S-----KYVSLRRAD
>WP_137925563.1/167-234
PLLRI-PDVLRVKDVN-----------------RTGAE---KYRQDNLEFVIEIKF--PG-----DR-----FRE-------GQL-------RAYRQIAG-P----K-HAT---TLRLLDPRV
>WP_073432970.1/129-203
GFLRR-PDVIIVKNPMDRWPGR---------GTVDRDG---APHVDNMLRLVEVKF--PG-----DT-----WNE-------GQE-------DAYQKIAG-DY---K-N-----RMTVIDVSD
>ALU91198.1/129-206
GMLRI-PDCIILATTGEELAAMRAS------GKIDWKRL--MPVQANIEQVVEIKF--EG-----DK-----LGK-------EQM-------SDYQTIAG-D----P-D-----KFRLLTIAE
>WP_130104757.1/128-190
GLLRI-PDVIIVKDKN--------------------NF---SLEQSNIEMVVEIKF--PR-----DT-----LKT-------GQQ-------MAYERIAG-D----A-N-----KFKLLETSE
>WP_179708543.1/115-176
GNIRR-PDVVVVDDPS---------------------R---PPTQDNLNAVVEMKF--LG-----DT-----YSP-------LHQ-------MQDRQIAG-P----N-A-----SPVLLTVDK
>WP_198661060.1/159-220
GMVRR-PDVSVPLDPD---------------------K---PLSRANLKVLVEMKH--KG-----DD-----VKK-------NQI-------KDYEKTAG-D----K-S-----KVILLNEEN
>WP_065060880.1/130-203
GALRR-PDVIIVHRPEDRWPGR---------GERDREG---GGHMDNLLRLVEIKF--PG-----DV-----LNE-------GQE-------RDYLLIAG-S----K-D-----RMSVLDVSD
>WP_161634070.1/60-119
GDARR-PDVIIVRDPE---------------------S---PPVQTNITRVVEFKF--PG-----DS-----FSD-------EQR-------ANYQRIGG-M----P-P-------LELNVEE
>WP_202227349.1/251-307
RGAPR-PDVSWW-------------------------------KDGKLWKIFEMKF--PG-----DG-----YTS-------AQR------GGLYQVIAE-DQDA---------DLEELDVGR
>WP_082702665.1/132-205
GHLRR-PDVIIVRNKSVRWPGR---------ATQDHTG---QSHADNLERLVEIKF--PG-----DD-----WGK-------GQE-------KAYQRIAG-G----T-H-----RMSVLDVSD
>EAQ4906432.1/177-244
GLFRA-PDVVKLRDIT-----------------RTGVS---AFQQGNIDDIIEIKFNETN-----DS-----LSI-------EQR-------DAYRYIAG-S----N-N-----KLHLLESHT
>WP_152327622.1/177-242
GLFRI-PDVIRITNPM-----------------LSGSL---AFSQENIHTVIEIKF--PG-----DR-----LSY-------DQQ-------QAYQRISG-N----R-E-----NFRLLETKV
>WP_206958114.1/221-279
PDSRR-LDVAQV-------------------------------ENGKVTKLYDMKF--GD-----DS-----LSP-------RAQ-------ADYEDIAQ-KHTG-DAD-----NFEEFRVDE
>WP_160292279.1/56-115
GYIRR-PDIVVTKDMF---------------------G---PPVQSNIQDVIEIKF--PG-----DR-----VRE-------GQM-------EDYALIAG-K----E-P-------CFLTPDD
>WP_101079079.1/177-244
GLFRI-PDVVKIKNIM-----------------LSGKI---EFQQENIDDVIEIKFNETK-----DT-----LSG-------EQR-------DAYIDIAG-S----R-S-----KFHLLESNV
>WP_136932004.1/298-359
EGSKI-PDNVLVKDPS---------------------K---PPTQDNIDRIIEVKF--PP-----DD-----WWE-------GQQ-------TAYERIAG-D----P-T-----KVEKWGPDN
>WP_188345247.1/203-257
PGSR--LDVIAV-------------------------------AGGQPVSFVEMKF--PG-----DR-----FRG-------SQR-------SRYQAIAA-QNGK---------QLNEITVAT
>WP_183714488.1/170-235
GLLRI-PDTLRLHSFT-----------------APSEA---QYSQPNLACVIEMKF--PG-----DR-----LSE-------PQQ-------KAYLTIAG-D----D-G-----KFRLLHTSR
>WP_124482308.1/117-178
GWIRR-PDVVIVKDPG---------------------K---PPTQDNLSGVVEMKF--PP-----DK-----RDI-------EQI-------ADYQEIAG-P----N-A-----KVTELDPAT
>EIJ44882.1/232-291
ADSRR-LDVARI-----------------------------G-PDGKVIKIFDVKF--GK-----DP-----LTD-------DAA-------RDYRKIAE-RHTG-SKK-----NFEKFEVSK
>HAP27368.1/119-180
GYVRR-PDVVIVNDPM---------------------S---SPTQDNIRMVVEIKF--PN-----DD-----LGD-------GQL-------EAYVRIAG-S----F-D-----KTVLLESSE
>WP_181424939.1/105-170
GLLRI-PDVLRIRSFN-----------------NPSKA---QYSQNNFISVIEMKF--PG-----DV-----LSE-------PQR-------EAYQKIAG-D----S-N-----VFRILKTEQ
>MPT04366.1/109-177
AGSRI-PDVVVVKNPR---------------------L---PPVLDNVQRVYEMKF--PG-----DG-----FSSVEGPDGKSQF-------HAYREIFE-D----K------FLQKALDAGS
>AGR60329.1/234-294
YQVRV-PDAVIMRNP--------------------AIP---DLTAPNLKAVVEIKF--D------QA-----WDP-------IQI-------RDYGLIAG------P-D-----KVVLLSPTI
>WP_079774703.1/0-50
------MDLVVK-------------------------------VLGKIKYLFDVKF--PE-----DG-----FTE-------EQE-------KAYHRIAE-DIGA---------DFEPFYLED
>ARN44061.1/43-104
GMIRR-PDVIIVQNPN---------------------R---PPTQDNIKQVVEMKF--PP-----DP-----HNR-------EQL-------EDYAAIAG-N----K-N-----KIVEMKPSD
>WP_128293456.1/184-244
TGAPR-PDVSWW-------------------------------KNGQLWKILELKF--KG-----DK-----DTP-------MQE------RGAYRDIAR-DQGL-DPD----EDVIKLDVEK
>WP_203403531.1/128-189
GKVRI-PDVVIVNDPS---------------------R---PPDTGNIDRVVEIKF--MG-----DS-----LSK-------DRE-------VDYTDIAG-G----R-S-----RFAVMGSSK
>WP_160854244.1/109-177
AGSRI-PDVVVVKNPR---------------------L---PPVLDNVQRVYEMKC--PG-----DK-----FSSEFGPDGKIQF-------QAYSDIFK-E----K------FFKDALDAGS
>WP_202227868.1/214-272
MGGIR-PDCVIVD------------------------------SQGSPKRIIEMKF--PG-----DA-----LRD-------TQK--PG---GAYDMAAQ-QHGA---------EYDVLEVGD
>WP_173292970.1/122-188
GDLRI-PDVVITNAAN---------------------Q---VPSQNNIKQVVEIKF--PG-----DK-----WGI-------GQE-------KAYKEIAG-K----D-VMTGDDKLTEMTPSK
>WP_166330526.1/213-271
AGGIR-PDVVTTD------------------------------GRGNPTRIVEVKF--PG-----DS-----PNA-------NQL--PG---GKYSAAAN-DLGI---------DYDLIDVAV
>WP_195774082.1/123-198
GDLRI-PDIVILTITPSEMITMRQK------RIIDWSKF--YPFDSNIKNIVEVKF--ND-----DD-----WNE-------GQY-------KAYNKIAE-G------------KVRELRNGD
>AOJ85048.1/41-102
GNIRR-PDVVVVNDQS---------------------L---PPTQDNLKSVVEVKF--PG-----DT-----FSD-------MQR-------NAYERIAG-D----P-A-----KVTVLGPEK
>WP_004532838.1/133-194
TYFRR-PDVVIVNDPS---------------------Q---PPVQSNIKQIVEMKF--PP-----DD-----FSK-------GQR-------EAYLDIAG-D----D-R-----KLAAIGPED
>WP_160537084.1/26-86
GIYRR-PDVIIVKNKEDRWPGL---------AGPDTEG---NMHSDNLARLVEVKF--PG-----DV-----LSR-------EQY-------NEYMQI------------------------E
>WP_012746041.1/78-143
GLLRI-PDVIRVKDRF-----------------AKGAA---RYAPANLEFVIEMKF--EG-----DS-----MSD-------EQR-------ISYLLIAG-S----D-I-----KLRLLNTGV
>WP_201651033.1/129-202
GFLRR-PDVIIAKNPGDRWPGR---------GPVDLDG---APHTDNLLRLVEIKF--PG-----DS-----WGM-------GQE-------NAYQQIAG-S----R-Q-----RMCVLDVSD
>EGD00512.1/35-95
DQTRR-PDVVIVRDPT---------------------L---PPEQSNIKTVVEMKF---E-----DS-----YGD-------RQK-------EAYVRIAG-S----D-K-----KVATLRPAD
>WP_051524073.1/128-189
GYIKR-PDVIIVHDPL---------------------K---SPVQSNIKTVVEVKF--PN-----DT-----FGK-------DQI-------EDYIEIAG-S----E-D-----KVAVLLTED
>WP_133510457.1/238-303
YQVRI-PDAVVTRTPQ-----------------DISNK---ALTAPNLKSVVEIKF--NY-----QP-----RDQ-------EQL-------DDYAIIAG-G----E-D-----KVVELSPAE
>WP_154234757.1/147-222
KRLRI-PDVIVLKCSPSLLIELKN-------GKADIRHF--IPAQQNIERIVEVKF--DG-----DF-----LSK-------YQA-------IAYQDIAG-S------A-----EFNILEPEH
>PRN04128.1/55-119
GLLRI-PDVLRLKVYD-----------------NPGEA---QYSQANLKSVIEMKF--PG-----DV-----LSP-------AQQ-------EAYEIIAG-P------A-----GLRVLYTET
>EKU52216.1/133-208
SYRRR-PDLIIVKDPQRRWPGA---------SVRAVDSIYNTSYRDNIKRLVEMKF--PK-----DA-----FHR-------GQE-------EDYQYIAG-I------N-----RFSTVWISE
>MBU6258842.1/225-284
PDSRR-PDIVRM-----------------------------G-EDGKPSKIFDMKF--GK-----DP-----LDA-------KAK-------REYEDIAQ-RHTG-DPE-----NFEEFRVND
>BAQ45711.1/28-78
SGSRW-IDAIYI-------------------------------QDGQMTDMWDIKF--GD-----DG-----PND------PAKD-------LSYRAIAN-KYGS---------KYN------
>WP_143007486.1/43-104
GMIRR-PDVVIVKDST---------------------K---PPTQDNIKQVVEMKF--PP-----DP-----PNT-------RQA-------QGYAKIAG-N----K-N-----KVVEMTSTE
>WP_120133964.1/3-62
GRVVI-WDLVALKDPG---------------------L---TAEWDNINQIIEIKF--EG-----DT-----TTR-------NQN-------IALDAGMQ--------E-----KVRIIDEKE
>WP_192519571.1/129-206
GRLRI-PDCIVLKITDAELIKLRMT------GTGNFQKL--IPVRDNIATVVEIKF--GN-----DV-----LST-------EQI-------IAYRRIAG-S----N-K-----KFKRLRDTD
>ODQ28057.1/214-277
PNSRR-LDLVEL-------------------------------AKGEIKKLFDFKF--PT-----DAEAGGNMDP-------KKL-------RDYQRITK-KLTG-DVD-----NLDIFDVAD
>NUQ78844.1/760-820
AGTEA-PDVIVVYDGS---------------------K---PPTQDNIRRVYEIKF--GN-----DE-----LSV-------GKA-------KAYERIAG-E------A-----KFEVLTPSN
>WP_137924719.1/123-197
GFLRR-PDIIIVESSNVRWPGL---------PTSDHEG---SVHPGNLRRVVEMKF--PG-----DL-----LPE-------EQR-------DAYLQIAG-DD---A-R-----RLVIVDVND
>WP_210385709.1/0-70
-ERKR-PDLIIVKDYHIRWPGR---------KALAY-G---EQYEDNLKRLVEMKY--GD-----DE-----LDD-------KQE-------QAYIKIAT-I------K-----RFALLEIYQ
>AWY21214.1/136-211
AYRRR-PDLIIVKNAERRWPGG---------EVSAEYSVYNHNYADNIKRVVEMKF--PN-----DS-----LSE-------GQE-------KDYQYIAG-E------D-----RFSVLHITE
>MBB4129867.1/98-155
RGSRW-LDVVKV-------------------------------ENGQMTHMYDMKF--PG-----DK-----FPN-----DAAKA-------RAYEDIAD-RHVA---------EYSEFVVLD
>WP_150526864.1/214-271
KGGIR-PDVVVN-------------------------------NSGKPSKIIEVKF--EG-----DK-----PNA-------NQR--AG---GAYDEAAE-DLGV---------ERDNLTVED
>WP_035193719.1/33-96
KAKRR-PDVICLHNPH------------------NPHG---PFAPYNIAVLVEMKF--PG-----DE-----EKA-------GQL-------EAYGQIAG-K------S-----KVKLMTEET
>EDH5629301.1/224-282
SGGRR-MDIIQLN------------------------------DSGKPKRLIDVKF--PT-----DD---DDLDP-------KRS-------NDYKKMAR-KLGA---------KYETYAVKK
>AHB68977.1/161-226
GSFRI-PDVIRISDVT-----------------LTGNA---AFSQGNIHTVIEIKF--PG-----DR-----LTW-------RQQ-------RAYELIAA-K----P-S-----DFRLLETDV
>WP_109728028.1/141-217
GIYRR-PDVIIVKSKDDRWPGL---------AGPDTEG---MEHADNLARLVEVKF--PG-----DT-----LFR-------DQY-------KDYMKIVG-GPGH-E-E-----RMTILEIHD
>WP_059715422.1/137-197
DQTRR-PDVVIVHDPS---------------------Q---PPVQSNLRAVIEMKF---D-----DE-----LRR-------GQA-------ADYIRIAG-D----E-S-----KYVPLKRAQ
>KYF73145.1/605-665
AGSRI-PDVVVVKDGT---------------------K---PPTRDNIKEVIEIKF--PP-----DE-----LKD-------EQR-------KAYTAIAG-E------A-----PLKELGPDP
>WP_007830908.1/244-306
GTTFR-PDFTVLKDAA---------------------K---PANFDNVKSFVEVKF--KG-----DT-----PTA-------NQQ-------LAKERLGA-KNAG---------KYQQIEESD
>WP_179401926.1/36-96
IQTRR-PDVVVVNDPS---------------------Q---PPVQSNIRAVVEMKF---D-----DD-----FGP-------GQD-------DAYRRIAG-D----D-D-----KYAPLGRAD
>WP_060350487.1/130-191
GDVRR-PDVVIVNDPS---------------------Q---PPVQSNIKTVVEMKF--PG-----DT-----YGP-------DQE-------DDYIEIAG-G----P-S-----KFVHLGAAD
>EPF71003.1/127-202
GAFRI-PDLTILTIKATEIIAMRNS------GTIDWSRF--YPEGKNIERLVEIKF--GK-----DD-----WSD-------GQF-------DAYEIIAP-K------------KVKELSDTD
>AOI40716.1/113-174
GTMRR-PDVVIVKDPS---------------------R---PPTQDNIKNVVEIKF--PP-----QK-----RDP-------EQE-------EDFRLIAG-S----R-E-----KLEVMGPQD
>WP_124399421.1/37-102
GLLRI-PDVLRLRSFG-----------------NPSKA---QYSQSNLASVIEMKF--PG-----DR-----LAR-------DQQ-------TAYEDIAG-D----Y-Q-----KLRLLETKN
>WP_073580110.1/127-188
YTLRI-PDVVVTNQPG---------------------Q---IPTQDNIKKVYEIKF--PP-----DD-----WGA-------NQE-------RDYRRIAG-Q----K-K-----KLVKLTPDS
>WP_212347360.1/223-286
GNSRR-PDLIQF-------------------------------GKDGMSKIFDVKF--PT-----DPTGNGNLGA-------ERE-------REYREIAK-KHTG-DPD-----NFKEFNVAD
>WP_006662544.1/147-214
GLIRI-PDVVKIRNMA-----------------ITGSS---AFQQGNIDDIIEIKFNETK-----DR-----MSK-------EQK-------KAYVQIAG-N----L-N-----KLHLLESKV
>WP_047594649.1/221-280
PNSRR-LDVARL-----------------------------G-EDGKVTKLYDMKF--GK-----DT-----MDP-------KAG-------EDYADIAK-RQTG-SEE-----NFEEFRVED
>AWY21745.1/39-121
GNLRI-PDCIILKVSDTEVANLVKKFAEGKGSQADLKQF--IPTQENIDTVVEIKF--EG-----DK-----LSD-------EQR-------EAYEIIAG-P------N-----KFRELKEVD
>WP_218147339.1/44-105
GLIRR-PDVVVVKDAS---------------------K---PPTQDNIKQIVEMKF--PP-----DT-----LKA-------EQR-------DAYAKIAG-D----E-K-----KLATLEPGD
>ECE6019211.1/248-303
SGGRR-LDILIK-------------------------------IKNRISQLLDIKF--PK-----DG-----FAK-------GQR-------EAYEEIAE-DIGA---------DFKPFYLNR
>MBD2798911.1/26-98
TGLRR-PDIVLVKNKQLRWPGR---------DAQYIDG---SVHPDNLKVLIEVKF--PG-----DS-----LTR-------DQE-------KDYPLIAG-K------D-----RFGLFVVED
>WP_180047804.1/122-195
NGSRR-PDLIVVNTPTNLWCGR---------AATDENG---KQRTDNLLRVVEVKF--PG-----DK-----LDE-------LQE-------SAYIQIAG-G----N-K-----KFTVVNASD
>WP_083091491.1/33-79
KARRR-PDVICLHDPH---------------------G---PFAPYNIAVIVEMKF--PG-----DD-----LQP-------GQ--------------------------------KRLTNK-
>WP_142929704.1/58-120
GYLRR-TDVIMVSDSD---------------------E---PPGEGNIDKVIEMKF--GS-----DQ-----RDE-------KQD-------KAYTDVAG-GI---K-T-----AAGPVMVTL
>WP_142810389.1/128-206
GMLRR-PDVIITKSEALRWPGR---------ATTDHQG---VAHPDNLLRVVELKF--PG-----DS-----FDR-------GQR-------DAYMQIAG-E----S-DGKPVERLCLVDVND
>WP_106757971.1/129-190
GLIRR-PDVVIVKDPL---------------------K---PPTQDNIKQIVEMKF--PP-----DS-----ITP-------RQE-------AAYRRIAG-D----K-N-----KLAVLEPDD
>WP_199260703.1/203-257
PGSR--LDVTTV-------------------------------AAGQPVEFIEMKF--PG-----DR-----LRG-------TQQ-------QRYSQIAR-MNGK---------QLQLMNIPQ
>WP_010089130.1/142-202
DQTRR-PDVVIVRDPS---------------------L---PPEQSNIKTVVEMKF---E-----DS-----YGD-------RQK-------EAYVRIAG-S----D-K-----KVATLRPAD
>WP_051443249.1/119-187
AGSRI-PDVVVVKDGA---------------------K---PPTLDNVQKAYEMKF--PG-----DS-----YGNEIGSDHMTQQ-------EAYKDLFE-D----K------IDEKPMTTQS
>WP_186197569.1/130-191
GYLRR-PDVVIVDDPA---------------------Q---PPVQSNIKKVVEFKF--PP-----DS-----YGK-------NQR-------RDYIRIAG-S----R-S-----KLVTLGPAE
>WP_174156178.1/219-277
PNSRR-PDVTVL-------------------------------RDGKIAKIVEMKF--GP-----DR-----PSP-------DQE-------RDYPRIAE-DQGL-SEE-----DVTWMDENN
>VBF78391.1/41-102
GNLRR-PDVVIVNDPE---------------------Q---PPVQSNIKQVVEFKF--PP-----DD-----YGR-------NQE-------RDYIRIAG-G----R-S-----KFVSLGPAE
>WP_171551219.1/130-191
GMIRR-PDVIIVKDPT---------------------K---PPTQDNIKQVVEVKF--GN-----DV-----FTE-------RQK-------KDYARIAG-G----E-S-----KVKQLDANE
>CCK07597.1/38-114
GIYRR-PDVIIVKDKQDRWPGL---------AGPDHDDP-PGMHGDNLARLVEVKF--PG-----DK-----LLE-------DQF-------DEYMHIVG-DD---A-T-----RMTILEIHD
>WP_198346093.1/32-93
TWFRR-PDVVIVNDPT---------------------Q---PPVQSNIKKVVEMKF--PP-----DQ-----FSK-------TQE-------AAYMDIAG-D----E-S-----KYAGVSPDD
>WP_059830768.1/129-190
PWIRR-PDVVIVNDAS---------------------L---PPVQSNIKKVVEMKF--PP-----DS-----FSK-------TQE-------AAYMDIAG-D----E-S-----KYAGISPDD
>EAT2397838.1/6-63
KGGRR-MDIIQLN------------------------------RDGKPRRLIDVKF--PT-----DR----DLTP-------DRA-------RDYRKMAK-KLDS---------EYDTFNVKK
>WP_046082386.1/11-70
GEVVI-WDLIVLRNPA---------------------L---HAEWDNIEQIIEIKF--HN-----NT-----LTD-------NQE-------IAKKTKMD--------D-----KIRIINESE
>WP_171800052.1/58-134
KRLRI-PDVIVLQCPPTLLAELKA-------GTAEDRHF--FPVQPNIERIVEVKF--DG-----DC-----LDL-------LQA-------RAYLRIAG-Q----K-A-----EFSQLQPEH
>OVE94288.1/240-294
SGSR--LDVLKM-------------------------------TGGSPTEFIEMKF--KG-----DR-----FRG-------NQL-------RRYNLIAI-KNGK---------QLQEIWVEK
>VDZ78225.1/35-92
KGGRR-MDIIQLN------------------------------RDGKPRRLIDVKF--PT-----DR----DLTP-------DRA-------RDYRKMAK-KLDS---------EYDTFNVKK
>WP_151780675.1/207-271
GSGRWGADIVVVKNMM---------------------K---APTLDNILHWVEIKFIDSQ-----DE-----PDR-------EQM-------DDYTDFLN-G----S-S-----KLAMIRVSA
>WP_211095407.1/213-274
GGGIR-PDIVTVD------------------------------SAGNPTRMIEMKF--PG-----DT-----FNA-------NQN--PADPNSAYNRAAD-DLGI---------EYEQIDVEN
>WP_219339694.1/130-191
GMAVQ-PDVVVVRNPN---------------------A---LPTQDNIKQIVEIKF--PG-----DT-----WGS-------LQR-------QRYEEIAG-D----P-S-----KVVELDPDE
>PFW54756.1/20-81
GNIRR-PDVVIVNDPA---------------------L---PPTQDNIKNVVEIKF--PP-----DR-----RDN-------KQQ-------AAYARIAG-D----S-S-----KVAVMQPSD
>WP_171938904.1/127-203
GILRI-PDVTILKITGAEIAAMRAS------GKIDWSRF--IPIKRNIETILEIKF--AG-----DR-----LTE-------DQL-------NDYPRIAG-F------K-----KFRLLETHE
>WP_074301165.1/129-203
GKLRR-PDVIIVKNPEVLWPGR---------GNIDREG---GAHVDNLLRLVEVKF--PG-----DD-----WGV-------GQE-------RAYQMISG-DF---K-T-----RMTVIDVSD
>WP_152558843.1/43-104
GDIRR-PDLVIVSDSS---------------------K---PPSQDNIDQVVEFKF--GQ-----DR-----RDN-------DQD-------EAYKGIAG-S----R-K-----KYSIYRVGG
>WP_200601592.1/215-284
RGAPR-PDVSWW-------------------------------SGGRLTEIWEMKF--PTTDGGVDG-----QTD-------AQR------AGRYRDIAQ-DQSI-GRSHNDRVKINTIDVKR
>WP_124467434.1/171-236
GLLRI-PDVVRLHTWS-----------------NPSEA---QYSQPNLACVIEMKF--PG-----DT-----LRY-------EQQ-------EAYRFIAG-D----P-D-----KFRLLHTSR
>WP_105399819.1/133-205
KRIRR-PDIILVKEEALRWPGR---------NATYFDG---SVHPDNLKMLIEVKF--PG-----DV-----LSD-------NQE-------RDYIQIAT-E------K-----RFGVMRVDD
>WP_209651273.1/379-439
TGAPR-PDISWW-------------------------------KYGKPWKMFELKF--TD-----KT-----LTE-------MQR------RGLYRDIAA-DQGL-DPD----NDLINLDIDK
>PTT84671.1/413-473
GNVVI-WDHALLNNEN---------------------L---PISYNNTNSLVELKF--AG-----DD-----WTN-------NQG-------QARQSPLV-K------E-----KLIRLQAED
>RUT67616.1/34-94
GYVRR-PDVVIVNDPT---------------------K---PPTQDNIKQVVEIKF--DD-----DD-----WGI-------LQA-------ESYEIISG-R------G-----KLALLTPKM
>MBN2716990.1/15-76
RGSRR-PDAIVVRDPA---------------------Q---PWAGDNIKAVIECKL--GN-----DS-----WNE-------GQA-------DAYAEIAG-S----E-D-----NVIEVNDQN
>EAA5286885.1/227-286
GGGRR-MDIIRVD-----------------------------PTTKKPLGLYDLKF--PT-----DN---PDLSP-------ERL-------KAYKKMAK-KLNV---------KYKTYDVKQ
>WP_174770003.1/130-203
GYVRR-PDVIIVTDEGNRWPGR---------GSVDHDG---RKQTPNLQRLVEVKF--PR-----DD-----WGE-------NQE-------RDYLTVAG-G----N-S-----HMTVLNVEG
>WP_132348084.1/0-69
---RR-PDIILVKDEALRWPGR---------NATYFDG---SVHPDNLKMLIEVKF--PG-----DD-----LSD-------DQE-------RDYIQIAT-E------K-----RFGVMRVID
>WP_152746645.1/133-206
GLLRR-PDVMIVKNRALRWPGL---------AGPDHEG---VMHPDNLERVVEVKF--PK-----DE-----LSE-------EQE-------RAYQRIAG-S----R-D-----RFSVLEISD
>WP_062263054.1/186-247
GDIRR-PDLVVVSDSS---------------------K---PPSQDNIDQVVEFKF--GQ-----DR-----RDN-------DQD-------EAYRDIAG-S----R-K-----KYSIYRVGG
>WP_060074281.1/122-183
GNVRI-PDVVVVKDPA---------------------A---IPTQDNLRAVVEMKF--DG-----DT-----YST-------LQR-------MSDLRIAG-A----D-A-----EPVLLTTEK
>AGK49274.1/127-188
GNIRR-PDVVVVKDPT---------------------Q---PPTQDNLRSVVEMKF--PP-----DP-----RDA-------AQL-------RDYQRIAG-R----N-A-----TVTVLDPTT
>WP_199540753.1/220-278
PNTRR-LDVAQI-------------------------------ENGRVTKLYDMKF--GN-----DT-----LTP-------QAE-------RDYRKIAE-QHTG-DED-----NFEEFRVDE
>TFH85857.1/125-186
GELRI-PDAVALRDPN---------------------G---KPTQDNLLGVIEVKF--PP-----DD-----WGE-------GQE-------RAYEEIAG-D----E-D-----DLHLLTPER
>WP_208645971.1/0-51
------MDIIELG------------------------------SSGEPIRLIDVKF--PN-----DS-----IER-------NRL-------KDYERMAE-KLDG---------NYKTFFVEK
>AOJ94312.1/163-224
GNIRR-PDVVIVNDPS---------------------L---PPTQDNLKSVVEIKF--PP-----DR-----VDP-------KQQ-------DAYERIAG-D----P-S-----KVATMGPND
>TNC83565.1/153-216
SGHRR-PDVVCLGAPG-------------------------PVSGTNITRIVEMKF--PG-----DS-----WNQ-------GQQ-------RAYERIAQ-ENNP-D-A-----TVELMDEES
>WP_144091878.1/0-65
-MIRI-PDVIRKKDHT-----------------LTGEK---GYHPDNINTVIEIKF--PG-----DK-----LTK-------EQR-------SAYLKIAS-N----KIK-----KLRLMTLKQ
>MBD2792534.1/178-243
GLFRI-PDVVRIKNIM-----------------LAGKL---AFSQENIHTVIEIKF--PG-----DR-----LTP-------EQR-------VAYVDIAG-G----R-M-----KFRLLETGV
>PWF40545.1/65-125
GYVRR-PDVVIVNDPT---------------------K---PPTQDNIKQVVEIKF--DD-----DD-----WGI-------LQA-------ESYEIISG-R------G-----KLALLTPKM
>ERK10987.1/112-184
KRIRR-PDIILVKKTDKRWPGR---------EATYFDD---KFHADNLKMLIEVKF--PG-----DT-----LSK-------DQR-------RDYIAIAT-N------A-----RFGVLRIED
>SFX61428.1/137-198
GYTRR-PDVIIVKDPT---------------------K---PPTQDNIKQVVEIKF--PG-----DP-----FRP-------GQR-------EDYIVIAG-D----E-M-----KMVPLASDE
>WP_050455496.1/77-142
GLLRI-PDVLRLHSFT-----------------NPGAA---QYSQPNLACVIEMKF--PR-----DS-----LTE-------RQQ-------RAYENIAG-L----K-S-----NFRLLATSR
>QIQ71406.1/0-60
-MVRR-SDVVIVNDPA---------------------K---PPTQDNIKQVVEIKF--PP-----DK-----IDP-------RQN-------AAYTEIAG-D----E-N-----RLVVIGPQN
>MBS6831126.1/104-160
GKIRI-PDVTVYD------------------------------ENGNRSGFYDMKF--PG-----DR-----WRD-------NQK-------RDYVRVMG-G----DAD-----KVTKLDKNE
>WP_187650396.1/133-205
TGIRR-PDIILVKNKQLRWPGR---------EGQYFDG---SVHPDNLKMLIEVKF--PG-----DT-----LKK-------GQE-------IDYEIIAT-Q------A-----RFGVFVVED
>MBD2780849.1/136-208
TGLRR-PDIVLVKNKQFRWPGR---------DAQYLDG---SVHPDNLKVLIEVKF--PG-----DS-----LSK-------GQK-------RDYPLIAG-K------D-----RFGLFVVED
>WP_038750966.1/137-197
PGVRR-PDVVIVHDPS---------------------Q---PPVQSNIKKVVEMKF---D-----DG-----FGK-------GQR-------DSYVRIAG-S----R-S-----KYAPLSRAN
>WP_128580562.1/114-187
AQRRR-PDIIIVKDKNIRWPGR---------AATYPTG---EVYTDNLSRVVEVKF--GG-----DD-----FRR-------GQK-------EDYEKIAG-G----M-D-----RFTVLKVTS
>KIA79102.1/120-193
GWLRR-PDLIIVKDKAVRWPGR---------ATMDHDG---VAHGDNLHRVVEVKF--PG-----DS-----LSD-------SQA-------KAYEKIAG-G----R-D-----RFTLLHVIP
>WP_058935174.1/220-279
PDSRR-LDVVRL-----------------------------G-PDGKPTKMIDMKF--GD-----DS-----LTA-------EAE-------KDYKRIAK-KHTG-SSD-----GFEEFRVEE
>KWB82945.1/68-130
GLLRI-VDVVIVQDRD--------------------KF---DLGRSNMECVVKIRY--PG-----ER-----WQR-------EQE-------RDYVRIAG-N----P-E-----NLKLLSPAD
>WP_175914461.1/119-148
GNVRI-PDVVIVSRIL-------------------------------------------------RR---------------SRR-----------------------------RTISTRSSK
