# Supplementary material for: Antibacterial T6SS effectors with a VRR-Nuc domain are structure-specific nucleases
Source: eLife. 2022 Oct 13;11:e82437. doi: 10.7554/eLife.82437 (PMC9635880; doi:10.7554/eLife.82437)
Supplement: Figure 3—source data 2. [file elife-82437-fig3-data2.zip]

Archive with 4 entries (4 files):
- Figure 3- source data 2/TseV2 arab-iptg.jpg
- Figure 3- source data 2/TseV2 gluc.jpg
- Figure 3- source data 2/TseV3 arab-iptg.jpg
- Figure 3- source data 2/TseV3 gluc.jpg
