# Supplementary material for: Antibacterial T6SS effectors with a VRR-Nuc domain are structure-specific nucleases
Source: eLife. 2022 Oct 13;11:e82437. doi: 10.7554/eLife.82437 (PMC9635880; doi:10.7554/eLife.82437)
Supplement: Figure 4—source data 2. — The files can be opened in ImageJ. [file elife-82437-fig4-data2.zip]

Archive with 19 entries (17 files):
- Figure 4- source data 2/DAPI measures.xlsx
- Figure 4- source data 2/TseV2 DAPI images/
- Figure 4- source data 2/TseV2 DAPI images/pBRA_TseV2_Ara.lif - Image001.tif
- Figure 4- source data 2/TseV2 DAPI images/pBRA_TseV2_Ara.lif - Image002.tif
- Figure 4- source data 2/TseV2 DAPI images/pBRA_TseV2_Ara.lif - Image003.tif
- Figure 4- source data 2/TseV2 DAPI images/pBRA_TseV2_Ara.lif - Image004.tif
- Figure 4- source data 2/TseV2 DAPI images/pBRA_TseV2_Gluc.lif - Image001.tif
- Figure 4- source data 2/TseV2 DAPI images/pBRA_TseV2_Gluc.lif - Image002.tif
- Figure 4- source data 2/TseV2 DAPI images/pBRA_TseV2_Gluc.lif - Image003.tif
- Figure 4- source data 2/TseV2 DAPI images/pBRA_TseV2_Gluc.lif - Image004.tif
- Figure 4- source data 2/TseV3 DAPI images/
- Figure 4- source data 2/TseV3 DAPI images/pBRA_TseV3_Ara.lif - Image001.tif
- Figure 4- source data 2/TseV3 DAPI images/pBRA_Tsev3_Ara.lif - Image002.tif
- Figure 4- source data 2/TseV3 DAPI images/pBRA_TseV3_Ara.lif - Image003.tif
- Figure 4- source data 2/TseV3 DAPI images/pBRA_TseV3_Ara.lif - Image004.tif
- Figure 4- source data 2/TseV3 DAPI images/pBRA_TseV3_Gluc.lif - Image001.tif
- Figure 4- source data 2/TseV3 DAPI images/pBRA_TseV3_Gluc.lif - Image002.tif
- Figure 4- source data 2/TseV3 DAPI images/pBRA_TseV3_Gluc.lif - Image003.tif
- Figure 4- source data 2/TseV3 DAPI images/pBRA_TseV3_Gluc.lif - Image004.tif
