# Supplementary material for: Antibacterial T6SS effectors with a VRR-Nuc domain are structure-specific nucleases
Source: eLife. 2022 Oct 13;11:e82437. doi: 10.7554/eLife.82437 (PMC9635880; doi:10.7554/eLife.82437)
Supplement: Figure 4—source data 4. [file elife-82437-fig4-data4.zip]

Archive with 6 entries (4 files):
- Figure 4- source data 3.2/GamGFP TseV2/
- Figure 4- source data 3.2/GamGFP TseV2/TseV2/
- Figure 4- source data 3.2/GamGFP TseV2/TseV2/1# TseV2 glucose.lif
- Figure 4- source data 3.2/GamGFP TseV2/TseV2/1# TseV2 IPTG.lif
- Figure 4- source data 3.2/GamGFP TseV2/TseV2/2# TseV2 D282A glucose.lif
- Figure 4- source data 3.2/GamGFP TseV2/TseV2/2# TseV2 D282A IPTG.lif
