# Supplementary material for: Antibacterial T6SS effectors with a VRR-Nuc domain are structure-specific nucleases
Source: eLife. 2022 Oct 13;11:e82437. doi: 10.7554/eLife.82437 (PMC9635880; doi:10.7554/eLife.82437)
Supplement: Figure 4—source data 5. [file elife-82437-fig4-data5.zip]

Archive with 6 entries (4 files):
- Figure 4- source data 3.3/GamGFP TseV3/
- Figure 4- source data 3.3/GamGFP TseV3/TseV3/
- Figure 4- source data 3.3/GamGFP TseV3/TseV3/1# TseV3 glucose.lif
- Figure 4- source data 3.3/GamGFP TseV3/TseV3/1# TseV3 IPTG.lif
- Figure 4- source data 3.3/GamGFP TseV3/TseV3/2# TseV3 D230A glucose.lif
- Figure 4- source data 3.3/GamGFP TseV3/TseV3/2# TseV3 D230A IPTG.lif
