# Supplementary material for: Antibacterial T6SS effectors with a VRR-Nuc domain are structure-specific nucleases
Source: eLife. 2022 Oct 13;11:e82437. doi: 10.7554/eLife.82437 (PMC9635880; doi:10.7554/eLife.82437)
Supplement: Figure 4—source data 6. [file elife-82437-fig4-data6.zip]

Archive with 4 entries (2 files):
- Figure 4- source data 3.4/GamGFP empty/
- Figure 4- source data 3.4/GamGFP empty/empty plasmid/
- Figure 4- source data 3.4/GamGFP empty/empty plasmid/1# empty glucose.lif
- Figure 4- source data 3.4/GamGFP empty/empty plasmid/1# empty IPTG.lif
