# Supplementary material for: Antibacterial T6SS effectors with a VRR-Nuc domain are structure-specific nucleases
Source: eLife. 2022 Oct 13;11:e82437. doi: 10.7554/eLife.82437 (PMC9635880; doi:10.7554/eLife.82437)
Supplement: Figure 5—source data 1. [file elife-82437-fig5-data1.zip]

Archive with 4 entries (4 files):
- Figure 5- source data 1/ssDNA degradation by TseV3 labels.tif
- Figure 5- source data 1/ssDNA degradation by TseV3.tif
- Figure 5- source data 1/Substrates degradation by TseV3 labels.tif
- Figure 5- source data 1/Substrates degradation by TseV3.tif
