# Supplementary material for: Antibacterial T6SS effectors with a VRR-Nuc domain are structure-specific nucleases
Source: eLife. 2022 Oct 13;11:e82437. doi: 10.7554/eLife.82437 (PMC9635880; doi:10.7554/eLife.82437)
Supplement: Figure 5—source data 3. [file elife-82437-fig5-data3.zip]

Archive with 2 entries (2 files):
- Figure 5- source data 3/Time course degradation  with TseV3 labels.tif
- Figure 5- source data 3/Time course degradation  with TseV3 original.tif
