# Supplementary material for: Antibacterial T6SS effectors with a VRR-Nuc domain are structure-specific nucleases
Source: eLife. 2022 Oct 13;11:e82437. doi: 10.7554/eLife.82437 (PMC9635880; doi:10.7554/eLife.82437)
Supplement: Figure 5—figure supplement 1—source data 1. [file elife-82437-fig5-figsupp1-data1.zip]

Archive with 16 entries (14 files):
- Figure 5- supplement 1 -source data 1/D230A/
- Figure 5- supplement 1 -source data 1/D230A/TseV3-D230A 1st affinity labels.jpg
- Figure 5- supplement 1 -source data 1/D230A/TseV3-D230A 1st affinity.tif
- Figure 5- supplement 1 -source data 1/D230A/TseV3-D230A 2nd affinity pos urea denaturation labels.jpg
- Figure 5- supplement 1 -source data 1/D230A/TseV3-D230A 2nd affinity pos urea denaturation.tif
- Figure 5- supplement 1 -source data 1/D230A/TseV3-D230A SEC labels.jpg
- Figure 5- supplement 1 -source data 1/D230A/TseV3-D230A SEC.tif
- Figure 5- supplement 1 -source data 1/WT/
- Figure 5- supplement 1 -source data 1/WT/TseV3 WT_D230A refolded labels cópia.jpg
- Figure 5- supplement 1 -source data 1/WT/TseV3 WT_D230A refolded.tif
- Figure 5- supplement 1 -source data 1/WT/TseV3-WT 1st affinity labels.jpg
- Figure 5- supplement 1 -source data 1/WT/TseV3-WT 1st affinity.tif
- Figure 5- supplement 1 -source data 1/WT/TseV3-WT 2nd affinity pos urea denaturation labels.jpg
- Figure 5- supplement 1 -source data 1/WT/TseV3-WT 2nd affinity pos urea denaturation.tif
- Figure 5- supplement 1 -source data 1/WT/TseV3-WT SEC labels.jpg
- Figure 5- supplement 1 -source data 1/WT/TseV3-WT SEC.tif
