# Supplementary material for: Antibacterial T6SS effectors with a VRR-Nuc domain are structure-specific nucleases
Source: eLife. 2022 Oct 13;11:e82437. doi: 10.7554/eLife.82437 (PMC9635880; doi:10.7554/eLife.82437)
Supplement: Figure 5—figure supplement 1—source data 2. [file elife-82437-fig5-figsupp1-data2.zip]

Archive with 4 entries (4 files):
- Figure 5- supplement 1- source data 2/Denaturing PAGE with substrates labels.tif
- Figure 5- supplement 1- source data 2/Denaturing PAGE with substrates.tif
- Figure 5- supplement 1- source data 2/Native PAGE with substrates labels.tif
- Figure 5- supplement 1- source data 2/Native PAGE with substrates.tif
