# Supplementary material for: Antibacterial T6SS effectors with a VRR-Nuc domain are structure-specific nucleases
Source: eLife. 2022 Oct 13;11:e82437. doi: 10.7554/eLife.82437 (PMC9635880; doi:10.7554/eLife.82437)
Supplement: Figure 6—figure supplement 1—source data 1. [file elife-82437-fig6-figsupp1-data1.zip]

Archive with 7 entries (7 files):
- Figure 6- figure supplement 1- source data 1/SEC TseV3+TsiV3_TseV3-P256K+TsiV3 Gels labels.tif
- Figure 6- figure supplement 1- source data 1/SEC TseV3+TsiV3_TseV3-P256K+TsiV3 Gels.tif
- Figure 6- figure supplement 1- source data 1/SEC-MALS data.xlsx
- Figure 6- figure supplement 1- source data 1/SEC-Mals Gel labels.tif
- Figure 6- figure supplement 1- source data 1/SEC-Mals Gel original.tif
- Figure 6- figure supplement 1- source data 1/TseV3-TsiV3 L131K Gel labels.tif
- Figure 6- figure supplement 1- source data 1/TseV3-TsiV3 L131K Gel.tif
